# Supplementary material for: Distinct cell state ecosystems for nodular lymphocyte-predominant Hodgkin lymphoma
Source: Nat Commun. 2025 Sep 26;16:8473. doi: 10.1038/s41467-025-63339-9 (PMC12475200; doi:10.1038/s41467-025-63339-9)
Supplement: Supplementary file 5 — Supplementary Data 1-26 [file 41467_2025_63339_MOESM5_ESM.xlsx]

## Sheet: TableOfContents
File Name:	Description:
Supplementary Data 1	Baseline characteristics of training cohort
Supplementary Data 2	Baseline characteristics of validation cohort
Supplementary Data 3	Summary statistics for training and validation cohorts
Supplementary Data 4	NLPHL specific signature matrix
Supplementary Data 5	CIBERSORT results for tonsil
Supplementary Data 6	CIBERSORT results for whole blood
Supplementary Data 7	CIBERSORT results for progressive transformation of germinal centers (PTGC)
Supplementary Data 8	TPM gene expression matrix for training cohort
Supplementary Data 9	TPM gene expression matrix for validation cohort
Supplementary Data 10	Genotyping results after filtering obtained from sequencing DNA isolated from tissue or plasma
Supplementary Data 11	Cell state defining genes for B-cells
Supplementary Data 12	Cell state defining genes for Dendritic cells
Supplementary Data 13	Cell state defining genes for Endothelial cells
Supplementary Data 14	Cell state defining genes for fibroblasts
Supplementary Data 15	Cell state defining genes for LP cells
Supplementary Data 16	Cell state defining genes for Mast cells
Supplementary Data 17	Cell state defining genes for Macrophages
Supplementary Data 18	Cell state defining genes for Neutrophils
Supplementary Data 19	Cell state defining genes for Plasma cells
Supplementary Data 20	Cell state defining genes for T-cells CD4
Supplementary Data 21	Cell state defining genes for T-cells CD8
Supplementary Data 22	Cell state defining genes for Tfh
Supplementary Data 23	Cell state defining genes for Tregs
Supplementary Data 24	Immunostain results for B2M, HLA-I, and HLA-II
Supplementary Data 25	Q-values for EcoTyper Training Cohort
Supplementary Data 26	Q-values for EcoTyper Validation Cohort

## Sheet: SD1
LP_number	Management	LPIPS	Ecotype	E3	Failure	Followup	TTP	Age	Male	FINAL PATH REVIEW	Stage	Spleen
LP115	RT	0	E1	3.80250738386677e-15	0	0.339493	0.339493	42	0	A	1
LP5	Obs	0	E1	0.0248156	1	1.54962	1.36071	7.92877	0	NLPHL, Classical + PTGC	1
LP22	RT	0	E1	0.0708477	0	1.93699	1.93699	21	1	A/B	1
LP40	Obs	0	E1	0.340334	1	2.69405	0.290212	7.12329	1	A/C	1
LP13	RT	0	E1	3.81231076459933e-15	0	2.80903	2.80903	29.5195	1	Pattern A/B	1
LP30	RT	0	E1	0.325224	0	4.43562	4.43562	21	1	A/B	1
LP1	Obs	0	E1	0.025988	0	6.66667	6.66667	38.8466	0	A/B	1
LP84	Chemo	0	E2	0.00500788	0	3.3	3.3	14	1	A/B	1
LP58	Obs	0	E2	2.36083921896506e-15	0	3.76181	3.76181	13.9014	1	A/D	1
LP52	Obs	0	E2	2.50614037682388e-15	1	5.05955	1.7358	8.82192	1	A	1
LP41	Chemo	0	E2	0.298632	0	6.77892	6.77892	15.989	1	A/C/D	1
LP53	Obs	0	E2	0.0244395	0	7.02533	7.02533	17.2329	0		1
LP61	CMT	0	E2	0.0383712	0	10.0014	10.0014	14.7461	0	A/C	1
LP54	Chemo	0	E2	2.25742206424093e-15	0	12.7967	12.7967	9	1	A/C/D/E	1
LP37	CMT	0	E2	0.093052	0	17.0951	17.0951	20.7342	0	A	1
LP47	CMT	0	E2	0.06043	0	22.6776	22.6776	11.7509	1	A/C/E	1
LP67	Chemo	0	E3	0.97222	1	2.83915	2.83915	6	1	A/B	1
LP27	CMT	0	E3	0.495304	0	3.39178	3.39178	36	1	Variant - Pattern E	1
LP34	Obs	0	E3	0.731789	1	3.50719	0.772074	7.01918	1	A/C	1
LP46	Chemo	0	E3	0.550119	1	3.56468	1.32512	11.1753	1		1
LP59	Obs	0	E2	0.259969	0	7.02533	7.02533	17.2329	0	A	1
LP21	CMT	0	E1	0.235923	0	0.673973	0.673973	30	1	Variant - Pattern D	2
LP10	Chemo	0	E1	0.0543458	0	0.933607	0.933607	17.5589	1	A/B	2
LP70	Obs	0	E1	0.270441	0	0.999316	0.999316	22.9405	1	A/B	2
LP120		0	E1	4.249367103266e-15	0	1.0486	1.0486	36	0	A	2
LP4	Chemo	0	E1	2.15352540966666e-15	0	1.16712	1.16712	21.8466	1	A/E	2
LP83		0	E1	1.46114727999469e-12	1	1.31417	1.31417	42	1	A	2
LP62	CMT	0	E1	0.0288637	0	1.34976	1.34976	20.7748	1	A/C/D	2
LP89	Chemo	0	E1	0.323771	0	1.47	1.47	30	1	D	2
LP6 (formerly LP4165)	CMT	0	E1	1.81970345059451e-15	0	1.97399	1.97399	10.9432	1	Variant Pattern C	2
LP12	CMT	0	E1	0.0287441	0	2.63655	2.63655	21.243	1	Patterns A/C/D/E - had to give block back	2
LP60	CMT	0	E1	0.0681517	0	4.39425	4.39425	10.8438	1	E/F	2
LP81	Chemo	0	E1	2.9357514394762e-14	1	11.603	5.013	16	0	A/C	2
LP56	Chemo	0	E1	0.244083	1	13.1116	0.654346	11	1	A/C/D/E	2
LP50	Chemo	0	E2	0.209763	0	0.238193	0.238193	16.1808	1		2
LP31	CMT	0	E2	0.11524	0	6.32603	6.32603	33	0	A/B - Pattern A	2
LP111	CMT	0	E2	0.0494268	1	7.64682	2.73785	38	0	A	2
LP80		0	E2	0.180226	1	8.14237	1.64545	67	1	A	2
LP39	Chemo	0	E2	0.408793	0	13.1636	13.1636	7	1	Non diagnostic	2
LP45	Chemo	0	E3	0.772877	1	3.52635	1.45654	17.4247	1		2
LP20	RT	0	E3	0.892783	1	5.18275	3.90418	43.5702	0	A/B	2
LP42	Chemo	0	E3	0.866327	1	12.4819	1.69747	5	0	A/C	2
LP33	CMT	0	E3	0.704912	0	15.4935	15.4935	6.58727	1	A/E/F	2
LP38	CMT	0	E3	0.963234	0	21.3634	21.3634	4.8104	1		2
LP71	Chemo	0	E1	6.23329933782634e-15	0	0.829569	0.829569	16	1	C/D/E
LP72	Obs	0	E1	0.370024	0	0.95	0.95	9.84257	1	C
LP17	CMT	0	E1	1.87645077690739e-09	0	1.17728	1.17728	28.8487	0	C/D/E
LP14	CMT	0	E1	0.123654	0	1.66735	1.66735	58.5681	1	NLPHL, Classical + PTGC
LP18	CMT	0	E1	0.463503	0	2.76797	2.76797	23.6906	1	A/B/C/D
LP7	CMT	0	E1	2.0933e-15	0	3.11841	3.11841	7.85763	1	A/B/C
LP15	Chemo	0	E1	0.100108	0	3.78645	3.78645	27.8713	1	Variant Pattern C
LP118	Obs	1	E1	0.0729655	0	0.240931	0.240931	75	1	A/B/C/D	1
LP3	RT	1	E1	2.08447492567697e-15	0	0.706849	0.706849	60.2301	0	A/E	1
LP121	Chemo	1	E1	0.397554	0	2.90486	2.90486	67	0	A/C	1	1
LP11	Obs	1	E1	0.0557238	0	4.98289	4.98289	61.5699	1	NLPHL, Variant C & D	1
LP87	Obs	1	E1	0.0221873	1	8.27652	5.2512	51	1	A	1
LP2	RT	1	E1	0.00994039	0	2.44658	2.44658	50.4658	1	A/B	2
LP8	RT	1	E1	0.181037	0	2.53151	2.53151	51.4247	1	NLPHL, Classical	2
LP25	CMT	1	E2	0.332599	0	4.97808	4.97808	56	1	A/B	2
LP26	CMT	1	E2	0.189398	0	14.6767	14.6767	57	1	Variant - Pattern E	2
LP23	CMT	1	E3	0.493439	0	2.12603	2.12603	53	1	A/B	2
LP29	CMT	1	E3	0.533953	0	2.62466	2.62466	58	0	A/B	2
LP32	RT	1	E3	0.939093	0	3.10411	3.10411	57	1	Pattern A/B - Pattern A	2
LP28		1	E3	0.552004	1	3.6274	1.15068	68	1	A/B	2
LP35	Chemo	1	E3	0.895088	0	3.82204	3.82204	2.07945	1	A	2
LP116		1	E1	0.0598924	0	4.13963	4.13963	30	0	A	3
LP64	CMT	1	E1	0.0681394	1	6.17933	5.02	9	1	A/B	3
LP16	Chemo	1	E3	0.703943	0	1.73854	1.74	44	1	Variant Pattern C	3
LP117	Chemo	1	E1	0.196623	0	5.10883	5.10883	42	0	A	4
LP65	Chemo	1	E1	0.0145625	0	15.6194	15.62	7	1	E	4
LP119	Chemo	1	E2	0.0569109	1	4.3614	0.791239	38	1	A/D	4	1
LP79	Chemo	1	E3	0.586979	0	6.48597	6.49	40	1	C/D	4	1
LP68	RT	1	E1	0.000144142	0	1.25941	1.25941	48.9555	1	A/B
LP82	Chemo	2	E1	0.0405548	1	1.71389	1.71389	54	1	A	3
LP69	Chemo	2	E1	0.188999	0	3.75359	3.75359	71.5154	1	Var C and F	3
LP112	Chemo	2	E1	0.20843	0	5.2512	5.2512	76	0	A	3
LP63		2	E1	2.86576091478595e-15	1	18.8556	7.69	23	1	A/B	3	1
LP85	Chemo	2	E1	1.73312094883626e-11	1	9.3963	5.35	27	0	A/D	4	1
LP55	CMT	2	E2	0.0499441	0	4.08487	4.08487	8.98836	0		4	1
LP44	CMT	2	E3	0.536084	0	4.08487	4.08487	8.98836	0	A/C/D/E	4	1
LP49	Chemo	2	E3	0.570812	0	6.34908	6.34908	19	1		4	1
LP48	Chemo	2	E3	0.579472	0	6.80082	6.80082	15	0		4	1
LP19	Chemo	3	E2	0.167311	1	4.2601	4.26	67	1	E	4
LP114	Chemo	3	E3	0.477952	1	0.807666	0.807666	26	1	A	4	1
LP113			E2	0.0511406						A	2
LP100			E1	0.843504						A/B
LP101			E1	0.0982532						A
LP24			E1	0.38286						Variant - Pattern C
LP43			E1	0.271109						A
LP110			E2	0.221945						A
LP51			E2	0.174035						A
LP93			E2	0.117356						D/F
LP102			E3	0.788264						A/B
LP103			E3	0.675928						A/B
LP104			E3	0.750322						unknown
LP105			E3	0.609529						A/B
LP106			E3	0.561449						A/B
LP107			E3	0.664319						A
LP108			E3	0.686275						A/B
LP109			E3	0.709134						A/B and Focal D
LP90			E3	0.702895						A/F
LP91			E3	0.547698						A/B
LP92			E3	0.861351						A
LP94			E3	0.874665						D/E
LP95			E3	0.641529						A/B
LP96			E3	0.921987						A/C
LP97			E3	0.567259						A
LP98			E3	0.975554						A/B
LP99			E3	0.675883						A/B

## Sheet: SD2
LP	Management	LPIPS	E3	Ecotype	Failure	Followup	TTP	Age	Male	FINAL PATH REVIEW	Stage	AnnArbor	Spleen
LP135	RT	0	0.0903515	E2	0	3.67146	3.67146	37.6153	Female	unknown or not specified	1	I
LP139	Obs	0	0.0171691	E1	0	1.47844	1.47844	25.5414	Female	A/B 'Classical or typical'	1	I
LP152	Chemo	0	0.027307	E1	1	5.28131	0.355921	38.59	Male	2006-10-13	1	I
LP153	Obs	0	0.0284769	E1	0	6.705	6.705	38.82	Female	2016-05-05	1	I
LP155	Ritux	0	0.164449	E1	1	3.23066	2.61465	24.4408	Male	C/D/E/F 'Atypical or variant'	1	I
LP157	Obs	0	0.637991	E3	0	8.39425	8.39425	22.3573	Male	A/B 'Classical or typical'	1	I
LP192	RT	0	0.24995	E2	0	6.31075	6.31075	30.8583	Female	C/D/E/F 'Atypical or variant'	1	I
LP196	Ritux	0	0.63552	E3	0	13.5113	13.5113	40.2272	Female	unknown or not specified	1	I
LP125	RT	0	0.535494	E3	0	4.02464	4.02464	28.5257	Male	unknown or not specified	2	II contiguous
LP137	RT	0	0.149249	E1	0	1.92471	1.92471	24.2026	Male	C/D/E/F 'Atypical or variant'	2	II non-contiguous
LP146	Chemo	0	0.19742	E1	0	3.8987	3.8987	23.3621	Female	2019-07-01	2	II contiguous
LP156	CMT	0	0.55779	E3	0	19.3046	19.3046	20.7091	Male	unknown or not specified	2	II non-contiguous
LP158	RT	0	0.649915	E3	1	13.8946	5.64819	29.1116	Male	A/B 'Classical or typical'	2	II contiguous
LP160	RT	0	0.0979985	E1	1	9.83984	0.476386	39.7618	Male	A/B 'Classical or typical'	2	II non-contiguous
LP164	Ritux	0	0.681997	E3	0	4.72553	4.72553	39.5017	Male	unknown or not specified	2	II non-contiguous
LP167	Ritux	0	0.742119	E3	0	3.29637	3.29637	20.794	Male	A/B 'Classical or typical'	2	II non-contiguous
LP169	Ritux	0	0.00741671	E1	0	1.85079	1.85079	34.2697	Female	C/D/E/F 'Atypical or variant'	2	II non-contiguous
LP170	RT	0	0.000719456	E1	0	5.86448	5.86448	42.8036	Male	C/D/E/F 'Atypical or variant'	2	II contiguous
LP179	CMT	0	0.696076	E3	1	15.9754	1.91376	17.1335	Male	unknown or not specified	2	II contiguous
LP194	CMT	0	0.0218103	E2	0	11.1814	11.1814	28.1342	Male	unknown or not specified	2	II contiguous
LP203	RT	0	0.573116	E3	0	8.62971	8.62971	20.9254	Male	A/B 'Classical or typical'	2	II non-contiguous
LP126	RT	1	0.00223776	E1	0	0.479124	0.479124	73.7166	Female	unknown or not specified	1	I
LP128	RT	1	0.0721795	E1	0	4.67899	4.67899	67.7317	Male	unknown or not specified	1	I
LP161	Obs	1	0.676537	E3	0	9.77413	9.77413	67.4962	Female	A/B 'Classical or typical'	1	I
LP171	Obs	1	0.0140773	E1	0	5.39904	5.39904	60.1916	Male	unknown or not specified	1	I
LP174	Obs	1	0.585216	E3	0	4.43806	4.43806	50.9049	Male	A/B 'Classical or typical'	1	I
LP204	Obs	1	0.317759	E3	0	5.1937	5.1937	74.538	Female	A/B 'Classical or typical'	1	I
LP134	RT	1	0.678939	E3	0	5.35524	5.35524	52.5448	Female	unknown or not specified	2	II contiguous
LP168	Ritux	1	0.00905455	E2	0	5.45654	5.45654	63.5044	Female	unknown or not specified	2	II contiguous
LP172	Chemo	1	0.21147	E2	0	0.158795	0.158795	56.1396	Female	A/B 'Classical or typical'	2	II non-contiguous
LP178	RT	1	0.124179	E2	0	5.41547	5.41547	61.4401	Male	unknown or not specified	2	II contiguous
LP190	Chemo	1	0.321976	E2	0	7.93429	7.93429	52.397	Male	unknown or not specified	2	II contiguous
LP127	Ritux	1	0.132747	E1	0	0.394251	0.394251	32.3696	Female	A/B 'Classical or typical'	3	III
LP140	Chemo	1	0.204376	E1	0	1.78508	1.78508	39.4442	Female	A/B 'Classical or typical'	3	III
LP159	Ritux	1	0.0501426	E2	0	16.5448	16.5448	33.1773	Male	A/B 'Classical or typical'	3	III
LP173	Chemo	1	0.0620225	E1	0	4.75017	4.75017	39.3073	Male	C/D/E/F 'Atypical or variant'	3	III	1
LP181	Chemo	1	0.0138501	E2	0	11.0363	11.0363	41.7194	Male	unknown or not specified	3	III
LP187	CMT	1	0.6154	E3	1	21.8289	2.62012	16.95	Male	unknown or not specified	3	III
LP195	Chemo	1	0.183788	E1	0	4.03559	4.03559	41.0869	Male	C/D/E/F 'Atypical or variant'	4	IV
LP132	Chemo	2	0.230134	E1	0	6.45038	6.45038	59.2088	Male	C/D/E/F 'Atypical or variant'	2	II contiguous	1
LP136	Chemo	2	0.153174	E1	0	3.80014	3.80014	45.6947	Male	unknown or not specified	3	III
LP165	Obs	2	0.630849	E3	0	4.58864	4.58864	56.1205	Female	unknown or not specified	3
LP191	CMT	2	0.74911	E3	0	1.52498	1.52498	60.3723	Female	C/D/E/F 'Atypical or variant'	3	III
LP193	Chemo	2	0.596923	E3	0	0.421629	0.421629	70.0616	Female	A/B 'Classical or typical'	3	III
LP162	Chemo	2	0.473116	E3	0	3.75907	3.75907	50.256	Male	unknown or not specified	4	IV
LP163	Chemo	2	0.731002	E3	1	1.15811	1.00205	62.9706	Male	A/B 'Classical or typical'	4	IV	1
LP166	Chemo	2	0.066094	E2	0	4.50103	4.50103	68.4408	Male	A/B 'Classical or typical'	4
LP129	CMT	3	0.000336111	E2	1	1.79603	0.821355	63.6249	Male	unknown or not specified	3	III	1
LP133	Chemo	3	0.435151	E1	0	4.32307	4.32307	52.8323	Male	unknown or not specified	3	III	1
LP184	CMT	3	0.241973	E2	0	8.05202	8.05202	71.9343	Female	C/D/E/F 'Atypical or variant'	3	III	1
LP131	Chemo	3	0.111215	E1	0	2.52156	2.52156	54.0287	Male	C/D/E/F 'Atypical or variant'	4	IV	1
LP138	Chemo	3	0.733789	E3	0	1.94387	1.94387	61.4319	Male	C/D/E/F 'Atypical or variant'	4	IV	1
LP141			0.0683506	E1
LP144			0.0145894	E1
LP145			0.0419957
LP199			0.465867	E3
LP200			0.218613
LP201			0.229931
LP202			0.506657	E3
LP205			0.695925	E3
LP206			0.00711532	E2
LP207			0.178982	E2

## Sheet: SD3
Baseline characteristics for the subset of patients with full clinical data from the training and validation cohorts
	Training Cohort (n=109)	Validation Cohort (n=62)	P-value (calculated using two tailed student's t-test or chi square)
Age			<0.0001
median	23	50
IQR	(11-43)	(33-61)
Range	(2-76)	(16-76)
Sex			0.72
Male	60	42
Female	25	21
Stage			0.11
I	26	14
II	33	19
III	7	13
IV	11	6
Unknown stage	8	0
Splenic involvement	10	8	0.44
LP-IPS			0.07
0	51	21
1	22	18
2	9	8
3	2	5
Follow-up (years)			0.25
median	3.8	4.8
range	(0.2-22.0)	(0.2-21.8)
Clinical data unavailable	25	10

## Sheet: SD4
NAME	B cells naive	B cells memory	Plasma cells	T cells CD8	T cells CD4 naive	T cells CD4 memory resting	T cells CD4 memory activated	T cells follicular helper	T cells gamma delta	T cells regulatory (Tregs)	NK cells resting	NK cells activated	Monocytes	Macrophages M0	Macrophages M1	Macrophages M2	Dendritic cells resting	Dendritic cells activated	Mast cells resting	Mast cells activated	Eosinophils	Neutrophils	NlPHL
ABCB4	561.412	10.7907	7.2764	4.37596	4.80284	7.53009	8.0752	6.57954	9.45321	7.83754	13.9547	4.67799	6.18975	7.99701	27.7518	123.797	116.437	4.93412	4.80693	34.4489	15.1427	14.9607	309.346
ABCB9	15.6338	22.2303	659.222	24.6279	36.5604	30.4463	39.2144	18.0196	19.8265	46.5023	22.2017	16.5597	20.3936	56.9581	29.6206	41.4708	125.677	23.7249	54.2313	23.8823	30.2024	33.7963	144.459
ACAP1	216.549	324.892	39.3626	1066.85	1818.33	934.451	345.056	1118.21	284.161	2011.75	514.169	391.021	192.688	49.5736	31.3547	23.2562	62.2954	26.6587	106.332	74.573	701.306	594.257	555.434
ACHE	15.148	16.7584	22.476	13.6503	27.9435	18.7028	13.5725	15.0777	33.96	24.8058	16.903	13.6761	16.3775	13.6311	1377.43	49.7532	16.8539	195.814	14.0979	20.7346	41.0474	22.9732	13.9858
ACOXL	4.12096	3.50396	4.26724	2.15361	2.60647	2.53137	3.45682	4.34845	45.7721	29.7432	2.54689	4.74865	3.12608	3.66282	3.02872	8.17523	3.98331	3.38987	3.89282	6.31692	6.67744	4.80842	190.35
ACP5	613.763	1973.84	1141.58	310.583	754.073	561.412	251.578	717.299	500.467	965.636	343.72	242.072	516.605	13871.1	1065	7688.36	14057.3	3976.46	266.86	326.411	868.711	306.382	752.635
ADAM28	1977.34	1159.33	328.483	23.0352	41.3392	21.4977	15.5534	24.8548	24.5461	75.6331	196.179	96.0198	59.2614	55.452	277.861	360.458	37.6443	54.1779	140.145	118.197	548.353	129.896	138.417
ADAMDEC1	374.548	322.208	129.403	45.725	83.1531	48.3369	30.8204	70.1358	234.729	158.083	70.086	48.86	108.353	4461.23	8548.85	4971.3	166.372	1784.71	733.428	1581.9	176.404	186.747	10498.3
ADRB2	490.675	515.556	294.919	908.799	79.093	599.971	144.222	99.2085	2385.9	218.273	1970.55	2379.04	667.887	143.871	794.266	362.985	176.83	84.4251	4732.95	2903.71	1974.38	736.803	79.7858
AIF1	24.3052	20.4302	22.4243	751.848	727.978	35.7757	39.8111	19.4131	1104.59	29.5333	107.653	23.4838	8651.51	1852.58	1620.26	11598.7	3278.43	27.3203	1877.26	1691.65	51.8643	6288.18	591.037
AIM2	331.76	4712.68	1463.23	298.802	58.7566	253.498	3382.14	1129.74	413.418	316.82	89.2332	136.638	538.982	182.841	2947.33	150.377	178.661	913.294	94.8534	62.7774	117.509	796.004	3265.38
ALOX15	12.2762	13.7322	9.23783	9.87608	19.0269	12.0249	5.36589	13.4532	14.6846	22.4487	30.7716	9.85759	9.84906	6.66313	5.41367	432.446	2921.76	30.7501	11.2586	10.7832	357.362	30.1901	32.5124
ALOX5	1822.01	2477.68	193.017	80.7109	77.0616	134.854	59.8688	35.7186	444.019	143.988	159.239	124.383	1990.45	789.647	84.8461	250.235	119.869	74.5297	644.077	593.329	1471.27	2922.3	977.774
AMPD1	265.317	220.087	3117.68	67.8534	70.7134	86.9248	69.6466	55.1319	116.007	80.0935	60.3984	61.922	100.197	77.2313	63.3237	60.8216	90.7823	61.6741	57.038	76.43	119.718	174.796	13.5467
ANGPT4	23.2028	21.3089	234.415	45.6262	22.6012	45.294	101.091	103.405	29.3648	29.7618	9.5612	26.417	17.1197	39.6911	21.4517	11.9375	17.9783	12.0237	33.8185	31.714	14.9325	34.8171	38.1351
ANKRD55	287.206	221.396	118.715	144.846	1877.73	442.107	80.875	1089.47	179.006	125.394	85.3276	90.0468	128.555	124.757	98.125	49.4094	109.326	135.782	155.722	105.546	1076.45	414.077	222.232
APOBEC3A	103.794	91.0762	100.952	65.8954	109.607	53.6816	58.4976	73.3724	730.864	36.5542	255.953	134.001	2425.04	86.0469	4418.04	151.606	109.463	2640.34	73.0026	33.6736	1144.11	5567.09	649.009
APOBEC3F	8.42258	8.38909	45.614	7.21961	37.8367	10.4075	11.6555	51.001	22.7242	43.2094	16.6247	63.9448	17.439	19.1236	134.449	118.51	12.8213	67.712	72.2603	54.4377	28.7548	8.91934	566.075
APOBEC3G	1305.79	1145.19	2074.56	2114.71	340.943	2371.94	1554.52	389.386	5507.04	987.388	6474.33	8816.2	870.313	279.463	1039.14	260.06	205.081	1395.92	632.765	329.711	307.862	464.179	3271.69
APOL3	225.848	534.389	769.448	1219.02	966.379	1618.73	1130.44	354.095	1183.51	1000.99	1187.52	1003.66	1004.03	239.469	10983	439.518	221.198	865.165	268.429	99.2871	108.227	107.127	1428.53
APOL6	17.4217	11.6775	7.9048	8.52994	12.2345	8.52555	58.1264	7.2764	9.84821	13.3829	13.0447	374.986	11.8841	13.1885	971.338	7.9048	9.22389	161.863	23.4212	8.33683	6.02404	19.0412	151.49
AQP9	21.5505	15.2088	15.759	13.9107	14.5127	15.092	13.3747	19.1373	190.449	64.8222	95.5252	12.755	2058.9	4590.29	4223.76	399.769	1138.53	1460.03	581.135	1899.87	128.971	13644.4	60.4742
ARHGAP22	34.7083	48.5667	24.1934	46.0035	73.9915	22.9071	15.759	26.0542	12.5868	32.8924	84.4265	27.9695	56.0828	176.442	353.585	274.751	322.082	3002.62	47.4361	53.0785	82.2614	20.3483	29.6592
ARRB1	16.137	15.2848	19.1519	19.4246	19.1831	25.463	23.3704	18.8849	15.1906	7.90451	58.5236	141.221	442.45	335.189	950.052	395.918	43.6247	33.145	45.0294	31.6198	26.4443	32.9899	307.832
ASCL2	0.562079	0.562079	1.47468	2.58072	1.39509	1.62848	2.56817	9.43056	7.09362	2.21702	4.97511	1.62848	2.13021	2.18458	4.1419	2.71555	2.13021	1.86581	1.82451	2.52795	3.50268	1.29796	126.028
ASGR1	41.0346	42.9843	43.021	12.3801	11.1264	13.3057	8.23038	5.17365	308.205	19.6599	11.0114	15.5389	982.053	109.515	25.4828	157.981	77.3004	34.2148	55.8753	66.6201	40.9914	75.6709	48.2426
ASGR2	30.6071	34.3075	34.5511	30.2385	38.074	42.6458	35.0026	31.8961	169.618	113.79	30.177	30.3993	1489.37	36.3077	26.6129	761.896	49.2151	23.7143	24.2743	20.8002	51.5877	50.0533	157.424
ATP8B4	125.321	88.2772	84.8461	71.5313	61.7793	52.1305	78.4873	29.7716	108.273	59.267	614.796	1036.74	221.043	106.822	33.8195	1160.9	644.301	111.506	1810.18	2128.54	387.695	95.9297	71.8256
ATXN8OS	19.1055	17.6774	133.1	12.3406	11.8971	12.8973	13.1014	12.6777	24.9528	16.8564	10.5188	9.4803	10.5192	11.0431	13.4653	11.5049	10.5226	12.4916	22.454	8.72695	19.658	15.5426	45.7066
AZU1	26.2425	37.566	55.1987	77.4787	10.1928	45.9987	20.5315	12.3398	33.2378	11.7878	413.428	121.007	97.8889	52.2356	166.037	317.074	64.7499	60.0726	605.291	1050.71	114.82	83.2306	14.0515
BACH2	4507.19	1252.26	148.226	723.235	1451.3	455.033	446.65	247.502	604.248	446.4	480.206	515.561	53.3491	61.5768	79.287	57.395	59.8303	84.4683	80.0775	69.0768	188.767	133.633	287.673
BANK1	7768.04	9303.28	109.842	27.4898	40.7805	36.1016	4.95967	19.3226	56.4268	33.6488	33.6575	37.806	87.926	6.98166	16.1769	29.7273	49.9064	19.6738	81.1647	93.8044	998.179	39.4977	371.045
BARX2	16.3203	22.758	15.1637	14.9637	14.321	11.101	18.0667	20.0639	135.69	402.744	19.3763	26.4371	18.2534	17.2204	15.759	28.4939	22.853	21.9769	48.9527	26.6291	66.0133	62.0309	60.2127
BCL11B	168.781	135.341	151.545	4303.52	7331.68	5094.14	850.423	3258.24	2597.45	2782.55	823.954	515.151	89.3856	78.3252	68.8551	51.983	97	78.069	54.6236	52.6696	308.658	167.918	173.436
BCL2A1	113.986	318.334	77.6371	580.511	457.897	765.821	1218.77	702.832	437.221	172.585	544.36	531.04	2276.53	5584.08	7009.45	198.642	137.061	5565.9	878.737	3302.68	13216.2	8896.75	1171.68
BCL7A	1110.6	441.064	204.775	121.877	120.495	80.164	52.8297	71.9857	54.4269	183.836	32.0496	60.8984	54.3998	56.2613	133.157	187.111	282.953	214.236	159.137	193.358	80.3956	121.817	305.314
BFSP1	8.71575	12.125	9.92371	20.0519	133.1	9.00705	12.3398	60.6797	113.357	14.5441	35.3878	19.6964	21.5762	15.7675	37.5739	31.4476	19.4833	12.3458	34.4417	50.1914	13.3315	19.2072	89.6588
BHLHE41	229.319	383.719	996.324	46.3201	18.0808	27.0258	67.3159	22.8336	90.0646	116.004	52.7736	52.3402	43.7634	5473.72	146.03	326.379	329.522	556.363	261.444	254.657	54.537	78.4329	82.576
BIRC3	1783.8	1082.96	370.755	375.404	686.66	1132.44	2947.33	405.805	242.049	2482.19	285.627	1178.7	161.459	231.494	1962.07	239.342	445.933	10556.4	72.3476	1961.19	1585.08	133.56	1113.32
BLK	1814.54	3380.57	42.8358	139.478	70.0059	19.4591	10.6061	91.8341	20.7437	9.59019	10.2265	12.3682	34.8345	15.6446	11.951	14.5801	15.4127	16.8451	10.6759	8.26562	39.2633	9.83876	1305.79
BMP2K	285.011	218.331	106.241	120.438	112.218	42.702	148.102	227.025	120.608	78.0777	109.522	119.21	352.275	325.385	661.02	970.8	429.113	625.876	2851.55	2494.88	907.968	589.03	514.967
BPI	10.556	14.0237	15.313	66.0516	42.58	12.5329	6.51066	15.4717	19.5254	10.8442	842.845	168.307	282.185	15.1216	16.731	26.417	13.5649	15.0228	983.554	832.698	392.319	61.1952	51.4151
BRAF	2621.96	984.458	497.878	182.159	103.131	157.92	181.139	104.161	446.78	595.421	301.434	260.549	266.271	314.266	373.672	193.088	231.442	362.531	155.969	304.728	927.867	719.402	160.894
BRSK2	10.5063	4.48816	34.7354	10.5736	8.08662	16.291	40.8428	56.5421	62.5253	14.8488	18.5366	17.4505	11.7901	9.91426	10.6302	8.96815	7.55908	29.2385	46.8124	15.684	8.31406	11.9627	22.9071
BST1	65.942	68.5078	34.2527	70.591	132.035	69.1619	72.7177	63.559	327.292	44.5504	153.681	87.6911	1575.99	392.245	74.7202	212.138	155.711	116.035	432.611	445.658	10.2108	1738.54	141.905
BTNL8	15.2596	13.2902	10.077	13.7137	23.668	17.5347	21.4819	16.9366	44.4881	35.5577	11.7464	13.9324	20.0837	25.9137	18.8093	10.7929	16.5353	19.0947	13.2813	16.8933	100.651	1060.76	16.8322
C11orf80	536.661	398.589	2256.19	165.935	93.8276	160.76	140.306	139.118	150.9	92.8598	102.882	143.289	87.6328	100.222	34.8922	89.7889	105.197	143.778	150.625	144.642	157.308	102.289	126.601
C1orf54	41.9666	44.5257	114.485	248.144	297.807	292.702	111.075	89.2589	127.782	51.7734	165.15	74.8106	396.479	1423.61	1163.99	2028.23	4777.04	1141.69	281.868	308.023	424.634	49.4461	2707.81
C3AR1	133.047	99.1086	239.167	221.706	102.659	201.191	110.34	112.414	672.993	524.138	758.697	477.577	1344.9	803.522	4172.96	2753.29	883.044	259.931	4684.51	4935.51	9642.9	746.734	1396.66
C5AR1	93.0048	65.9553	25.6749	73.3849	40.3302	24.9118	23.9712	28.1205	425.86	42.662	338.187	173.161	4262.77	5011.28	266.98	1914.27	1199.36	895.972	540.588	757.798	2676.52	12694.2	929.256
C5AR2	7.99325	16.7257	15.1637	5.59712	51.4151	6.85169	16.7015	8.34495	21.2496	46.9732	36.3041	29.2439	57.7023	41.8707	16.7893	59.942	24.8556	19.0244	3.66181	41.3747	286.77	383.659	107.802
CA8	18.0966	18.6283	17.1379	13.471	19.9988	16.7015	15.6478	202.833	63.1928	43.8934	14.3488	14.6478	14.1338	12.6368	31.8721	13.3874	11.5429	32.5336	73.1823	146.714	15.6569	25.5414	73.6617
CAMP	32.4345	29.8542	53.1526	77.9754	152.102	103.596	32.8006	123.062	40.4573	33.1918	1671.22	132.74	128.445	188.564	82.7041	107.668	95.804	42.249	227.582	177.421	532.27	1497.92	194.795
CCDC102B	7.57988	6.21086	6.26734	17.9951	9.45548	13.5467	1.86971	6.2381	17.406	5.89335	21.6922	3.27044	5.64185	207.99	1.56471	2.53137	147.907	8.64022	37.4893	6.57801	31.0955	6.56728	12.0783
CCL1	9.19824	10.4792	10.1527	10.9178	23.0768	9.8076	16.193	12.859	11.2606	9.12651	11.7101	30.0474	11.2274	12.3614	13.5725	10.3185	10.5495	369.752	7.32079	1278.25	9.94645	9.42203	13.5601
CCL13	196.809	173.062	102.753	123.861	43.021	120.745	66.6381	12.9477	73.2927	76.3315	97.0733	98.227	88.7329	168.21	185.117	6491.14	3740.94	5534.39	102.54	678.391	123.146	106.247	22.2134
CCL17	42.3975	59.6639	84.0445	80.516	20.0788	30.6282	172.34	38.8146	60.4551	396.553	76.6875	39.6322	68.9622	115.984	56.3228	622.117	2549.94	6418.97	27.0123	46.4837	92.3589	34.3683	197.946
CCL18	20.0937	21.8246	58.1264	36.063	24.8914	13.0623	82.3252	32.1918	110.9	20.6463	39.8155	80.2063	41.0814	2836.11	1256.33	12392	1700.28	1761.15	425.328	932.919	48.2326	50.0331	7894.48
CCL19	79.3236	141.483	261.481	79.3672	37.9845	61.922	91.1237	49.8908	21.2764	35.3706	111.862	148.89	117.747	114.963	35360.3	138.312	172.681	3042.95	38.4251	19.3507	153.045	118.185	942.751
CCL20	39.6013	27.2679	13.8241	62.7753	13.3874	29.7489	1577.01	190.721	18.4427	12.4507	18.7368	20.6115	18.9844	11.4402	729.965	13.022	14.6028	1509.1	14.1554	5593.38	31.4931	22.6531	20.6455
CCL22	46.372	31.6499	20.2415	24.2801	40.692	28.2304	28.4269	24.9118	23.2487	563.247	27.3802	78.4092	33.4837	2625.73	468.365	879.186	4141.1	32264.6	24.7856	115.244	95.4118	60.2548	174.607
CCL23	19.9654	16.6409	54.1413	15.5141	20.1924	28.0764	6.03006	13.7582	23.119	71.1609	65.9187	44.3815	38.6564	245.458	620.191	5451.98	323.873	381.569	666.285	546.54	536.967	58.7848	111.966
CCL4	1684.66	820.987	312.213	2605.49	276.234	448.1	11402.4	359.631	8481.83	482.939	11353.3	40338.1	3009.15	1982.68	12004.4	3117.68	2079.85	4290.89	1144.1	36596.1	6568.71	2704.08	3101.37
CCL5	19.745	89.6788	30.7223	11658.8	192.778	3197.3	1859.89	71.7838	19893.4	172.668	17726.7	11855.7	104.768	100.738	16905.4	252.722	60.1849	6444.81	46.8387	662.37	302.039	134.336	970.8
CCL7	81.3861	46.3381	59.1912	55.5431	49.6471	38.9561	23.2562	54.2849	75.5937	55.8089	34.1654	21.6483	36.4995	652.637	243.77	88.0372	24.3619	74.1968	140.012	965.5	108.142	97.5337	18.7937
CCL8	231.363	98.0433	107.095	35.8195	32.3113	65.5154	84.1259	41.4972	107.219	78.5904	50.7447	50.1062	128.645	152.834	4455.49	2829.41	86.8881	1534.04	60.5228	1343.97	24.5427	95.4679	99.9019
CCND2	303.742	451.569	684.746	690.756	368.279	1177.09	2388.19	466.267	334.297	1130.15	1074.39	6044.81	199.244	380.813	82.9906	110.34	429.881	310.546	341.652	468.511	450.964	315.875	336
CCR10	53.2541	92.9971	784.609	133.64	65.7074	286.104	68.2487	102.333	51.6326	54.8348	83.4866	50.836	70.2395	63.7437	58.8293	75.7445	55.2449	77.8579	51.5772	74.1176	139.478	98.165	134.22
CCR2	423.086	364.097	1758.92	317.078	66.8337	759.707	299.781	97.4428	1157.76	261.368	94.0667	98.5108	2903.3	123.638	81.9874	76.5754	116.925	119.115	116.73	64.3263	214.937	243.93	200.332
CCR3	137.256	31.3707	53.4328	52.4502	12.3682	90.404	54.4874	20.8925	37.9109	263.036	130.342	82.2812	84.7488	80.215	60.8216	40.0171	85.1668	67.4078	33.635	73.1386	6710.27	1438.25	28.8191
CCR5	99.4427	94.1358	47.862	997.996	77.1024	465.879	430.153	537.298	2467.27	506.231	580.329	1432.97	493.155	2200.6	1498.7	790.687	1523.03	627.629	151.874	262.239	131.486	86.563	570.549
CCR6	330.108	334.668	41.3758	176.694	70.5509	490.869	157.796	153.967	265.893	103.235	47.5775	125.061	29.7082	18.0599	25.8656	30.3768	30.3274	42.9082	27.9617	32.0173	35.3856	46.0248	125.321
CCR7	3907.6	1971.81	206.191	5200.37	8937.43	2740.82	2942.09	1893.13	497.63	6496.17	676.491	486.373	167.636	329.844	17435.7	126.028	292.487	14141.3	67.701	82.1852	651.749	377.004	202.359
CD160	450.747	285.057	131.482	1154.49	117.806	127.947	160.894	74.9305	3306.42	250.525	2520.11	691.088	95.7211	89.9988	68.8136	37.8966	73.042	80.2107	65.1402	96.7471	171.147	233.379	97.9342
CD180	1534.93	2295.56	1132.44	80.5884	23.778	38.3855	84.3382	49.7532	133.269	180.034	38.013	31.2141	580.046	202.801	121.771	2792.16	109.678	94.8043	65.1097	53.3112	108.611	111.62	256.566
CD19	7490.26	5391.37	1772.89	135.107	130.88	56.5028	94.7475	151.862	149.673	218.408	92.3909	99.2562	166.071	99.8408	108.045	149.253	124.489	163.417	123.13	132.234	395.612	258.213	788.273
CD1A	1306.64	822.381	509.925	212.371	138.028	194.581	140.996	159.497	269.174	514.268	154.667	147.984	314.176	226.11	163.448	159.568	14939.1	1324.06	112.699	177.048	262.185	419.697	146.814
CD1B	1368.75	340.956	347.649	57.13	22.8529	195.381	45.9353	22.0132	255.615	53.4053	155.352	110.674	199.776	166.499	77.1798	134.565	16113.4	2361.55	125.847	160.774	118.917	358.226	57.1656
CD1C	1370.98	2977.43	31.6592	45.1269	79.4443	207.218	33.8195	41.8083	51.4759	16.9355	36.8594	31.3089	529.977	30.2102	23.0768	169.931	9530.08	1008.96	33.4582	35.3356	24.898	259.198	582.627
CD1D	244.722	420.071	203.899	17.1955	31.0542	10.9862	6.43945	50.0699	292.579	52.7692	16.5643	17.6215	2795.23	49.6993	376.804	40.3591	92.4955	52.3713	71.1756	24.1643	51.9103	137.676	94.7475
CD1E	53.3199	50.3636	49.9257	53.7576	83.0341	57.0941	33.3289	63.9798	33.4926	76.6581	54.8969	34.5235	92.8946	49.1508	41.1921	114.752	8914.07	1425.75	50.515	52.2534	50.2222	41.6136	56.463
CD2	424.227	414.044	384.24	8272.06	8287.6	9745.5	8234.68	14353.9	5929.59	11452.2	6335.29	3112.3	223.981	150.705	114.334	189.407	189.327	149.185	336.152	140.285	619.833	578.049	3046.29
CD209	69.1619	26.9845	23.7029	21.8718	101.64	16.6303	21.9265	24.7039	118.282	156.471	43.7263	32.0429	85.7164	317.457	193.974	2757.33	2474.39	230.457	68.089	175.173	92.4848	131.883	107.248
CD22	3362.09	1830.77	19.2115	38.2113	54.9887	55.5942	41.0657	46.4368	81.7287	129.202	42.8174	33.0245	31.7298	154.902	63.559	223.487	156.639	37.3665	292.459	208.689	105.485	72.9405	1292.96
CD244	60.1785	38.6843	29.1773	629.413	178.237	70.3712	23.5756	125.478	1128.63	85.9834	1837.83	1727.26	831.473	22.4346	47.4198	98.3269	24.0043	18.5658	107.061	38.8135	2500.25	52.2897	128.585
CD247	23.8294	54.2622	67.1139	5618.84	7188.5	5415.65	2170.27	5415.65	9347.87	9836.31	16441.9	15287.6	35.8416	24.0393	27.2113	84.1259	44.0895	32.741	130.575	106.708	461.71	60.4842	750.38
CD27	390.875	4294.51	7647.83	5638.43	4213.39	4279.56	1137.35	5859.11	2340.7	7061.79	199.531	128.701	137.934	91.482	140.129	137.648	126.467	113.684	125.907	90.5907	470.381	299.836	910.711
CD28	172.539	185.324	148.226	531.983	469.099	964.263	2319.05	1348.38	530.372	1631.78	79.864	73.4575	80.8146	62.776	65.3566	209.471	88.6956	67.2788	63.469	76.2631	90.0105	178.237	175.652
CD300A	30.8204	78.866	105.136	746.205	197.134	417.921	55.3447	47.7272	2282.44	84.8626	5378.78	4716.57	2194.92	694.039	213.64	1733.73	60.3348	26.4295	782.68	1077.74	2442.33	4110.09	166.828
CD33	25.5204	16.8429	29.7489	21.6335	18.3709	11.7295	10.5672	16.3203	148.053	56.0897	13.558	14.3599	1503.22	389.55	245.112	564.004	735.398	15.669	815.347	870.939	36.9218	36.8522	50.9335
CD37	13478.2	11930	812.658	4571.87	3107	4383.31	871.181	3703.03	1857.9	4934.38	2108.15	1615.93	4508.93	1460.86	343.987	2325.11	409.484	101.215	788.674	1107.61	1917.03	3186.69	99.9464
CD38	594.003	664.52	12620.2	323.495	301.891	208.05	498.691	1158.46	227.381	699.844	1430.57	869.817	239.413	91.6823	12004.4	645.879	66.634	3369.1	820.401	1377.2	300.428	401.669	2522.89
CD3D	105.466	176.521	89.1219	14716	15287.6	12266.9	7727.93	19509.6	12182.5	13060.2	253.826	247.011	80.6695	74.8556	26.3187	12.3534	107.302	134.405	41.425	13.397	797.674	251.621	6098.84
CD3E	1246.69	764.203	1185.18	5927.59	3679.73	6406.76	2893.76	3051.48	1780	5399.31	464.141	345.476	227.231	189.196	174.75	176.335	197.415	278.598	146.989	131.106	428.902	810.259	51.878
CD3G	56.2837	89.0077	31.7298	3437.77	2937.3	3107	1160.15	2463.47	1133.68	1314.7	255.694	119.772	32.559	31.733	22.7806	15.6478	30.2238	38.7577	19.8874	18.0953	115.131	161.341	1003.66
CD4	140.77	119.758	356.713	168.316	2551.79	3792.74	1733.73	4495.35	402.8	5630.6	82.9273	77.5514	3372.12	554.139	1568.78	10065.6	1343.17	707.212	217.36	290.647	163.941	363.402	291.827
CD40	1519.36	1346.38	849.092	206.641	122.735	171.396	171.253	131.597	273.27	340.007	166.832	207.305	299.954	1148.98	12886.5	647.005	1608.46	4974.18	113.714	418.371	204.92	275.124	486.373
CD40LG	65.5868	52.4052	35.1842	190.228	470.363	862.493	665.448	815.563	454.694	31.3679	29.7018	53.3554	24.8734	30.0207	26.7248	32.7548	20.3363	17.0011	15.9564	21.6741	36.9075	51.3924	34.5235
CD5	486.574	214.307	465.526	959.355	1118.21	1745.52	925.8	1488.91	515.554	3556.19	285.709	203.985	314.964	260.151	288.665	190.282	271.762	262.7	184.22	221.932	297.85	225.377	358.102
CD6	76.6541	92.9229	297.807	1737.3	747.119	3180.37	2770.39	1875.76	346.188	2128.27	625.872	352.366	92.6082	95.5083	139.293	90.3638	98.2224	91.6621	42.6334	41.9226	331.191	156.755	110.441
CD68	3.37943	8.47505	9.25021	52.3351	21.7524	15.8554	31.3338	27.47	98.4478	24.0188	95.8872	14.0389	808.515	1716.39	754.073	2779.3	1139.33	694.17	175.351	228.808	46.3027	36.5794	477.186
CD69	8287.6	5141.96	132.936	3894.81	4594.5	5587.76	1082.93	6250.7	4598.01	544.333	1802.58	5472.76	66.8627	31.8939	60.1364	29.3483	39.8988	70.7436	445.447	1497.95	6493.56	437.282	861.181
CD7	15.6623	17.3048	18.1824	2258.67	2062.53	1524.35	1279.23	2172.98	419.632	8055.87	1680.42	2121.6	20.5811	16.0311	13.4012	82.8651	27.2458	22.1869	12.3118	20.3162	49.306	25.4011	237.333
CD72	1451.3	196.658	8.52555	19.0638	44.4137	8.2559	16.0538	10.4309	11.4998	37.8146	69.0268	21.2686	9.15023	9.51645	9.6653	126.245	24.4414	8.0858	6.71791	15.7226	13.4915	9.33256	997.994
CD79A	12266.9	10103.7	3977.08	430.334	186.893	164.649	99.1575	441.26	199.164	427.219	152.135	141.448	176.386	125.711	110.486	64.8721	140.392	192.532	62.9646	120.166	514.054	261.926	359.631
CD79B	6121.19	4878.75	910.174	233.147	289.208	343.716	193.685	429.177	281.407	870.147	366.749	257.582	160.525	68.4492	64.9889	81.5615	62.3791	73.3897	39.1134	62.3367	210.454	232.737	1566.02
CD80	131.983	348.923	373.518	75.4422	104.263	94.2137	197.215	111.514	199.177	394.835	165.738	141.27	150.199	351.559	3571	162.533	600.621	4523.58	123.205	179.125	110.583	133.113	302.236
CD86	358.701	606.377	314.3	111.604	36.3367	97.1115	91.5221	30.4255	346.022	177.739	112.626	89.3432	1404.1	765.716	1447.99	2788.05	1737.84	4476.24	164.758	205.534	108.305	162.484	910.711
CD8A	570.054	351.207	44.9902	10107.2	42.1189	149.375	162.999	174.607	1141.88	81.5861	969.437	1196.71	204.944	136.53	46.7725	64.7546	177.934	165.514	88.3302	103.998	177.734	622.972	810.264
CD8B	21.7161	18.6516	22.5093	3790.86	146.635	16.7454	12.5715	121.258	110.313	12.4801	20.4198	16.922	14.6422	14.893	9.38062	10.0643	14.311	13.5227	10.0787	11.0652	33.4778	31.5376	539.304
CD96	141.847	183.94	85.0176	1735.13	1461.89	1572.61	256.883	477.186	3020.04	2978.26	1638.61	2126.51	36.2493	37.4413	65.5154	33.6604	50.8243	57.9065	105.345	43.1299	434.012	91.4729	306.057
CDA	7.51736	8.27192	19.2268	10.2623	9.88462	14.9439	10.3313	10.7559	169	11.6039	100.24	8.34495	1044.19	348.849	8.89513	29.3276	345.506	36.591	89.3699	82.9755	348.994	3611.07	10.6173
CDC25A	14.4849	13.2446	18.6558	10.1045	13.8378	9.13397	229.745	32.0656	25.5585	29.8928	13.4854	144.459	14.8617	19.0803	22.3709	14.8899	14.8556	12.8708	28.2475	74.7883	15.0172	17.7544	193.61
CDH12	10.6937	18.2046	7.14321	8.0137	7.47754	8.66603	20.876	9.87026	200.073	131.288	27.7313	9.8203	9.38967	12.779	12.691	9.17485	33.4149	23.4171	86.338	38.6975	62.6503	24.8922	45.675
CEACAM3	69.2046	62.6144	106.289	70.976	61.0915	56.6523	47.1083	67.0744	122.289	134.367	191.999	111.916	243.731	156.811	125.915	116.06	149.394	211.57	189.32	168.422	133.438	2076.25	25.0438
CEACAM8	78.8261	88.5291	23.1845	146.534	7.44852	75.0113	35.5339	4.85537	16.0227	39.5976	964.53	164.04	6.64175	5.14947	14.2255	11.7669	14.319	19.2646	2416.26	1837.82	236.226	151.246	9.0955
CEMP1	29.3059	26.3953	5.82851	9.69336	45.9052	8.31769	8.93172	68.3703	136.939	211.615	25.1804	48.3088	12.5329	13.523	19.4434	45.4239	6.1576	7.87231	11.3539	40.8219	54.8976	30.2543	16.5749
CETP	17.9496	23.1643	31.1009	11.5251	18.7028	34.5235	20.8591	11.5311	10.6443	27.1162	12.4474	27.6238	13.4614	13.2589	12.9226	11.8444	15.2128	12.3148	14.4566	8.18226	15.6507	15.2243	3271.69
CFP	4.69592	4.71798	5.4466	14.6723	378.504	51.5617	5.91209	14.1703	474.567	47.7339	34.4563	7.08803	3750.12	27.3673	222.387	1968.57	7.58784	454.038	48.5433	216.831	14.7245	2038.08	560.464
CHI3L1	9.08249	10.1841	10.1672	13.3507	12.7289	7.31588	13.0623	10.1796	16.3764	19.9661	347.555	60.8216	12.1172	9070.04	3329.35	2044.18	90.5557	476.481	481.962	638.023	90.0853	3811.28	9303.28
CHI3L2	579.567	450.704	325.001	366.679	671.922	316.944	168.243	4894.59	409.026	517.889	325.028	171.921	203.383	182.848	1763.98	177.608	185.478	212.367	151.564	173.398	318.995	355.897	1419.61
CHIT1	46.4052	25.7501	268.76	24.2071	32.8243	9.99756	19.2758	33.6604	19.4728	17.2731	60.7015	19.4434	29.7299	193.403	139.779	209.706	66.8315	68.9566	8.45111	17.495	31.3103	111.125	7043.22
CHST15	378.057	384.283	2300.11	38.2	57.9473	42.4619	34.3845	42.4928	342.302	83.6499	44.1856	21.9593	3349.36	1461.71	105.789	1049.17	319.067	101.597	1130.1	896.611	1114.2	4624.59	681.629
CHST7	15.3398	17.1376	106.723	26.7786	71.7838	371.491	236.708	407.508	56.7479	79.7005	30.2096	23.1845	293.039	316.096	354.366	421.949	194.437	3093.66	155.28	371.015	27.5583	793.924	326.122
CLC	319.387	267.259	160.053	93.4718	22.1107	112.168	186.815	93.5106	342.914	38.7449	513.528	241.161	88.166	69.6526	230.105	174.537	100.372	103.987	3983.17	3108.12	27872.7	4610.02	76.5754
CLCA3P	17.2641	25.462	12.1562	10.4111	11.6063	2.27867	0.959631	4.40777	26.3487	10.4142	4.37738	1.92725	2.74065	2.02873	0.330962	9.12038	2.379	0.821468	6.10566	5.49739	19.1543	6.90903	3.53672
CLEC10A	110.767	96.6998	68.2906	81.9931	58.0932	78.9649	37.6931	67.6924	155.771	124.514	57.3725	62.9079	483.54	160.899	70.6705	5770.24	5168.98	147.76	109.099	151.877	35.5315	146.216	154.526
CLEC2D	1020.2	602.855	135.622	1526.91	1469.17	1718.89	1894.84	1722.19	335.945	2840.8	988.816	348.795	94.8815	79.2173	1465.38	189.269	67.5467	1986.82	45.9934	41.4986	93.065	69.4169	174.261
CLEC4A	272.43	106.641	19.6803	44.6688	97.2115	20.1258	35.8304	68.8136	329.442	76.4295	67.7112	39.6637	2804.51	1146.64	52.6123	6662.77	4234.44	561.824	325.821	551.268	235.125	2817.72	344.511
CLEC5A	425.845	246.639	143.812	113.202	58.4572	95.3339	91.3923	18.6558	157.744	95.6211	184.003	132.992	523.853	2353.97	96.1135	64.43	1099.93	326.735	771.016	1745.93	106.614	399.749	11.5687
CLEC7A	149.848	143.886	59.7515	88.5172	108.72	91.6156	51.383	944.846	635.062	95.1321	145.757	90.9413	6137.04	3759.08	286.558	3078.61	5406.29	1181.54	639.857	1343.61	159.987	5297.3	106.723
CLIC2	8.29119	7.74879	118.319	6.45838	11.299	4.90877	7.76057	5.51414	14.7133	6.32848	25.1139	30.653	105.557	439.934	1396.66	2228.21	2245.55	5272.07	8.09894	37.2873	8.47269	10.4957	497.659
CMA1	78.699	69.03	76.8637	25.5481	43.3434	47.1745	77.3459	30.3339	78.6038	40.4466	58.9579	54.0724	59.6632	46.9443	66.5999	65.1915	45.2442	54.2287	1391.09	1638.7	165.009	48.5965	30.1682
COL8A2	137.031	74.3619	23.7946	62.2539	81.5615	62.7487	55.8857	63.3237	77.7445	123.733	90.141	70.0059	278.023	1239.39	34.3344	154.281	130.748	111.034	70.9756	60.3726	90.6556	188.013	192.391
COLQ	28.9739	27.5139	23.9712	155.712	68.3703	137.37	36.5067	49.7532	415.398	165.273	409.624	354.366	34.3305	25.067	87.2695	130.396	31.9826	20.3332	52.4838	37.2445	27.8877	40.6954	166.241
CPA3	796.586	657.92	435.385	150.772	25.8849	246.809	230.382	151.168	275.062	146.18	459.312	311.942	136.692	140.135	251.673	209.16	134.093	151.313	28830.5	22768	1097.57	522.165	7.04546
CR2	1502.28	565.148	142.301	249.269	290.367	68.7308	18.2417	25.9413	22.3541	25.5593	25.7939	65.7495	35.6396	27.3927	56.9174	40.3302	16.4273	52.4269	16.8894	16.5792	122.482	33.138	2544.54
CREB5	31.3547	24.76	32.4076	12.6083	44.4137	7.4085	11.1881	9.79445	15.9417	9.40293	13.2942	14.5931	363.421	23.053	11.8313	60.0983	229.056	259.244	24.2549	23.5803	15.2911	1380.04	40.5976
CRTAM	55.4544	66.8419	55.3815	1449.84	314.064	115.856	666.027	43.0789	836.986	48.2856	264.538	656.551	213.593	764.151	38.8745	87.2695	130.032	155.955	15.7592	107.492	78.3734	84.1179	1979.65
CSF1	22.163	21.8823	14.9036	23.2442	22.5466	32.6549	238.261	24.7432	39.4006	160.418	22.1403	24.8375	24.8499	689.164	35.8304	23.3302	113.81	95.2916	28.6083	62.8635	74.3136	22.7583	77.5514
CSF2	24.3052	18.3194	44.2871	24.6785	42.2428	26.1574	1295.89	23.4092	62.9364	16.3343	48.3981	746.448	27.5131	28.7138	19.1373	16.5186	34.3075	38.5124	30.1542	1737.05	21.2125	19.7447	21.0026
CSF3R	101.13	29.9112	22.9604	24.6448	109.842	36.476	25.8259	39.7503	342.784	86.5277	117.99	46.1651	2345.69	215.118	866.056	739.598	93.7044	68.7469	189.367	214.855	249.132	9291.01	130.552
CST7	30.0714	21.4858	14.1703	5319.61	201.118	1481.54	750.733	325.756	12371.1	1336.82	11756.2	10141.9	64.9792	256.121	189.691	293.895	1500	4054.65	2315.39	2507.79	622.923	2344.27	2501.5
CTLA4	19.4915	12.1175	12.5068	19.3306	286.772	610.213	1877.73	2060.21	23.1868	4137.57	11.1905	18.9173	18.7561	14.3352	8.60086	18.2712	16.6147	12.6009	18.2713	15.0008	62.99	38.8601	248.765
CTSG	251.09	206.712	208.843	115.709	137.59	82.9494	74.6794	39.1849	159.33	226.843	311.632	107.382	89.5574	66.4112	89.8361	142.527	70.9784	42.732	5784.95	5563.78	137.478	185.779	66.5224
CTSW	16.731	14.1183	16.4073	5010.14	493.473	965.845	23.4092	14.9439	4166.27	12.8849	7075.11	10875.9	17.1427	16.0181	13.1014	27.1477	16.3902	15.9943	121.871	275.264	42.3802	20.5165	19.4287
CXCL10	769.817	399.525	249.361	160.446	123.473	155.766	534.511	130.775	495.434	257.886	203.668	1533.72	503.371	164.211	33514.6	279.084	165.198	11449.4	114.49	316.39	334.119	485.235	2397.55
CXCL11	91.1237	72.8681	45.5264	23.0878	6.77118	14.5127	52.5803	24.1561	42.7856	42.8398	29.1212	185.708	39.0154	16.9484	9121.98	29.8695	21.3427	3961.34	28.2659	34.1365	34.3488	74.8896	28.9739
CXCL13	51.074	22.8432	17.4385	22.7216	6.21006	9.05653	283.363	9904.65	7.73129	13.4929	10.1431	16.291	10.4046	11.8269	632.161	16.9366	12.839	21.1925	26.042	11.0917	11.2197	29.8073	6947.44
CXCL3	73.9915	28.6064	57.5043	26.9798	17.4217	30.4255	27.0449	28.4269	46.6813	137.394	17.6869	30.5353	177.878	1506.52	274.12	235.34	81.9517	159.032	152.406	8136.67	44.397	76.0322	35.1842
CXCL5	95.0578	84.316	44.0626	18.7309	7.98096	41.9981	25.2352	19.2581	79.9613	74.5984	25.4545	29.4805	33.3312	5354.35	93.9644	47.3099	37.6551	389.029	50.3057	624.711	29.6048	70.3742	31.3788
CXCL9	601.847	442.979	271.394	128.901	79.4062	153.846	262.598	145.847	223.822	160.923	189.535	596.346	266.674	169.831	40338.1	200.878	181.312	2928.85	125.559	101.037	194.482	402.107	15494.9
CXCR1	263.882	189.376	149.196	218.419	326.494	257.9	77.5514	72.8428	700.56	218.369	517.648	422.27	84.5547	72.8831	62.2686	54.4874	66.524	65.4389	268.179	270.472	240.576	5660.97	40.692
CXCR2	27.0822	12.7008	21.1329	75.2818	5.28621	21.1663	7.74782	11.3513	345.741	63.1648	973.165	283.267	409.648	116.516	176.68	65.3162	178.069	49.3865	128.343	57.3563	445.649	17741.2	131.817
CXCR5	371.807	302.176	10.2434	33.4226	30.653	184.688	209.471	2558.78	32.0496	32.7583	16.3151	15.313	14.7047	17.4224	215.43	14.7039	17.7228	27.2534	13.8827	19.0873	56.727	19.4653	168.847
CXCR6	144.763	139.916	131.652	243.435	94.0039	192.778	1153.2	189.764	1048.41	919.633	177.878	141.905	91.509	61.2118	69.8876	57.3229	62.457	95.2183	59.0077	53.666	87.7843	167.093	195.748
CYP27A1	28.4047	30.2157	41.5291	35.8028	58.2008	19.1976	21.2358	61.4771	89.6723	56.374	37.7951	30.8931	763.137	9343.98	74.1141	77.0204	811.715	1993.36	735.429	853.167	71.8682	52.9422	16199.8
CYP27B1	848.175	396.478	549.648	126.137	90.9835	114.698	256.229	63.7488	201.891	452.898	98.2203	120.086	98.2449	1190.24	6634.64	148.287	205.139	2260.67	90.201	234.504	180.099	290.298	3775.03
DACH1	8.23038	6.62381	7.15586	6.20236	27.2983	6.36692	4.05665	5.02683	14.4873	16.7967	34.9791	18.7337	64.1944	7.23551	4.26724	8.31769	5.47276	6.11863	31.0278	11.828	233.902	81.3321	74.1537
DAPK2	50.9038	53.1616	24.9118	37.4032	36.9388	54.2849	21.3178	20.7309	56.5111	72.4709	76.8571	67.0744	51.3047	36.5308	35.5914	78.4092	51.2066	58.7728	263.951	128.246	1111.27	495.017	264.839
DCSTAMP	38.8146	19.4866	136.25	46.9636	34.7354	19.5834	62.6429	70.5892	78.711	60.937	40.1745	86.755	101.509	3174.2	174.678	279.608	926.448	637.826	128.147	253.368	145.196	91.3062	794.638
DEFA4	368.02	265.379	216.631	586.333	63.3631	255.927	167.696	91.5221	294.125	43.2295	3193.94	226.563	110.652	60.4347	77.5129	90.2725	80.674	105.56	250.517	175.999	890.132	453.183	31.6114
DENND5B	48.4422	83.3239	344.772	4.99709	5.54644	6.21006	8.70237	2.23181	5.97364	35.734	29.1511	4.95967	5.02092	14.6469	7.86758	37.3438	12.9683	28.84	6.23243	13.1041	9.52746	11.1279	40.8428
DGKA	431.042	464.347	203.283	2247.08	3157.38	2724.01	849.986	3985.75	554.422	3010.6	396.552	304.454	303.046	171.239	171.516	217.828	199.391	239.165	151.139	130.826	431.842	314.953	77.5129
DHRS11	54.4874	70.2543	71.1168	90.8574	126.502	27.9435	150.792	73.9915	34.9556	60.0464	63.3356	87.4834	47.2802	267.536	18.9023	244.432	1090.54	302.003	70.7381	70.2669	27.6776	54.6192	148.651
DHX58	14.0389	16.9072	12.9593	69.7425	303.983	31.4233	14.8239	88.1648	19.1287	86.0818	128.904	29.8695	67.5012	22.1054	1401.1	236.014	34.3155	1540.64	27.7359	22.1064	18.245	20.0853	87.4834
DNASE1	5.94218	6.22642	7.57988	11.1047	22.2993	6.38233	8.23038	40.1706	17.964	39.6374	10.1633	8.38505	8.08443	8.09665	13.2787	8.81845	11.7067	9.19221	14.4535	15.4655	13.7191	7.02247	255.233
DPEP2	699.933	463.15	11.2495	473.123	1235.61	635.343	9.17485	332.133	501.257	343.585	640.213	22.491	1480.65	116.926	16.392	2403.97	505.569	38.2507	160.341	132.874	4150.99	4356.85	420.418
DPP4	19.5231	16.5848	15.9248	696.44	700.585	1047.26	898.148	23.0259	386.759	874.742	44.0284	394.522	19.8456	17.6229	177.887	33.5121	11.955	140.237	69.9895	26.0499	18.7871	19.6095	53.2864
DSC1	82.7408	48.5192	45.5545	414.333	797.769	15.8	10.3053	7.7745	84.039	23.537	21.536	24.1934	19.0789	15.0569	11.7295	6.7862	46.2273	14.7524	34.9723	36.1476	71.3786	42.1496	73.0819
DUSP2	13.4012	140.824	32.7548	4166.03	323.539	2023.53	2331.59	2353.73	4637.89	321.142	496.607	311.701	406.39	492.053	572.244	263.285	293.549	540.287	40.5069	761.008	1011.68	89.7072	4369.71
EAF2	3227.21	2064.31	5157.78	223.243	245.189	140.181	268.436	199.156	183.347	209.488	200.984	186.451	685.608	282.379	287.563	282.274	232.168	469.67	406.606	401.734	744.376	240.929	267.391
EBI3	10.5932	16.9634	8.92034	12.4047	15.4717	11.6924	120.843	11.8971	8.38662	164.891	10.1966	17.0767	12.5825	13.2395	20940.8	312.57	16.9582	6475.85	9.05613	136.658	9.56635	11.6497	3492
EFNA5	5.53144	9.12267	8.94427	12.2038	119.676	24.458	14.3076	78.699	78.7227	241.822	30.3358	44.3202	17.0682	14.658	65.1486	57.6875	19.9911	36.0582	60.8179	12.2859	82.8471	38.6426	320.799
EGR2	123.211	99.732	55.558	36.0671	36.4497	36.5604	2113.93	1700.86	152.866	132.847	158.066	1340.47	469.75	3918.16	23.2196	2156.76	4518.21	1131	297.827	1923.4	1433.41	198.8	3403.36
ELANE	11.1264	8.88242	9.40523	105.388	13.0355	12.6508	6.93654	10.077	18.5764	16.237	740.112	169.931	29.3418	15.0865	105.653	207.958	12.8346	13.0738	4538.67	4508.47	121.221	31.9397	9.77064
EPB41	22.2309	68.0705	15.3961	239.566	12.5979	390.875	243.577	91.5754	9.78521	45.8888	106.759	99.6227	25.4182	52.5273	7.18282	25.9043	17.9992	74.8799	9.81156	7.27934	105.707	16.5854	125.273
EPHA1	47.4198	47.0212	52.9366	404.895	770.576	297.009	35.9936	59.0063	62.7735	44.2892	157.379	101.13	64.5593	58.9327	46.5009	39.6013	61.5483	59.6482	39.6557	39.0648	57.6688	71.9441	35.7757
EPN2	47.0716	42.8544	110.767	32.0674	66.0581	97.8352	50.6654	56.6523	63.4545	17.9202	32.3692	28.5613	32.9428	32.5102	31.1912	22.6526	59.9138	31.9799	44.3768	71.4425	557.184	51.8209	40.7535
EREG	77.7268	73.4862	33.0727	31.5313	15.2052	45.2637	21.5344	8.1875	83.339	98.2987	44.925	28.6907	102.767	168.31	155.509	37.7778	46.1503	387.543	26.4748	307.952	576.534	75.9038	14.4145
ETS1	1001.9	800.038	417.761	620.538	293.136	1910.17	1274.87	708.289	101.187	1041.61	764.927	700.267	87.1844	97.3757	132.308	77.0616	121.73	118.035	149.932	158.333	231.773	244.744	785.321
ETV3	38.074	37.1478	104.988	50.2717	21.2194	458.814	21.8534	33.0978	14.4001	21.6992	33.7171	38.6121	41.7014	24.637	92.1482	34.5235	40.9543	2105.97	18.1343	22.7293	61.5326	40.8789	54.6675
FABP6	6.16635	7.34887	6.92271	6.66813	6.12185	5.69847	5.91209	8.84526	7.715	12.6152	7.07087	9.38062	7.39549	10.7782	7.53009	4.90877	7.01681	12.3541	12.0068	5.98274	26.0948	7.89763	306.779
FAM124B	21.8534	15.4538	19.1681	14.2619	17.6085	20.763	16.5043	16.3788	10.8187	13.2692	20.4344	18.3573	29.5541	19.4736	9.13397	23.1845	16.7335	11.3136	478.056	128.236	97.4859	19.696	24.2902
FAM174B	118.223	93.407	83.6991	96.6576	140.181	105.92	94.311	164.979	71.1739	161.237	41.3984	38.4415	40.4499	53.8408	59.0389	70.4084	43.0357	41.531	870.026	392.844	74.7208	103.64	550.327
FASLG	345.884	277.398	191.95	172.523	147.551	143.052	485.431	128.99	607.422	173.034	1547.06	2225.4	110.376	102.289	82.0766	87.6911	71.5921	102.521	130.485	149.161	115.89	250.968	75.0999
FBXL8	7.68663	3.55881	15.2464	93.5062	54.9148	315.761	66.8722	54.2152	48.03	100.129	13.012	33.3555	43.9024	14.551	150.205	117.007	68.319	56.5487	7.87063	6.43009	4.6308	8.59499	70.8366
FCER1A	107.668	82.0995	89.7427	113.818	71.8666	131.652	64.9508	30.6779	291.332	74.016	171.19	99.023	625.36	45.6845	57.5043	802.272	2224.82	90.0176	4578.33	4284.31	2545.04	107.45	126.713
FCER2	1003.66	212.395	26.8079	8.74833	19.8375	10.3185	18.168	10.5932	9.79298	31.1997	12.7269	13.4929	12.6393	213.582	10.6061	354.517	1107.16	99.3477	13.7045	16.4583	31.9693	11.37	162.278
FCGR2B	3485.17	4687.38	2724.01	67.5795	8.42258	31.0542	60.9393	110.239	122.38	128.261	122.309	184.688	289.276	995.643	314.895	1546.64	1541.01	139.192	632.015	1617.67	650.266	1299.6	133.51
FCGR3B	437.75	194.824	122.684	181.921	62.8639	136.303	107.901	65.2323	451.442	205.45	496.666	374.274	404.178	257.13	156.335	157.163	160.609	126.842	294.843	125.198	323.609	28722	47.5563
FCN1	161.897	94.0033	111.318	132.915	147.796	100.58	64.5491	118.466	5115.8	123.553	468.105	123.852	30529	1412.03	310.158	593.269	123.303	123.049	486.9	564.495	169.497	5408.66	122.735
FCRL2	4442.25	3587.62	725.157	75.1639	35.1059	56.9873	80.3336	47.862	159.564	24.7101	55.5286	50.0699	48.294	36.4399	31.1912	17.976	61.9432	38.8897	43.0784	31.2235	83.2602	116.936	200.403
FES	8.60086	8.71478	10.3565	9.6665	8.26756	6.09158	7.95298	7.38299	98.1445	8.54292	213.94	261.382	829.367	41.9092	21.1501	981.721	347.767	10.7975	124.288	78.0134	392.451	532.277	436.897
FFAR2	12.9736	15.5649	20.3375	11.9964	12.1963	16.0949	17.3108	15.2464	24.6332	28.3345	75.8058	13.5852	102.38	31.205	458.444	89.3432	17.8808	16.6321	77.5759	90.4868	1053.27	4020.98	24.7626
FLT3LG	26.4944	57.1279	33.7923	1280.7	2544.54	1472.7	237.161	313.068	224.6	651.838	229.644	371.933	70.4825	18.9349	18.4776	61.6305	18.5194	63.7106	23.0969	48.1417	156.65	26.3416	23.2196
FLVCR2	69.9667	87.5219	46.1651	85.7164	92.5142	148.161	245.112	259.971	146.17	218.69	142.617	89.9644	571.122	1145.98	1981.8	950.586	2314.93	1065.62	270.957	201.548	76.2747	109.241	461.9
FOSB	201.429	245.596	3002.84	42.5187	408.946	60.8574	32.4076	6000.98	37.8421	25.158	32.9609	32.2626	3445.02	29.4338	23.3897	22.6722	29.0174	46.5932	94.2906	645.635	7198.82	80.952	131.597
FOXP3	137.256	95.1589	41.9666	66.8082	132.472	193.163	483.874	149.014	105.183	2036.44	32.554	57.6173	77.7014	62.7054	174.123	64.8353	64.0353	65.2744	70.5205	23.5117	142.416	165.174	34.8922
FPR1	365.079	391.502	349.069	213.465	165.511	243.386	163.132	250.616	917.247	223.271	400.327	306.779	9905.06	884.497	807.148	409.769	282.284	225.063	664.589	718.452	3833.71	28778.4	2677.81
FPR2	229.664	165.388	102.198	56.187	62.6073	58.2369	24.6269	58.4193	171.247	98.6718	89.8757	70.5509	971.017	183.122	278.751	97.6612	63.7544	49.3665	198.381	346.382	152.107	3813.89	22.9246
FPR3	328.483	245.652	85.454	108.238	99.2987	118.561	101.27	130.552	199.746	154.299	114.789	96.16	205.086	3023.78	612.971	2357.01	5793.02	4172.01	203.697	329.976	211.658	277.921	99.9937
FRK	139.656	126.648	60.4742	27.0955	11.5049	5.69847	6.2948	3.32322	58.7104	6.55263	3.73488	6.81337	7.43436	10.9318	3.73475	3.1831	13.5148	18.2004	2.57008	5.83943	6.4821	61.3967	2.13021
FRMD4A	58.3841	74.9768	17.3942	50.4922	24.666	73.4575	48.8235	213.557	23.2682	39.4021	47.438	44.1857	53.8565	162.635	260.46	1095.5	230.497	58.351	44.5124	58.5272	76.912	21.7112	228.175
FZD2	40.447	10.8069	25.501	14.0995	24.4389	6.53668	11.101	9.65212	69.0542	14.6025	21.889	11.7295	457.94	98.6843	413.584	777.599	836.552	239.645	213.257	173.418	40.7757	16.4009	122.17
GAL3ST4	69.9667	74.0694	49.6151	340.686	953.255	241.161	125.219	258.838	50.9394	170.611	36.1918	36.67	44.553	84.9573	41.1597	143.052	142.531	58.4428	202.418	100.108	311.77	77.8875	367.892
GALR1	2.74965	4.39043	5.95454	3.99909	42.0572	6.28019	3.85313	7.11515	18.6126	4.79303	4.33196	3.71168	4.20264	2.51234	4.82052	9.05653	2.56892	3.55123	4.29039	18.4399	15.5748	6.09851	9.92371
GFI1	27.9695	25.302	40.9397	297.862	49.5482	135.856	703.506	568.804	341.448	592.837	509.689	398.827	19.5711	29.0768	25.0242	27.0822	34.5784	54.2992	1119.83	629.602	40.8706	41.4701	236.188
GGT5	11.5946	9.13436	16.8034	13.2142	25.0825	9.38062	11.7951	10.3565	14.962	6.90308	17.2003	13.8378	11.2432	10.6504	293.448	409.093	22.2828	12.7066	15.3493	52.9071	99.6546	16.8276	15.9965
GJA4	13.4145	12.5025	10.8049	7.22004	8.94427	8.94427	8.61487	10.8446	9.84289	10.7875	8.42483	9.3209	9.683	11.3639	106.678	11.0126	10.8458	14.6476	10.9105	7.23942	18.2424	11.7876	1103.73
GNG7	777.217	1511.2	2294.33	136.637	101.64	106.11	77.1798	64.8721	52.4878	215.76	61.8472	53.2541	114.514	82.7879	95.7907	245.295	188.822	72.1878	173.616	116.708	198.27	453.874	212.978
GNLY	9.08249	14.635	19.5834	3799.64	137.533	1213.87	235.925	12.8973	8271.49	24.5776	22230.8	23671.7	20.0919	16.5884	20.6115	15.9108	22.5146	21.6148	26.6067	18.5709	24.8909	119.308	126.769
GPC4	127.687	74.1686	107.201	43.8908	60.7181	79.7419	54.3552	61.3666	93.2403	61.5985	79.0475	43.2148	56.7617	1159.57	131.931	148.412	162.599	88.0318	73.3084	80.8885	32.0235	111.498	64.6349
GPR1	3.24292	4.837	2.56817	1.60923	45.675	1.29796	0.330962	17.4637	15.3047	52.594	17.5413	1.86971	5.22025	1.13578	1.08086	0.562079	1.0634	3.05864	37.8348	12.4736	1.8552	4.1715	39.1849
GPR171	33.6604	23.0777	13.9324	935.293	908.222	979.406	2732.62	229.566	4906.37	7065.18	445.233	1045.36	14.8168	12.1571	25.9231	55.8526	19.3491	563.216	85.4645	46.8052	1094.78	30.6712	321.677
GPR18	3123.3	1857.52	15.483	1046.93	1263.35	681.629	436.575	1546.64	849.337	217.076	1216.55	2028.23	111.906	23.3142	52.7563	55.5942	21.993	34.4326	53.1313	40.3435	266.894	157.187	1304.86
GPR183	280.045	2359.81	301.287	636.382	863.864	3046.29	2282.35	972.943	481.364	456.632	218.924	203.985	198.639	437.678	1629.08	2467.24	441.56	1946.58	308.192	799.849	5182.03	145.565	53.1897
GPR19	27.2308	36.4267	79.5268	41.2422	75.4653	73.0819	376.945	340.456	30.3979	400.651	43.143	67.1139	20.0481	19.8042	10.6675	11.1748	20.0503	14.8575	17.5978	16.1964	239.191	50.2809	384.563
GPR25	4.42825	29.7226	142.356	29.1752	11.0774	140.243	13.0089	22.2993	10.9329	41.9995	11.3704	21.7339	14.1652	8.47373	27.5571	14.6899	11.8942	4.71636	23.1096	16.0122	18.4865	17.0055	57.9856
GPR65	510.703	495.061	164.251	1528.73	579.313	1509.41	855.19	255.136	2526.29	611.686	2151.12	2141.46	1479.13	703.14	267.928	993.681	610.507	156.555	1709.13	1516.36	8197.83	2528.72	355.602
GRAP2	12.6508	15.013	11.7425	284.787	324.434	272.952	154.153	203.678	168.922	191.381	203.405	310.983	11.952	9.48649	16.1505	20.4011	8.06658	10.1532	238.753	141.68	13.7746	10.8011	20.6291
GUSBP11	8287.6	10594	31014.6	526.811	592.579	153.599	9.0955	450.586	15.0705	269.818	314.497	100.124	44.4451	6.40635	14.7825	287.673	9.14322	9.74007	52.5234	23.1569	373.269	278.007	1108.45
GYPE	38.639	61.8279	36.1306	27.3531	8.24405	3.73475	4.85537	7.01684	62.5078	76.8807	16.1059	24.9292	6.71597	7.22962	7.07349	13.2148	5.41279	8.39985	9.33664	3.80245	8.09403	14.3935	63.4014
GZMA	206.438	219.338	92.9195	6402.12	446.65	4112.52	1181.95	132.799	14563	320.005	14010	23176.6	134.213	96.0731	111.267	69.3207	94.7348	131.003	50.8381	68.9745	150.81	335.615	631.083
GZMB	103.362	69.109	63.6783	2111.17	87.1855	60.1364	22230.8	65.3162	6111.48	53.9446	15459.7	23671.7	62.663	137.8	161.689	113.2	31.0161	83.9957	948.644	5687.21	228.042	155.377	959.431
GZMH	21.5344	34.2954	41.8367	8735.02	202.206	635.343	902.085	26.9871	10625.7	80.2225	12085	7490.26	37.5486	24.9494	15.9965	15.0348	17.9452	26.6686	18.2327	19.8996	53.2952	42.0027	895.577
GZMK	186.522	281.143	102.753	8931.54	1444.41	3809.94	189.545	121.617	16272	52.2951	1984.38	236.188	68.1683	70.2277	108.967	25.0615	80.6087	83.5392	38.7989	76.9897	151.345	421.781	2058.11
GZMM	6.39612	16.456	12.3682	1060.23	1231.46	895.063	534.072	1042.11	903.56	647.298	3801.75	2629.49	13.3154	17.6196	29.7716	10.4561	10.3717	20.9883	10.6019	32.364	138.2	66.1828	131.983
HAL	384.563	310.897	110.183	86.3876	63.0218	77.1024	79.6988	555.636	194.117	80.5153	101.772	97.7884	878.831	103.76	92.8366	78.3623	75.7576	55.1826	132.286	92.4786	192.615	3106.74	129.914
HCK	277.335	493.944	131.931	109.123	110.037	81.859	82.9054	45.0912	740.51	75.9027	394.203	186.664	7354.05	3596.35	8131.84	4787.75	4385.35	3748.17	620.534	834.332	3769.9	7463.26	275.598
HDC	150.674	180.701	314.532	126.722	18.7028	121.053	83.8842	23.6156	91.9285	92.9769	202.947	153.718	131.858	115.44	203.361	174.47	150.99	111.751	9546.95	9611.68	1123.58	150.928	74.1141
HESX1	6.79957	5.84103	9.03284	7.17244	8.43503	6.01604	7.39644	8.5123	7.78904	38.1035	8.61403	9.23783	8.43636	7.32319	2322.17	102.659	12.1395	1080.01	6.51669	11.5107	10.4647	7.38439	10.3313
HHEX	4582.77	2837	94.7903	142.134	85.8502	107.041	89.7889	81.0451	266.78	56.353	248.377	205.877	1921.7	490.627	67.8095	568.052	933.526	96.1255	1322.86	637.991	1007.67	947.079	158.411
HIC1	5.1281	4.12835	6.79957	8.2558	19.2581	6.10681	7.18282	6.70396	11.4802	89.0997	15.9154	42.4928	7.10638	6.46242	12.6247	6.35214	7.69201	12.2937	9.02873	8.18334	12.9488	7.52187	28.9304
HK3	12.9477	9.44646	13.4266	22.1525	26.0955	13.0492	22.2134	15.7165	142.004	19.8498	224.671	32.5607	3112.9	3703.12	32.2377	161.23	1097.32	296.76	38.4115	236.808	1208.05	1247.28	815.563
HLA-DOB	6789.33	4979.31	4455.49	216.583	55.8857	48.8941	44.8053	120.138	44.7486	118.099	233.3	190.574	104.133	50.1364	1583.98	42.179	37.5477	1999.88	64.2343	49.0727	228.446	97.7668	1832.96
HLA-DQA1	952.754	1411.42	164.04	176.711	125.006	108.869	169.118	91.0782	361.695	622.418	221.435	217.984	276.6	878.312	4092.25	5157.78	7739.68	6382.67	193.821	391.918	68.6561	218.069	15722.6
HMGB3P30	31.1009	31.1607	37.0241	43.6755	3.73475	53.1178	41.1921	5.88561	102.802	362.274	39.4946	63.444	27.5039	39.5869	56.3228	38.5259	47.4205	54.524	36.4793	16.8639	70.2099	77.1002	97.1115
HNMT	62.456	56.1031	28.9304	19.9641	11.2618	11.2134	32.1139	9.13397	80.7882	24.6557	27.4206	13.8241	815.871	776.321	163.448	948.533	639.404	282.33	134.014	124.141	26.2217	30.2602	127.358
HOXA1	12.9856	10.3045	9.8203	13.0075	13.65	6.96509	11.2868	19.3839	14.7374	11.4397	11.9975	9.79445	10.7362	13.0589	6.87937	10.0248	11.574	8.4572	764.415	452.404	8.76133	17.6738	279.725
HPGDS	206.191	227.151	128.111	85.7744	89.8765	185.117	94.2137	58.7202	120.565	221.065	180.449	151.054	37.2968	241.125	66.0213	141.221	196.817	127.027	22008.7	17937	257.638	219.189	16.0949
HPSE	31.2845	29.9076	33.2002	56.5305	135.18	210.219	498.281	236.899	306.106	159.096	30.3935	55.8526	1291.95	62.582	846.466	893.201	27.8831	31.1184	167.514	105.319	39.9558	974.824	333.827
HRH1	208.368	167.51	164.46	77.7808	27.1244	103.039	288.238	79.9104	215.389	109.598	55.2167	42.9886	73.3205	218.471	147.499	2189.1	203.768	130.217	121.028	117.911	82.4455	228.087	73.1587
HS3ST3A1	64.2435	38.0953	46.2328	10.6774	12.768	6.86515	17.6085	21.5344	32.1493	72.7758	30.0364	22.6526	15.5761	8.18204	28.7322	23.8459	11.2078	25.2796	19.2227	7.4965	54.2606	17.8835	1542.71
HSPA6	71.3964	150.068	17.9622	109.253	91.4335	21.5172	20.5651	262.002	79.8467	359.446	187.475	286.976	644.003	22.662	142.471	209.072	66.1479	20.7505	70.1073	130.648	731.862	3293.79	27.5784
HTR2B	6.12185	13.1889	26.7434	23.1512	11.5946	5.87062	4.67799	9.46758	78.0561	26.5811	31.3856	6.96509	13.9608	6.89582	32.138	217.984	19.7575	386.281	53.5324	4.93183	8.34431	7.49951	12.2472
ICA1	193.974	116.936	212.483	137.278	153.214	293.564	162.665	2467.24	197.647	217.812	136.151	137.812	185.129	200.199	195.521	160.053	205.901	193.191	222.846	201.338	165.956	309.906	263.469
ICOS	6.52363	8.45909	6.15225	198.188	1031.16	792.669	1814.54	7808.64	36.6213	741.762	12.7762	22.8336	5.32658	4.5365	18.7184	5.20733	6.78271	6.24717	5.28417	5.35151	14.1098	6.30553	244.517
IDO1	245.028	315.675	350.475	244.815	195.234	252.077	204.144	243.77	185.816	92.0623	674.529	675.905	271.194	341.404	27513.4	93.3317	133.003	21050.3	211.686	166.894	1401.73	526.227	1275.67
IFI44L	24.8003	37.6486	53.9619	85.928	150.437	129.914	18.4929	135.677	499.295	3401.79	305.562	314.175	309.567	12.6376	5952.77	982.332	11.0789	4011.58	82.7029	97.2803	165.959	75.9143	311.461
IFNA10	64.0887	160.175	31.5631	12.7744	14.5801	14.2542	9.41833	15.6338	10.553	156.296	8.72681	13.3621	13.1939	10.6361	8.55058	8.1485	22.0106	8.6914	31.8545	22.6742	11.4282	20.8801	5.48086
IFNG	236.612	169.707	138.417	252.713	109.703	145.185	6602.01	209.877	272.683	175.842	250.129	3624.85	110.12	105.869	98.2783	73.0819	76.7573	94.1881	111.141	71.0412	157.233	187.409	409.262
IGHD	10983	2595.45	22668.7	63.6523	128.058	26.4371	21.4665	137.974	27.2239	28.3609	33.3288	21.8726	51.4544	45.2573	99.6683	108.631	79.5369	57.6341	32.9813	30.337	258.511	79.4979	121.258
IGHE	18.2417	74.8811	5094.14	15.8939	47.7272	55.4908	23.3897	53.3199	28.3671	18.6655	19.7137	15.7165	25.5992	23.6864	12.051	16.2617	36.5914	15.0456	68.2912	25.7448	63.5603	46.159	25.2931
IGHM	22230.8	14707.1	32212.4	366.353	48.3369	159.775	263.787	2154.16	229.133	599.762	164.693	136.303	129.209	32.3733	32.9737	26.9871	44.7464	41.9547	71.1167	42.0067	838.145	98.3879	931.226
IGKC	27513.4	31014.6	37832	3180.02	495.279	41.1597	69.0419	334.209	2111.95	353.3	326.702	123.965	320.275	78.5758	239.537	173.086	65.0545	226.213	102.451	165.365	1112.16	120.998	14715.3
IGLL3P	6820.49	9133.58	44819.3	221.636	18.4614	42.147	97.8869	51.1383	36.7372	554.664	34.0908	64.0887	71.1133	46.3282	160.76	103.551	160.219	144.778	37.9415	56.7188	80.2682	83.6609	568.568
IGSF6	46.4052	71.3508	66.2937	27.6187	41.3392	49.306	36.2437	28.6907	139.592	57.2385	102.771	75.8293	2677.87	6114.92	297.936	1624.59	3698.92	1238.15	158.799	369.08	247.003	4213.63	2156.76
IL12B	106.814	90.7651	57.6875	42.9641	29.2002	60.4742	78.9649	43.4359	85.5068	43.8012	87.6713	57.7964	43.0305	43.7813	516.228	18.9023	74.283	2390.52	38.6232	73.3862	69.3074	128.683	56.3882
IL12RB2	13.5055	18.4568	13.1625	97.2791	34.9474	108.869	730.329	120.286	390.92	220.809	596.857	1544.05	20.6107	19.9013	14.6899	44.5137	14.1055	10.7269	39.9645	31.6266	11.7979	14.1871	13.138
IL17A	24.1756	31.9847	13.2921	7.13558	6.74411	6.66296	297.7	71.2719	18.3806	11.1912	9.71455	8.26756	8.00202	7.7009	11.8837	5.91209	7.70839	8.60728	12.195	20.3949	8.15161	39.5493	32.138
IL18R1	33.2002	56.7389	35.5339	201.102	74.9305	246.809	406.227	121.053	1028.01	514.343	835.236	1086.22	19.6987	19.6647	8.06138	33.0978	23.0935	22.0364	1452.23	2235.06	1512.5	517.462	118.659
IL18RAP	63.7891	45.4186	23.1493	547.164	85.9346	279.084	371.491	103.131	4559.13	114.324	6255.3	5793.71	93.5677	94.3841	25.2352	39.4235	89.1928	90.8648	243.116	365.091	1814.1	2662.46	236.989
IL1A	209.316	115.498	102.612	67.4035	100.309	91.3049	149.726	53.8207	105.346	48.0821	83.9335	77.3929	62.2029	628.598	91.2581	27.4042	109	390.62	142.93	2917.28	2023.11	206.08	13.0089
IL1B	513.687	368.931	201.976	147.404	139.603	254.433	203.283	206.035	357.806	285.566	252.772	244.169	1263.37	1278.56	680.464	293.136	441.215	2774.82	3333.93	18492.8	1145.57	3128.11	182.504
IL1RL1	162.596	101.468	111.267	35.2421	19.8994	71.5122	97.2115	71.1168	99.7499	60.8924	66.9695	126.93	38.0633	99.1699	94.488	77.4333	101.708	45.0433	734.685	1315.38	976.61	103.966	27.384
IL21	349.357	303.508	163.64	60.9919	21.837	83.1531	337.03	1495.03	89.3985	42.3578	39.7758	68.4919	105.274	84.5353	60.8574	43.8122	79.1836	63.8492	97.6818	60.6528	93.1877	202.12	88.9088
IL21R	450.403	28.6626	43.4038	301.642	320.146	237.891	616.976	613.235	348.826	414.188	333.183	216.887	69.2831	74.8125	516.874	142.014	270.053	422.068	22.2068	18.8293	122.746	29.8922	3185.85
IL26	6.21006	7.58528	26.6871	7.57916	8.12263	9.65212	276.98	119.26	10.8265	20.9033	7.8626	5.1281	3.45965	2.54859	4.368	4.40777	4.39209	4.58449	3.14423	38.3666	4.81759	4.65106	8.83288
IL2RA	152.341	218.898	80.5863	88.1079	89.3869	364.418	5094.14	186.377	31.3571	3905.55	43.1054	632.428	25.7988	34.327	3888.98	149.076	45.4119	2224.04	196.773	312.55	133.936	31.3907	425.36
IL2RB	2154.16	1983.87	860.712	4095.96	827.496	3041.6	7852.5	7331.68	11242.9	12832.4	18515.5	19509.6	323.873	295.974	225.224	175.176	248.246	367.836	346.541	445.238	383.44	1043.78	5568.92
IL3	20.2861	12.6523	13.9601	9.30269	9.69183	8.69107	1704.11	16.193	6.04838	37.5291	13.7809	29.2233	11.6309	9.80865	10.1527	7.42171	9.91561	13.035	8.48503	412.299	112.505	12.2295	46.1972
IL4	10.0505	29.0538	39.7791	13.3149	10.7322	10.9745	235.426	120.393	32.813	32.2085	12.4446	9.8076	8.95193	7.70125	8.74296	7.64605	9.57962	9.39818	7.36164	10.2858	52.9148	34.7916	10.5317
IL4R	11199.5	1919.76	295.28	894.157	2154.16	1160.9	869.817	417.405	923.873	3132.14	855.638	1620.26	1196.28	1056.01	2991.64	846.076	1094.66	2411.17	3143.08	4722.67	1124.45	2803.47	909.63
IL5	6.63512	11.6671	9.79445	18.9659	11.6428	35.6429	161.897	28.6498	35.3477	87.1997	8.29161	13.9858	11.6115	11.3832	49.5824	19.1373	16.1376	22.751	12.7198	320.391	23.0594	13.3275	32.7304
IL5RA	123.373	103.082	199.611	43.8888	27.3188	64.9508	44.1217	32.6825	120.569	104.265	46.4979	45.0245	41.7779	36.3002	44.5814	22.4243	52.2836	57.0831	157.295	106.924	718.544	257.08	42.4305
IL7	254.112	617.851	40.7214	42.4977	35.8887	70.5171	30.5571	69.8122	27.8667	43.4632	25.0696	26.6129	52.3398	93.9683	136.081	81.4289	69.8272	145.942	56.4428	25.35	18.4505	14.9443	33.3829
IL7R	279.827	459.794	127.788	15629.6	20181.2	18577.1	1981.8	3163.67	2130.98	509.298	1168.96	345.884	165.648	5088.7	2165.12	87.5199	2157.21	7802.1	37.034	328.335	359.264	745.48	772.081
IL9	60.6797	43.1468	16.8762	43.9863	32.2145	91.8341	6789.33	47.8285	48.024	15.4463	46.8423	32.4345	15.9796	22.9034	29.0663	10.1672	31.6954	35.0707	4.21749	15.7634	57.3989	24.2983	10.1672
ITK	471.284	414.014	195.016	6549.84	9821.71	7808.64	4043.95	9245.02	5886.39	7339.49	3064.79	4043.95	126.596	116.078	92.102	72.7619	103.751	168.797	1351.16	1095.29	655.651	381.164	786.011
KCNG1	29.2653	15.9108	15.6059	11.2703	16.5445	16.2771	19.1373	8.83288	35.7219	38.0184	10.2132	13.2279	12.8363	13.158	15.5096	12.1834	14.5238	11.6889	7.20989	10.4871	29.8188	20.9434	378.057
KCNG2	12.5591	21.7397	206.104	18.3512	8.1485	12.2885	12.79	13.3343	7.31581	7.93752	18.2302	16.0686	19.041	21.3537	32.948	16.164	16.5044	15.6351	18.3828	21.8198	26.9764	11.751	9.91076
KIR2DL1	7.46356	5.22947	4.60428	8.14391	13.1014	6.39612	4.2048	6.28019	24.4871	24.8291	284.616	536.875	5.1642	4.81168	8.66603	8.63948	4.65322	7.11788	31.3001	25.918	7.53997	12.4124	39.8718
KIR2DL4	335.732	245.809	330.231	124.994	127.9	80.6682	63.2862	72.3491	250.066	120.959	605.417	1717.16	131.06	100.357	303.156	76.7756	112.236	154.275	98.8558	118.428	187.627	283.465	60.5974
KIR2DS4	627.22	441.876	518.521	284.25	116.514	123.005	89.1219	132.416	552.14	191.379	1183.02	3056.97	130.641	115.22	137.921	63.9448	138.791	108.617	149.82	136.669	121.574	344.646	84.38
KIR3DL2	12.2095	10.6074	7.73579	22.3796	14.606	9.3209	13.4532	10.1527	217.592	30.1778	514.037	1168.56	11.4287	9.64492	28.4047	13.9177	10.731	9.69891	17.4086	14.9171	13.7337	20.0012	17.222
KLRB1	120.138	244.467	40.0449	8922.92	323.182	10141.9	506.652	4594.5	12991.6	1273.97	13293.6	5667.03	91.6714	26.8775	33.8719	13.7039	96.1023	37.6102	38.0588	73.1614	277.621	323.324	15.8682
KLRC3	13.9324	45.2708	9.26129	733.796	13.5725	32.287	12.6777	5.46396	593.274	47.7271	1501.88	664.507	12.6783	6.24918	14.5931	9.84486	18.835	9.5157	8.34945	15.3872	35.0283	8.76762	13.6221
KLRC4	69.0041	85.9121	24.7819	221.72	50.2073	17.9622	22.5093	9.8203	126.917	33.846	207.936	122.028	20.2375	25.1602	17.2372	6.60726	10.4447	5.44581	14.3945	12.3438	4.9446	44.6562	35.0315
KLRD1	206.035	172.724	247.588	1692.24	77.4333	210.452	157.487	152.039	3625.54	60.5369	7368.83	6302.4	82.492	53.7188	64.1257	77.7763	90.4028	62.9879	71.1095	48.4444	59.438	196.787	21.3659
KLRF1	155.509	201.081	114.432	861.039	22.4243	129.5	37.806	13.2523	5038.01	8.55219	10687.1	5952.77	101.54	41.4497	77.5514	184.688	76.4251	66.2336	70.4699	60.2122	107.75	122.374	18.9173
KLRG1	1364.7	1086.8	487.885	3946.62	473.301	1946.81	278.522	286.869	4699.19	375.166	1714.94	915.222	307.43	271.419	256.025	151.356	251.417	226.887	1316.73	1318.68	450.312	604.915	30.6282
KRT18P50	24.0416	28.3023	89.1219	24.064	45.5264	23.0958	19.1055	31.3547	164.382	73.7222	24.1655	17.1379	59.4133	20.249	57.9473	20.3526	10.1714	52.5808	15.1398	18.2558	163.249	68.9125	16.8762
KYNU	299.781	578.229	98.8366	47.1208	42.6741	39.722	27.7081	23.3897	118.911	129.919	71.9442	68.4527	863.066	3087.57	6250.7	1056.61	1988.3	7282.66	134.193	330.129	63.1745	100.891	467.987
LAG3	36.3661	8.69037	10.2676	526.409	6.48252	178.237	1007.25	1319.02	895.009	662.178	141.508	23.8637	7.94958	6.79298	1430.77	99.1123	21.0011	218.188	12.8931	22.5598	5.15134	8.21531	2072.18
LAIR2	428.665	241.242	169.657	1086.87	216.631	373.097	82.6197	236.272	1325.6	3076.16	1602.04	1646.08	104.944	86.343	211.278	90.1371	97.6992	79.909	86.5678	116.272	378.348	261.102	41.6272
LAMP3	47.6202	46.6965	130.233	137.831	123.965	163.267	372.684	167.355	134.242	265.531	212.34	421.768	39.3774	317.913	17161.1	114.432	1017.97	24058.6	83.0582	131.516	543.26	320.793	395.16
LAT	159.438	135.058	112.606	3288.7	5881.25	3341.54	1460.81	8651.51	2758.23	3268.07	1742.4	1268.72	241.276	604.547	165.249	183.893	206.4	220.795	3835.18	2493.72	407.313	210.305	6851.07
LCK	340.684	330.234	41.5944	8913.01	9121.98	7894.48	4172.96	9821.71	4327.22	6813.59	3630.44	2824.47	82.691	65.2852	26.2425	23.0419	44.3217	58.6559	34.3875	21.0638	246.862	188.138	1840.53
LEF1	31.145	28.5788	57.9856	1214.01	2774.8	1160.15	418.448	500.679	146.375	367.266	117.546	118.168	12.5985	11.5396	11.951	15.9823	11.6795	16.9843	20.6446	18.7429	107.492	31.3595	195.381
LEP	9.03284	7.06948	5.97121	9.26281	21.4341	9.1095	5.79875	42.55	18.457	14.2039	36.0156	8.92034	10.1313	5.69137	6.46753	7.46356	6.58131	9.94624	6.88245	11.0686	24.6342	17.8857	236.014
LHCGR	156.577	197.732	60.8984	10.0503	25.0034	8.31769	5.65498	9.56773	129.191	140.535	22.0506	26.6129	11.5255	31.9293	23.3704	22.3709	20.7474	21.5267	32.1609	22.4868	51.8685	83.0236	33.6604
LILRA2	21.0841	20.1312	13.3057	20.4847	28.0559	18.0808	13.7164	14.8634	153.517	11.6107	103.766	39.4533	1777.31	857.271	321.445	222.308	136.361	68.9607	136.027	108.363	283.939	2418.24	91.3049
LILRA4	32.922	112.817	65.942	25.1494	17.9622	58.8293	18.7184	9.8203	40.3028	501.265	19.7852	18.386	66.9296	45.0579	93.7401	39.2996	34.4842	31.5784	15.3762	8.43891	15.8071	63.6426	711.201
LILRB2	30.9634	28.525	15.7165	26.0505	6.7862	10.1672	9.22437	12.7289	360.982	62.6916	204.645	36.8633	3375.87	542.101	4730.16	1183.56	251.83	294.551	338.735	331.126	1021.25	2888.07	163.512
LIME1	23.9864	44.511	1031.78	1299.19	1006.66	1242.36	174.47	807.943	674.328	385.626	184.048	48.5168	79.6346	42.0762	34.9474	51.5979	42.8745	49.5187	45.7607	105.678	53.3517	80.1783	342.378
LINC00597	16.0119	18.3703	7.25132	7.00586	61.8137	3.75883	3.80675	34.6613	66.1631	13.0006	130.502	73.8312	23.476	11.5309	89.3	127.52	7.66617	6.48161	70.0229	316.646	143.072	20.8121	203.985
LST1	30.3108	21.0869	40.8428	525.36	269.596	337.437	132.992	37.5473	1400.72	71.883	677.982	294.919	5931.83	2212.81	2253.34	2276.38	3703.38	953.408	1235.06	1660.66	4224.39	10053.1	839.053
LTA	11.718	12.1112	12.6777	21.5075	263.285	28.1205	2918.31	528.008	13.3747	139.618	24.6855	2913.53	12.6216	12.6888	116.409	15.1336	14.6914	12.902	13.0873	17.9654	26.6404	16.9902	434.354
LTB	10498.3	12446.9	107.95	9935.13	13478.2	12266.9	5451.98	10065.6	3421.6	17940.2	1019.22	17161.1	323.495	128.207	118.715	163.132	186.18	114.064	226.122	403.564	2144.22	5491.45	1717.16
LTC4S	61.8899	26.1895	67.6187	135.095	79.0528	79.9104	51.04	114.432	119.577	13.4946	165.367	99.9937	93.305	110.974	147.861	583.117	225.529	68.3759	1161.32	1036.27	599.668	115.832	68.0455
LY86	7188.5	7865.24	823.838	387.093	406.39	201.506	179.564	210.038	1593.49	381.737	245.507	227.025	5183.89	1840.46	1249.62	6353.27	2005.97	605.152	302.014	223.85	657.635	691.591	1574.05
LY9	291.72	611.834	560.743	1322.22	1875.76	1308.54	51.5979	988.053	1143.02	200.249	274.947	28.8864	30.5058	34.3006	28.6692	254.112	75.0313	33.2024	54.5214	26.2755	72.4401	60.4838	704.12
MAGEA11	22.2309	33.1021	34.3101	20.9098	9.50539	47.7584	31.9211	14.6196	85.3719	79.3243	20.1629	10.2308	5.97556	8.24639	6.89396	5.60839	12.533	7.18973	6.07986	28.9024	55.1808	18.0577	84.4624
MAK	20.2715	20.4673	15.3531	8.26429	13.7582	9.99756	41.3094	14.1703	22.1251	9.9667	11.6639	15.219	24.9892	11.7739	41.4708	108.492	13.9001	55.0718	28.2443	59.3357	358.191	1119.85	8.74296
MAN1A1	297.936	263.795	4279.56	243.012	98.3751	222.134	341.068	283.57	297.562	244.185	384.782	311.701	207.166	543.667	497.659	535.574	367.65	447.424	645.991	521.2	170.468	663.734	210.452
MANEA	3.56479	17.7565	664.84	53.8767	49.4094	64.8353	347.255	87.4382	25.1042	33.3668	73.74	135.45	68.4485	121.03	83.279	119.21	112.927	132.309	88.6654	34.4802	4.52985	3.11403	25.96
MAP3K13	5.1281	4.94119	10.5932	7.53456	9.18773	6.42629	7.61864	4.97808	6.56348	9.25992	7.2556	6.45287	7.08755	7.27548	37.7207	8.02076	8.07918	197.751	5.57101	6.16011	7.82229	8.05263	60.4742
MAP4K1	49.0682	933.152	203.832	1736.77	2477.9	1393.27	1238.15	4406.61	1557.15	2054.61	750.719	454.484	319.822	25.8183	31.3547	367.892	59.9306	23.2909	366.384	313.065	274.43	35.2599	4971.3
MAP4K2	10.7176	12.6611	8.5123	18.0349	148.161	20.1425	86.4505	17.3385	10.8667	32.4646	11.3151	10.5317	12.1716	15.0496	9.12038	11.7951	11.3221	11.2761	8.89704	10.2806	10.8905	12.2201	42.8015
MAP9	10.3691	13.1383	8.31769	95.5721	98.1776	25.5968	56.2512	65.7917	3.38472	22.374	38.4507	44.4137	1.46322	2.10375	2.41308	3.83074	2.6962	2.80454	2.85491	2.83286	8.82202	2.7592	92.0566
MARCO	9.06998	10.7459	14.606	14.6993	39.6322	10.7682	14.8239	24.379	12.8791	27.5001	16.3781	13.8771	238.953	2436.28	49.7878	119.368	17.6454	15.2534	14.4022	26.881	21.3173	14.6257	551.193
MAST1	9.26129	14.9505	856.825	6.7718	10.3826	8.29119	11.4009	19.6964	8.25849	18.9452	10.8925	7.69951	8.56247	7.37389	9.22437	8.65304	7.40308	7.69883	29.1399	21.0689	15.7583	24.1053	17.4915
MBL2	60.2492	97.7236	15.8682	2.71792	21.943	6.2948	3.66081	3.78217	38.3676	134.761	14.383	6.33753	4.99366	9.50272	5.51414	9.29789	8.2742	24.0325	4.95193	5.65982	2.41304	21.7714	2.64149
MEFV	27.6433	27.3049	14.3742	10.4605	7.38299	12.8973	8.37304	11.9243	44.7344	14.8057	20.1257	14.9439	556.339	12.5798	10.1928	9.26129	11.1192	10.8599	18.2623	16.4708	21.2611	871.249	10.8182
MGAM	8.12263	5.31157	5.22406	4.04389	5.11297	6.22327	5.14456	5.84115	49.1005	9.18403	317.605	48.9296	161.99	14.1196	5.17365	5.69847	8.93699	6.65861	237.627	139.186	612.835	4985.7	10.5932
MICAL3	331.76	322.42	90.6257	102.973	19.8839	129.292	132.871	95.6103	39.3332	14.4594	40.9984	119.626	15.7623	19.9174	25.7533	18.0346	21.8497	22.7245	153.395	129.199	48.1136	10.7052	113.152
MMP12	756.386	492.841	165.698	81.0526	54.2152	116.72	106.481	83.3617	235.789	266.803	100.036	86.4098	97.8672	243.969	402.86	223.828	16037.2	3937.75	211.009	2858.58	241.822	297.855	8436.13
MMP25	137.139	127.332	199.004	215.76	236.801	171.253	116.909	165.183	136.693	372.056	152.207	460.084	447.882	120.459	1100.22	585.638	566.867	1139.4	149.554	183.691	1263.27	4275.82	276.764
MMP9	342.095	392.083	361.883	291.024	366.471	398.99	261.481	427.487	342.349	399.048	696.17	287.563	336.616	40338.1	2711.81	16687	3197.77	2882.2	1197.75	12861.6	638.821	6457.05	26736
MNDA	29.5746	278.702	5.09512	52.1238	9.50539	8.81845	4.51039	13.7314	2207.12	38.4974	793.158	304.577	11560.7	2627.86	3946.87	1852.14	4556.54	2139.52	2184.62	1295.45	3195.19	22703.7	168.91
MS4A1	18033	17862.4	402.704	347.929	53.3554	224.441	126.83	114.698	511.357	274.252	195.971	179.867	130.856	32.3432	96.656	65.7074	65.749	124.171	81.4056	52.5365	704.951	274.934	2982.38
MS4A2	152.716	189.313	120.6	111.137	101.64	113.248	96.16	81.2958	126.568	68.2428	95.5501	70.9581	52.8155	71.3983	69.0419	70.5892	74.1179	96.4225	4529.54	2686.23	323.129	126.918	56.9526
MS4A3	122.479	63.5972	62.0766	82.9819	9.04435	41.1597	21.1175	35.8304	106.604	36.736	595.067	193.831	23.6672	7.81609	20.9859	39.1849	15.9521	21.3949	1991.88	893.404	1384.1	175.9	32.8006
MS4A6A	1114.03	621.371	331.116	225.238	170.975	219.813	180.521	151.424	2186.61	455.874	225.364	194.288	8792.16	269.634	406.076	16412	3748.25	169.784	708.269	503.651	409.774	1136.64	336.406
MSC	29.2233	44.9496	116.514	80.7973	43.4359	87.3553	246.634	32.6325	133.845	174.009	62.425	42.9582	48.5675	632.84	1571.35	103.794	574.997	1847.81	64.7492	150.209	76.1233	112.382	11.9375
MXD1	22.9071	22.5506	26.3388	68.8909	260.966	112.956	66.5224	151.295	101.828	95.2155	204.639	64.0559	251.57	83.8031	137.757	26.9659	18.4558	249.821	28.231	52.6466	1557.05	2373.33	162.999
MYB	368.565	300.776	125.166	656.001	598.407	273.055	841.674	1829.07	253.284	737.617	619.136	238.64	302.877	96.138	79.0528	121.053	99.2156	369.664	4448.12	5105.88	3694.95	506.5	612.13
MZB1	46.9035	123.492	21312.1	43.8193	71.7429	10.0899	22.0949	18.4614	63.3364	66.0181	22.1417	26.7054	25.1787	22.4568	30.7967	34.4701	23.348	22.6174	31.121	29.8328	53.34	29.809	1200.12
NAALADL1	11.6791	15.9393	10.5785	72.8168	211.541	149.442	20.714	152.958	63.3294	48.9367	347.078	229.745	31.8841	14.3769	8.34495	10.3954	7.36043	17.7972	8.92322	11.3654	16.0523	15.9907	157.293
NCF2	155.901	348.937	196.343	63.9049	229.319	89.9644	61.1725	70.0471	1636.28	428.026	487.627	171.655	12329.4	15847.4	767.206	11508.1	11240.6	3135.67	962.632	1632.87	20765	17340.9	1341.52
NCR3	153.907	800.429	43.3434	1776.68	255.632	417.921	413.584	203.44	1873.6	670.868	1493.71	3239.11	58.1382	31.0032	108.195	57.0248	87.6888	33.4759	98.4438	84.4377	146.689	223.163	47.6202
NFE2	6.13611	6.82083	11.9761	109.892	50.519	34.026	7.64605	58.3492	79.9101	68.2624	136.847	84.5491	1525.18	30.78	32.8743	112.319	12.5124	11.9735	237.748	149.973	273.411	2926.25	12.717
NIPSNAP3B	1602.01	752.142	356.012	131.102	42.769	140.243	87.3113	81.3422	503.606	107.335	155.486	107.248	91.3318	80.5176	107.248	109.159	70.6175	126.301	210.795	144.268	154.726	331.995	94.5335
NKG7	7.10161	10.3348	7.76057	8743.14	108.584	684.746	952.212	7.68663	10369.5	18.6281	14184.2	14715.3	35.1857	4.94551	219.899	6.67659	5.04275	6.58678	433.837	573.188	24.5249	13.3165	670.425
NLRP3	22.3524	20.6531	15.4968	15.5713	18.9173	49.0038	14.3599	11.8971	52.2055	28.2179	45.4105	90.3638	640.021	32.818	38.3556	323.435	312.492	19.8696	27.2026	425.532	68.8503	477.901	70.0471
NMBR	510.508	578.118	246.157	46.5552	8.96815	31.3547	94.4034	20.4331	186.22	119.111	29.6451	48.7207	79.6191	50.1222	16.6033	35.7465	83.3063	17.6083	11.2905	24.8826	104.36	202.865	17.5347
NME8	4.12096	3.99823	3.93981	4.7757	6.62197	3.21084	3.78217	3.73475	34.6461	11.9341	255.812	13.5725	14.9928	5.98612	98.5619	423.903	24.3625	8.07904	59.1705	23.6111	117.708	10.3331	53.3923
NOD2	6.98998	10.2375	228.081	8.53776	8.74296	126.389	149.848	117.907	148.849	43.1901	181.204	168.649	1307.75	92.4075	2178.17	812.204	32.0235	251.839	31.998	8.03074	620.697	688.496	430.87
NOX3	12.0658	6.7245	6.81337	7.52392	8.85849	9.17485	7.59314	8.69107	67.0847	5.42114	7.56538	7.23696	11.2444	7.93722	9.78268	9.06998	6.61098	7.1682	135.554	218.286	6.33915	15.1149	12.393
NPAS1	18.3275	16.289	28.2728	24.8315	10.556	20.9859	8.45928	8.74296	12.069	161.131	12.3822	13.1742	14.5185	15.4215	12.6652	17.6215	15.6766	15.296	22.3621	13.9693	19.4813	23.1242	52.5129
NPIPB15	1646.08	2868.01	1361.5	319.29	11.4009	758.57	219.546	264.931	916.226	1492.67	291.654	233.7	178.975	213.698	285.443	371.334	248.341	156.121	83.8139	176.262	402.463	1078.38	219.72
NPL	18.7337	15.4661	52.6123	86.3134	17.222	79.3236	116.672	27.007	152.713	68.6209	99.7534	115.703	859.64	1663.91	505.614	4256.59	2053.24	472.858	556.293	437.05	1104.08	2219.18	2533.39
NR4A3	137.974	148.298	135.18	85.5193	120.236	98.6553	318.384	167.97	160.97	464.372	83.1553	145.185	92.8299	199.732	451.441	102.521	481.701	2222.61	128.352	1242.16	4067.43	291.022	70.2153
NTN3	6.56639	15.2225	21.837	8.80517	23.8823	11.7055	28.3608	7.7745	40.0786	182.032	6.04513	6.77118	8.75917	6.43298	11.7295	15.8821	5.60918	7.96698	3.92786	6.05545	13.0632	14.6831	16.8034
NTRK1	13.5055	13.7389	28.4712	10.7716	23.3302	15.219	21.3341	10.0371	17.7625	11.3568	9.65257	13.7582	11.9627	8.16408	8.84526	9.03284	14.9993	8.28951	358.504	1169.08	25.2092	16.1485	58.5353
ORC1	23.9155	41.3077	30.8451	49.8655	41.8083	50.3099	576.145	151.923	17.6849	27.8256	28.8179	201.976	42.8614	50.7651	21.7161	50.2777	43.9409	20.3869	140.559	142.983	140.516	15.7734	13.138
OSM	2.13021	2.7506	2.0773	3.91903	2.45569	4.92558	45.7715	13.187	20.7531	143.645	2.32245	175.243	4.07637	3.55931	3.11894	6.45287	11.0119	3.58557	14.2046	8.52179	1666.57	189.17	154.775
P2RX1	163.132	38.2117	36.9644	184.458	171.457	122.32	111.771	145.127	186.817	71.1572	135.797	139.779	688.114	199.329	136.579	356.147	163.929	58.7166	2902.18	2218.5	1314.26	1167.89	28.7556
P2RX5	9821.71	9274.15	2614.52	795.178	679.575	773.573	529.967	2952.79	1121.12	732.089	509.857	498.691	177.236	33.2346	21.8912	20.3034	37.6071	36.0129	177.151	301.622	357.816	35.6867	6465.04
P2RY10	441.587	352.013	414.378	323.141	345.476	521.407	296.149	316.944	109.223	940.823	239.251	210.038	21.2507	11.5049	20.8431	16.8607	5.39871	145.074	27.6612	60.2462	1829.23	350.401	175.862
P2RY13	9.26129	35.813	8.17523	7.66048	7.53009	6.52363	7.35727	7.10161	236.082	10.2455	78.7745	13.9177	2798.28	121.535	477.77	2947.33	26.0804	8.33095	44.4553	61.432	1456.13	4922.58	252.161
P2RY14	1659.76	198.891	31.2391	157.899	64.5119	77.0204	77.8174	34.4395	518.275	104.047	217.056	217.828	52.0859	7.71902	21.5505	853.872	216.346	24.9256	2216.1	1487.55	9968.02	1596.12	266.684
P2RY2	11.6308	13.643	10.1135	15.1699	11.9629	11.4524	13.4929	20.9722	12.4671	10.1026	15.0845	12.104	174.663	87.4411	11.5311	9.5557	10.8172	14.748	14.6024	90.8348	951.846	20.6166	31.1677
PADI4	10.9484	14.8301	17.1238	56.0689	22.6012	16.193	24.7626	20.2415	141.942	9.90042	119.812	26.9052	767.887	15.8751	18.0037	12.6777	21.3	37.1447	112.015	147.791	613.461	830.793	16.5186
PAQR5	23.6156	20.5698	15.7165	14.4433	26.3777	16.1505	15.0478	13.2787	28.7964	37.1621	17.1991	12.9477	14.4085	302.699	18.4471	17.6796	19.2095	15.947	372.604	294.746	16.4971	21.4446	17.7734
PASK	518.314	632.343	682.533	1451.81	1050.4	2344.35	989.624	7528.34	235.355	1434.58	197.28	259.538	148.376	115.208	244.336	223.664	160.81	191.479	193.447	173.095	413.516	261.373	2614.52
PAX7	68.3703	82.6036	285.337	23.6304	26.4763	43.2148	34.5511	39.0665	48.0582	108.493	14.22	22.2483	38.779	20.691	24.458	19.6466	32.4749	33.1496	23.1785	40.574	83.8766	44.2197	24.8003
PBXIP1	404.623	925.081	813.122	1534.57	1084.93	3221.46	194.865	1643.4	576.297	3085.87	530.325	197.215	255.404	80.9011	200.636	411.494	291.81	565.804	176.31	206.112	842.394	980.185	78.4873
PDCD1	104.9	125.967	107.095	157.082	133.451	152.039	237.973	2648.14	211.023	265.626	130.689	124.801	155.885	115.148	136.407	135.45	113.266	124.54	132.484	96.3179	224.578	278.118	372.684
PDCD1LG2	17.3108	11.8981	12.2762	13.0114	15.4717	11.1504	14.7435	8.30356	15.7472	76.842	22.3451	13.0755	14.1315	55.7706	452.505	345.192	117.546	820.411	10.0573	18.674	72.4314	22.6357	55.2731
PDE6C	1.08086	3.81982	1.56471	1.96972	21.9096	6.33753	1.74378	6.67659	6.31938	1.58383	15.1607	2.49332	4.61554	3.23128	2.96331	3.56479	2.01809	10.5597	8.34639	1.0961	47.189	2.2082	40.1411
PDK1	32.9976	25.0095	1431.92	234.674	525.703	123.373	172.872	120.029	23.5428	489.493	33.4928	38.5836	25.9411	127.898	133.84	124.33	97.6019	22.6915	23.9416	30.5064	574.631	43.897	104.022
PGLYRP1	18.9778	23.3462	20.3034	10.121	10.0899	15.8682	16.4357	20.1425	16.2119	12.6761	101.014	30.8931	14.099	13.5204	12.691	15.7027	11.1441	16.1368	240.447	262.787	762.614	1573.97	13.7314
PI15	880.579	503.493	274.854	71.6885	14.606	62.5316	82.3252	16.0538	171.537	302.215	94.3722	107.297	87.012	82.6928	60.8984	78.2377	99.4306	103.754	89.949	46.6224	192.283	296.112	23.9864
PIK3IP1	2505.13	1142.93	735.918	5365.02	5292.81	4468.13	467.791	2363.18	1338.19	4916.65	1209.73	325.12	651.214	249.932	212.052	1629.08	295.934	261.176	560.886	312.912	782.799	546.8	842.928
PKD2L2	9.77064	6.77122	25.1589	19.182	53.6082	11.6791	23.4439	6.09158	48.219	47.8997	11.1393	8.08662	13.4486	9.92507	12.9129	20.4331	5.93063	14.6585	163.813	48.8043	260.878	62.779	28.3608
PLA1A	35.9669	28.3902	15.3531	16.3756	16.8916	7.98096	14.4414	20.4656	32.0506	16.503	25.6378	12.9856	60.7691	26.3446	2783.67	14.5662	38.3995	652.359	49.688	43.8042	53.8967	26.1371	422.106
PLA2G2D	42.7353	29.8663	45.3926	19.143	21.6318	21.2523	20.3853	26.0955	38.3037	22.5487	25.6731	21.2846	25.9845	23.8085	21.3493	27.4273	24.5363	24.8288	19.7989	25.8891	26.2534	34.6078	2865.3
PLA2G7	101.785	80.2597	70.8783	24.7146	13.138	37.0818	39.5703	38.639	181.371	109.42	75.1521	51.1072	1296.44	10191.5	1675.34	1567.5	5739.78	5086.09	1077.55	988.559	44.1451	59.7008	2303.13
PLCH2	31.8721	14.4763	32.7548	27.3353	172.872	138.823	43.6525	177.887	72.9709	986.776	154.901	134.168	47.7618	31.5266	45.3926	30.1682	18.9359	31.1988	36.8381	75.4431	103.134	101.813	39.9025
PLEKHF1	40.0449	32.9983	304.454	895.73	345.611	513.219	492.079	925.329	1051.57	375.416	1526.51	991.353	46.2846	294.86	74.9682	34.2303	41.0865	35.0677	74.5715	283.461	62.3776	50.1695	456.825
PLEKHG3	11.4273	10.834	11.2495	297.307	78.9649	565.114	108.045	26.6871	937.196	17.8438	860.961	319.014	419.055	138.165	595.845	182.295	25.8037	21.6182	208.618	37.9903	1462.94	1606.99	702.159
PMCH	12.4428	10.6691	16.8185	7.20981	13.3057	15.007	139.886	10.0116	19.5531	9440.83	6.81838	11.1748	9.54849	8.83659	6.07555	7.63282	9.87725	11.949	10.1483	32.743	10.873	13.3814	62.2686
PNOC	4245.57	4405.79	3068.25	90.8577	66.1374	66.7512	84.2945	22.7094	194.106	83.6747	66.6854	79.4062	232.248	94.537	43.7185	94.488	69.6344	100.7	63.4756	106.504	156.737	270.459	1338.67
POU4F2	972.943	550.235	245.112	106.786	114.334	130.396	90.4872	84.3382	323.813	131.099	111.528	83.4914	111.321	94.7502	58.0612	68.7308	83.7438	101.524	110.58	94.9226	139.499	378.539	32.3587
PPBP	114.088	90.8554	168.307	63.4077	67.5047	59.4823	21.2523	65.5474	480.94	118.531	38.6049	17.8774	82.003	3747.96	233.332	294.473	92.6552	213.875	79.4206	1413.23	52.4747	565.247	4.60428
PPFIBP1	69.6066	10.8563	17.3805	41.6389	46.7725	27.1019	19.9654	5.53144	12.1628	42.1677	22.1236	9.84486	24.6851	36.7879	6.92271	11.6555	219.845	78.292	44.8343	30.7105	8.61321	12.1041	6.83872
PRF1	204.303	239.207	216.219	8278.35	857.302	2146.7	1298.55	964.775	15987.3	1665.63	26404.9	28305.9	144.87	89.5438	56.1085	23.5949	68.8406	105.792	349.612	287.196	269.296	424.122	1097.5
PRG2	100.17	126.489	159.243	129.611	109.358	141.687	167.29	36.4201	16.6449	69.2645	72.5585	84.6311	118.714	104.265	298.991	264.839	86.918	91.4513	19051	21403.5	190.085	60.1383	66.6774
PRMT7	4.42825	5.99577	7.00287	102.313	216.048	31.3089	228.86	11.0882	9.71027	10.3115	102.031	143.106	10.3158	9.02856	43.8122	156.088	7.52017	6.81174	53.2367	32.1694	7.83433	4.72652	359.921
PROC	6.64967	6.38116	7.02977	6.43698	17.5493	9.33256	7.46356	9.06998	12.2907	13.9117	10.6846	8.53754	10.8711	14.1811	14.6764	19.5231	68.4813	9.77875	19.4577	7.58078	24.2057	15.3837	232
PRR5L	115.36	194.065	14.4025	305.81	91.1716	233.067	129.864	57.5043	763.843	70.9402	1057.73	1147.36	111.266	36.2552	75.9088	110.34	12.2697	78.8022	340.791	376.888	434.782	184.613	179.644
PSG2	1551.74	1249.77	428.816	160.564	111.821	217.572	100.439	82.3599	357.223	295.52	150.797	138.53	172.278	157.691	97.2115	129.403	117.83	148.767	81.8106	43.3452	62.4199	551.918	49.7532
PTGDR	85.4087	76.9949	35.2902	556.011	60.8574	137.812	57.2042	39.7791	413.134	37.1262	1641.2	2072.18	36.7126	25.4819	41.7108	27.2764	32.7525	30.1264	21.5607	29.4248	138.103	79.9488	95.2479
PTGER2	48.2426	20.6221	21.7524	2290.84	263.58	4348.23	1064.29	15.1906	2983.42	2650.81	2997.9	5815.8	1159.74	620.376	172.804	1750.65	588.388	833.104	462.33	894.601	503.485	184.979	118.961
PTGIR	32.1918	21.7338	30.7223	47.6072	237.513	60.7536	162.927	25.2743	32.2167	1308.26	31.6018	31.3788	486.068	38.1146	1842.38	1098.16	27.7951	1338.21	199.433	115.342	26.8977	47.3109	361.442
PTPRCAP	4213.39	4163.23	917.359	4471.37	1916.16	4745.06	1505.71	5724.74	1715.76	3477.7	3649.35	3329.35	36.3359	26.5811	18.5976	31.0333	29.9449	52.6532	42.6451	16.7041	353.459	41.1353	1046.62
PTPRG	107.431	98.5826	85.5022	3.86587	4.40777	4.01251	12.8461	13.2787	68.3184	156.112	8.51032	5.65498	6.39524	9.65964	32.1683	4.82052	8.99072	18.4007	10.0315	3.01488	3.03408	109.838	50.1062
PVRIG	882.466	1168.09	308.511	4078.27	2573.86	1793.23	825.047	4053.76	4145.72	2522.22	4577.23	4070.56	101.777	69.145	21.0841	115.511	58.1789	98.3832	89.2135	17.4284	165.459	357.787	2433.07
QPCT	15.6623	25.9136	2325.11	24.6133	3.56479	22.491	66.2937	2.02855	22.5788	12.2238	70.7423	49.4094	1504.98	2669.79	116.162	1278.37	1585.86	422.328	239.123	250.319	39.2008	3217.36	299.108
RAB27B	7.7745	10.4831	11.7801	25.5988	23.778	36.0198	10.8566	22.9246	40.5459	68.7221	93.0203	83.8387	7.03508	6.09025	13.5467	31.993	13.7025	30.0543	909.975	648.883	29.2216	8.6468	18.4471
RAB40C	11.5184	9.0004	16.3362	23.4626	9.08249	10.8182	10.6061	10.1019	13.2324	22.5318	16.3563	18.7184	16.6549	14.4503	10.87	10.4436	13.9988	9.66133	8.4078	21.8942	9.6858	18.1238	847.328
RALGPS2	1618.73	1319.79	114.191	58.3445	41.5291	23.6156	37.5473	28.9994	86.8144	100.053	55.8352	32.8243	45.7604	27.3504	22.2134	64.43	38.0135	40.1306	44.7448	48.0799	57.5925	110.403	103.889
RASA3	10.6173	24.3449	13.2003	275.269	159.379	330.984	24.9292	72.5543	69.8822	80.3234	215.678	66.9963	94.8349	21.4874	14.5801	118.223	17.4706	12.4097	15.5762	19.3059	27.0635	19.518	69.6066
RASGRP2	6069.4	5292.69	69.7241	2469.38	4181.93	2888.29	123.211	171.792	1007.76	1182.58	1371.09	259.538	760.816	41.6295	123.157	104.116	66.9637	132.696	285.595	212.453	1557.18	1257.05	122.213
RASGRP3	460.458	579.134	3368.42	16.4832	29.6206	13.8638	13.9044	16.1769	16.1219	94.1615	15.766	19.2268	11.5491	736.962	556.322	1312.51	992.233	1044.01	58.099	91.1878	77.4423	15.8924	854.751
RASSF4	22.9071	18.8044	15.313	23.3999	30.1228	19.8056	23.812	26.417	20.7475	68.4731	231.257	148.287	675.545	592.422	2976.99	562.566	660.562	2507.48	40.0903	31.2742	15.7576	33.7948	1431.92
RCAN3	46.7399	41.1688	42.3046	158.32	223.915	573.478	194.795	29.6407	28.4851	334.161	7.36551	25.3868	42.3659	55.4969	38.2451	29.2002	30.7227	108.518	6.31105	35.4459	11.0809	5.32146	44.6111
REN	64.43	51.7832	398.99	31.1451	78.699	43.2778	38.074	36.8633	25.9443	74.969	26.5905	26.8868	31.8022	30.8078	30.1911	26.4763	25.5025	25.4447	89.2496	52.2356	33.9928	43.4472	28.3393
RENBP	53.9278	42.0993	23.5034	46.6518	38.1628	34.8411	40.9732	18.7028	38.1881	33.7052	20.84	34.8135	216.605	433.368	782.177	1585.31	207.383	115.091	103.005	195.037	308.413	77.6715	220.502
REPS2	40.5036	28.2202	24.3614	14.1029	12.4307	19.2268	8.43503	19.0269	19.6258	22.4342	16.2667	22.0625	155.496	14.5518	9.83173	173.502	46.8945	43.899	110.198	19.3414	739.616	1343.31	26.0347
RGS1	181.56	248.676	750.061	651.922	220.502	1496.25	1333.44	2025.99	111.911	1397.86	149.687	258.421	65.719	148.259	187.78	65.3162	63.0547	3503.34	508.646	476.85	6190.49	111.511	666.314
RGS13	71.6283	71.611	272.833	27.3664	11.4919	22.4043	7.95298	8.08662	61.1239	28.0084	37.1052	30.1911	18.8767	9.11212	5.14456	3.91935	4.12352	35.154	2944.3	3902.5	1596.89	20.0288	573.242
RNASE2	188.249	166.53	354.777	220.681	158.99	100.625	104.022	85.5447	606.105	108.288	665.641	233.153	3637.19	145.362	411.188	678.951	144.431	147.76	2002.27	2244.6	6635.53	671.421	14.4025
RNASE6	1832.96	1165.94	2331.59	17.3201	28.9304	65.6277	8.9949	22.6722	782.87	11.409	86.0542	14.606	4062.16	2554.18	309.463	5077.96	8421.87	856.593	685.383	508.518	145.681	1992.68	645.572
RPL10L	36.1016	71.0825	315.878	325.749	333.954	593.02	350.881	162.79	185.824	145.44	92.9351	100.625	97.3851	57.943	54.2513	71.8256	27.1658	76.8608	185.915	142.251	25.1268	13.6498	16.291
RPL3P7	77.3459	384.292	1167.07	1301.65	4661.52	3443.55	1076.36	2338.2	655.955	1441.46	259.915	56.1085	111.563	25.8691	40.4181	32.5124	20.9325	75.9473	463.658	253.989	267.086	142.196	422.915
RRP12	12.9477	12.5788	553.378	10.9898	10.4561	14.5007	383.052	17.563	9.40356	29.3076	21.0309	76.82	290.725	99.2302	11.858	14.6337	35.8506	11.8507	27.2724	175.059	937.751	275.203	308.99
RRP9	9.5557	16.4844	17.757	94.6139	119.21	50.4493	529.111	84.673	73.8734	21.6889	54.41	189.691	36.7216	166.024	185.842	92.5596	29.5361	16.6114	112.959	175.09	46.5544	9.93123	144.573
RSAD2	216.794	213.206	218.072	167.388	235.529	225.848	151.49	103.596	395.183	864.993	303.355	668.084	336.49	79.6141	6978.83	141.569	117.078	7548.49	404.82	315.147	1078.93	714.011	351.974
RYR1	109.559	117.089	62.572	137.659	13.6761	137.863	163.904	217.053	144.264	1301.64	38.7671	78.1988	130.632	206.597	73.9098	104.416	118.691	107.918	15.9831	55.9366	76.5915	201.203	77.2626
S100A12	191.875	207.542	209.471	105.504	124.436	80.5063	78.6637	116.309	2421.23	94.7945	1098.01	222.89	11245.5	143.811	261.17	125.973	134.208	141.116	1063.04	982.773	377.132	8862.28	23.1135
S1PR2	11.951	14.16	92.8366	18.3307	18.1824	12.717	12.4166	17.3652	17.3058	9.91814	17.4198	13.5601	13.7739	13.6126	8.03416	7.7745	15.8923	15.3024	19.3792	10.3588	23.1798	19.8404	756.006
S1PR5	8.09839	7.06483	7.6585	41.7697	8.69107	6.59322	6.93654	9.02013	13.1029	5.57101	591.045	177.887	6.82735	9.81395	6.64967	6.57954	7.01893	7.76455	9.05254	9.27196	8.16184	9.4268	10.519
SAMSN1	198.491	445.591	581.901	804.362	617.496	1664.56	2903.53	583.564	1582.44	1996.09	1278.62	2888.29	1421.11	647.416	5035.24	3138.99	2081.27	7502.53	6478.96	4421.86	11423.1	1640.37	476.429
SCN9A	7.16848	7.95443	8.5123	5.71011	20.9859	6.45287	6.30891	22.5631	57.1613	39.9277	11.3934	10.6302	6.2413	6.76546	113.248	90.0034	307.016	6.16099	62.2085	110.071	17.9166	15.3244	66.0581
SEC31B	65.5474	51.5479	102.612	428.025	546.879	65.0271	23.8985	165.973	59.059	1082.47	251.198	31.2391	138.514	33.4925	59.713	492.288	38.7947	30.1144	211.133	233.978	180.343	40.8627	522.675
SELL	11199.5	8158.66	383.203	7527.83	9988.4	7188.5	2562.6	4313.93	10847.1	5249.61	5771.23	1600.49	7226.39	104.628	236.899	288.011	123.354	139.338	358.98	291.808	3044.69	13808.3	826.664
SH2D1A	31.1677	23.9231	17.3108	1259.06	923.32	1361.5	1497.54	3068.25	1529.66	2096.67	1305.61	846.466	18.6225	17.3873	17.664	11.4919	16.6879	28.018	22.4195	44.5617	29.6665	42.2112	233.7
SIGLEC1	259.449	152.001	99.7159	83.5529	56.6147	92.6944	47.0079	56.1085	183.252	133.387	101.277	90.404	281.073	117.688	6144.52	3443.55	449.473	2748.52	188.773	147.458	126.626	246.08	681.022
SIRPG	75.3089	129.268	56.3882	1322.28	1097.5	1154.02	295.83	3157.38	720.919	2297.81	100.693	59.0389	55.9109	32.0622	81.9014	40.4735	30.3516	85.4239	13.7767	25.7558	82.6237	125.418	553.378
SIT1	767.206	1527.04	430.153	1466.15	1438.85	1620.26	933.329	1710.57	1332.72	4239.44	116.982	109.207	101.666	122.981	61.2874	109.889	414.335	79.0369	78.1206	51.8613	77.5874	286.038	1261.69
SKA1	5.04466	2.82836	3.24292	2.28437	16.2771	1.74378	356.981	55.5942	21.3865	32.2962	17.5823	42.2113	3.23321	4.43735	6.57954	15.759	2.8627	4.81999	31.1547	18.2801	5.50031	2.13003	8.69107
SKAP1	1390.1	561.721	887.072	2305.28	2740.82	2433.07	820.376	2442.94	2917.01	5960.35	2049.62	1534.93	156.691	188.976	117.007	102.431	169.245	155.612	503.118	482.987	446.898	389.597	760.102
SLAMF1	768.67	519.452	1036.74	501.713	456.132	1092.82	2021.16	1087.54	727.728	1519.28	116.559	117.753	113.869	132.651	6000.98	844.718	127.544	806.409	59.0194	159.58	245.087	260.352	444.349
SLAMF8	158.612	137.406	80.6259	110.484	74.2781	103.32	87.2273	49.9257	220.881	37.6492	173.235	97.1115	168.609	2497.36	669.262	1407.42	2876.8	360.614	241.651	392.397	111.27	121.95	3389.08
SLC12A1	90.3638	49.6204	9.27295	10.9353	13.9994	11.2742	1.92725	1.86971	38.4207	20.2397	3.70414	3.8744	3.37719	3.76058	5.31883	1.74378	2.73737	1.80674	5.31581	18.3831	25.1093	8.39922	43.1086
SLC12A8	7.29044	8.47468	52.6471	15.1603	11.4919	3.83074	9.35523	35.941	7.62943	48.7318	10.3578	18.3431	12.0557	467.79	24.9292	25.6749	38.2599	53.1821	452.696	584.038	107.452	13.2471	459.921
SLC15A3	9.05653	204.439	10.3565	18.8983	27.7911	19.6634	13.2148	19.121	75.4681	9.88949	11.973	8.53754	1690.93	4568.39	3825.96	5836.05	3710.28	4642.43	325.941	441.728	20.6305	1421.7	1061.16
SLC2A6	113.986	316.283	43.5957	44.0809	8.29119	15.6766	25.0438	11.3265	215.659	17.6004	72.456	127.415	626.757	330.693	6023.37	579.782	503.781	1983.1	558.442	530.289	14.5563	12.228	5206.41
SLC5A7	119.717	152.308	125.478	24.2946	31.1224	34.3101	19.4915	9.28538	166.972	118.392	47.827	29.3276	25.8515	21.1771	36.0735	32.5849	19.6782	61.5047	44.3747	23.1298	54.9803	91.2959	16.0386
SLC7A10	67.3159	85.6937	111.966	33.7314	20.2715	53.9278	45.2637	635.343	14.8741	23.6845	32.3901	24.4915	34.9734	53.6181	35.1565	26.764	38.0973	53.953	48.3241	11.9729	35.1118	51.3471	17.8347
SMPD3	71.5884	142.35	333.454	71.952	152.161	48.2069	17.4217	523.093	100.89	27.5407	91.5147	156.961	36.0045	44.6892	67.5391	118.77	23.9301	54.4347	15.3629	31.1894	1691.57	246.261	155.031
SMPDL3B	2.78564	3.07321	6.79957	3.78217	6.06114	3.93981	4.69592	4.94265	9.14809	6.30602	4.66667	4.22539	4.73665	4.18362	4.67799	4.07907	3.70937	4.27778	4.86456	5.38012	157.032	6.53024	73.8312
SOCS1	27.493	25.242	17.0341	163.799	65.8677	119.92	1044.07	258.097	82.1657	608.866	50.7803	1236.42	20.9283	83.2473	2297.23	705.667	105.346	401.589	51.0148	60.2815	52.9915	31.6344	249.758
SP140	888.952	2446.91	1011.33	427.249	374.409	553.378	381.061	534.511	481.516	660.66	414.599	387.227	109.654	77.1563	173.231	31.3338	77.0171	215.591	55.6492	26.8741	658.47	219.235	1449.01
SPAG4	16.4496	25.0087	3783.31	61.7875	81.2112	65.8677	121.258	89.3869	85.2511	50.3708	8.5523	51.4518	17.0637	34.2339	21.9939	11.718	11.8038	51.7604	42.2349	108.122	53.3178	23.016	122.531
SPIB	4025.14	5473.94	131.156	68.8903	114.038	76.2759	75.0999	90.4419	100.119	12.7654	108.758	79.7858	118.796	58.3119	1438.85	31.6796	58.3184	40.9082	76.3587	73.924	84.1353	273.485	1410.74
SPOCK2	1563.28	1130.23	439.329	3348.48	2069.55	3271.69	1030.57	3197.3	1780.49	4345.12	1004.94	655.58	264.559	177.344	134.001	120.44	203.927	219.814	215.684	174.719	439.576	594.315	304.454
SSX1	1.68548	3.97006	3.27044	7.51579	42.0862	2.49332	10.0248	26.0955	58.6966	118.471	2.20444	1.62848	5.15253	9.76308	7.50283	23.9864	15.1569	26.8517	26.4837	19.1408	43.8168	14.7977	84.38
ST3GAL6	67.4658	34.5805	67.0343	7.27381	13.3343	6.55112	7.08803	21.2523	46.5871	20.3328	27.6015	18.5518	360.259	525.268	41.8083	194.288	401.152	1263.03	750.203	710.488	1593.57	465.611	73.9098
ST6GALNAC4	265.947	445.261	2141.46	413.304	302.586	401.646	279.725	266.162	356.22	803.677	242.72	229.566	197.554	690.04	135.738	245.112	352.526	185.323	115.635	131.542	135.072	182.781	84.8927
ST8SIA1	50.966	45.4097	9.8203	77.8284	9.36831	281.932	98.7017	2976.99	79.2766	32.9027	6.83452	14.2255	8.25513	5.41642	13.6629	3.89793	6.27993	15.1305	317.605	63.23	5.05674	15.8798	126.713
STAP1	3608.71	2000.63	997.412	114.745	437.912	112.956	109.409	94.3585	70.2242	617.448	303.2	438.796	21.3765	26.2232	376.653	44.2191	48.2759	122.453	3342.63	2162.17	838.994	48.7741	343.174
STEAP4	4.58485	8.39177	7.86758	4.93411	10.7797	2.32904	3.45682	3.63765	8.01553	71.7858	8.9754	17.4915	113.874	5.33093	22.5284	26.8681	48.828	4.39313	33.6923	43.6301	25.377	803.322	72.1941
STXBP6	16.8034	15.105	32.4603	16.3832	19.2912	21.7339	14.8106	18.2712	14.5646	8.62647	10.7408	12.0913	13.0423	12.9749	24.512	13.3205	12.472	14.797	320.196	242.367	16.4483	14.775	21.7161
TBX21	509.291	547.595	454.484	1670.59	166.168	528.008	1185.18	450.586	1818.38	335.74	4229.57	3341.54	275.288	317.448	529.747	88.5185	246.766	180.503	143.449	153.342	242.988	541.592	143.351
TCF7	32.287	159.026	25.0438	3246.04	5397.93	3245.57	355.602	4802.46	920.716	759.8	418.534	153.846	18.8558	25.1788	287.673	44.8053	32.8142	56.5258	22.6402	21.8403	453.346	55.2966	450.747
TCL1A	12266.9	769.806	499.296	109.273	136.638	107.431	62.9473	140.883	108.305	109.379	107.063	79.9104	163.935	109.879	110.866	74.9682	91.3398	124.62	50.8094	94.0163	261.105	262.136	458.261
TEC	11.3513	11.2003	9.6653	12.1763	9.23783	9.8203	9.34408	12.9736	14.9289	8.95517	20.5705	16.7893	16.469	20.1925	67.3906	51.632	14.7285	21.3907	23.7001	228.214	81.5674	12.9385	24.458
TEP1	13.0755	15.9183	6.86515	100.868	13.5601	96.883	15.6766	8.55058	9.69593	9.22648	184.124	92.4642	16.2467	9.09013	71.1604	114.334	48.6425	12.395	13.7596	5.78101	8.40381	12.1083	167.03
TGM5	60.5545	72.3317	793.485	48.9116	42.4928	48.0361	41.7429	33.739	83.7042	71.9261	58.0872	61.1361	66.017	56.6051	71.2719	128.813	59.5581	79.3897	120.256	161.927	152.282	83.252	67.6187
TLR2	82.4072	115.093	117.444	123.402	138.873	128.813	103.405	154.153	442.947	82.9489	140.837	142.701	4556.19	796.586	4594.5	3062.13	1202.68	490.791	687.527	1603.87	120.057	5397.48	1428.53
TLR7	49.9257	103.922	38.4122	8.08288	60.1364	9.88462	7.30381	36.9949	86.1109	49.8517	32.6142	10.9993	573.112	34.5698	971.822	548.253	35.5818	61.3494	33.8574	23.2563	159.622	20.1596	153.537
TLR8	7.68663	6.75147	19.6466	5.80286	5.76994	6.95038	5.76994	40.6271	92.4977	5.69622	5.88768	6.19486	1531.13	648.323	2379.04	1083.63	557.423	673.202	19.2843	9.60048	7.43489	1723.4	442.795
TMEM156	579.996	581.696	782.177	171.4	117.707	155.399	338.536	280.369	209.608	223.21	140.909	143.978	23.7249	26.5497	17.5935	21.4517	31.1214	23.4425	24.0089	29.5319	290.724	51.7569	65.6277
TMEM255A	65.1486	44.3918	47.4524	39.4987	5.20733	22.3873	16.8453	4.69592	64.5317	53.1904	50.7549	30.1455	68.1392	356.892	292.702	169.317	926.707	987.703	44.1353	12.9625	4.01469	37.1518	144.635
TNFAIP6	271.797	263.102	142.941	83.6007	37.8966	96.2504	80.2508	64.6744	149.947	132.604	126.052	148.89	235.22	348.712	19509.6	325.245	247.621	8803.32	256.217	2306.59	204.207	3456.27	70.5892
TNFRSF10C	45.6456	29.1699	28.1873	27.5254	26.5345	58.2008	45.3599	22.4243	39.4102	34.1014	20.4097	38.2751	240.262	48.7732	42.9886	77.2207	54.8709	49.8782	80.4906	83.7593	290.352	3919.38	138.417
TNFRSF11A	50.1404	32.7651	28.4269	9.99885	7.01684	22.2483	46.5378	14.7825	88.9887	940.009	88.1588	69.7681	18.0447	38.0758	75.8293	398.99	282.365	714.972	25.1918	81.4806	12.3759	67.7042	65.8677
TNFRSF17	22.8336	250.078	8027.55	14.0312	4.53088	13.4929	8.04808	7.95298	10.0358	41.3835	12.7215	9.03284	10.0805	10.6785	9.4803	13.7164	10.7291	17.6341	7.28623	6.62064	21.281	9.45282	409.426
TNFRSF4	15.0777	14.8482	145.245	18.9189	22.7445	529.111	2014.56	1193.53	21.4679	2897.16	198.685	699.933	17.9984	20.8382	1461.89	441.94	205.279	1644.77	78.3198	350.444	25.5436	28.1644	1175.61
TNFSF14	10.0116	9.72279	9.51919	94.578	28.9739	60.4006	431.745	170.467	17.8794	259.805	363.502	2058.11	35.5352	944.753	20.6455	16.2477	18.068	8.72566	13.6426	67.1834	293.694	612.092	276.234
TNIP3	14.1844	32.1812	12.4428	72.363	66.1731	31.2391	450.586	260.966	44.451	48.6734	18.5961	12.0011	14.6299	241.95	1193.53	17.6085	23.2666	48.2418	43.4846	107.395	42.1978	15.8037	54.5238
TPSAB1	1121.78	801.565	153.471	380.039	44.3815	288.011	149.14	485.039	265.911	28.9531	467.941	314.642	546.337	359.369	371.334	365.367	399.36	399.412	28091.7	30076.3	925.109	1032.65	73.4992
TRAC	578.33	1016.46	218.419	14141.3	14353.9	15722.6	9057.88	20940.8	3236.1	20052.2	820.408	506.87	210.704	252.97	153.599	145.245	217.546	258.857	162.408	189.813	885.923	791.31	196.187
TRAF4	196.043	454.993	105.466	27.6964	36.3037	90.0034	251.382	109.559	40.4039	48.8432	55.5589	72.0311	28.4815	30.7276	23.2562	24.1561	40.2974	30.34	169.279	187.465	80.9472	48.5856	140.77
TRAT1	13.6629	16.0644	17.5493	826.912	2388.19	2621.96	1634.89	1453.72	1438.6	450.013	25.8275	42.0572	6.87767	13.4647	6.41166	4.368	10.7091	29.6953	34.1555	35.9476	193.712	10.4623	305.942
TRAV12-2	13.2279	12.2104	9.65212	229.196	101.92	102.612	13.2401	87.3965	11.7077	9.59373	11.2683	9.87026	10.7534	10.3618	10.6805	8.57682	12.8995	11.8221	7.61827	9.27463	11.7085	15.5358	30.1455
TRAV13-1	89.6124	73.5182	41.2797	467.881	542.669	883.409	416.597	713.568	78.0588	139.462	43.5158	28.8191	30.1943	23.7227	38.468	12.4801	32.8064	36.7684	67.1098	36.1259	29.6177	75.6679	35.6946
TRAV13-2	73.0097	67.9433	70.253	373.517	418.776	644.754	204.54	384.392	39.1499	192.562	45.0332	56.6898	57.9842	51.4296	36.4201	39.8422	41.6229	68.422	26.2742	34.1584	56.1469	88.5827	37.4317
TRAV21	121.007	66.1404	127.149	444.028	425.36	770.576	159.637	467.401	49.6796	2824.91	57.03	47.6608	52.424	43.3984	31.8961	36.8633	52.5202	18.0211	80.6874	73.0106	196.525	88.4107	110.134
TRAV8-6	24.7626	22.2849	18.994	248.472	323.435	401.784	174.891	443.634	22.8249	681.092	18.5815	15.6478	34.766	25.5314	19.3992	13.3874	24.4037	23.0366	23.0401	37.0146	23.7002	65.7784	102.15
TRAV9-2	60.8216	92.4737	39.9307	224.396	504.983	918.369	453.233	664.507	115.959	1983.11	57.3934	22.2483	48.5187	27.45	23.8985	17.8774	28.0164	34.0284	15.027	39.129	103.245	131.819	98.0806
TRBC1	581.427	938.432	533.235	9089.93	12747.1	10317.5	3355.56	17161.1	5360.61	20376.8	4534.51	2843.16	80.2111	57.7181	226.202	133.332	190.486	148.096	117.034	48.2817	554.07	181.921	4894.59
TRDC	88.9913	81.973	102.431	3088.19	287.092	786.758	491.268	373.518	18492.8	125.298	10984.5	11402.4	62.3754	30.2909	22.6363	24.724	47.2315	30.7476	251.776	211.863	166.328	162.7	161.897
TREM1	419.274	239.611	213.81	105.094	119.315	68.6948	72.1941	103.452	578.985	67.1014	81.6567	97.1615	1784.53	603.407	197.288	186.893	224.169	320.032	288.847	686.422	379.856	8573.46	640.27
TREM2	17.062	12.0611	19.7137	16.3537	15.313	17.0046	12.884	15.2322	14.2739	101.697	14.0926	14.9036	24.6649	2181.07	163.389	3985.75	6057.1	934.562	396.141	613.359	16.175	24.8379	262.915
TREML2	70.8366	20.9411	43.0789	23.3944	52.3028	19.0417	52.9713	58.4193	36.2932	60.1759	56.221	125.061	41.3695	27.6299	32.383	33.1462	32.984	27.5957	104.147	39.1968	580.52	1080.96	268.338
TRIB2	1875.76	922.598	265.762	1148.13	2344.35	2406.89	278.866	6069.4	761.56	847.417	1317.5	1056.61	124.711	152.944	72.2712	22.7627	257.078	128.503	1967.78	1402.67	312.908	156.182	134.954
TRPM6	46.2328	36.141	65.8298	26.0855	17.2953	31.4005	64.9508	33.9247	59.9175	20.027	22.4807	31.3338	36.1813	27.8433	22.9246	16.2068	21.9768	33.947	20.8622	18.1786	517.653	220.857	51.632
TSHR	19.9485	17.3165	96.2981	11.8649	11.5946	13.9044	7.76057	239.342	15.3512	11.9346	20.5219	12.9226	14.3181	15.7608	9.50539	7.99325	19.9718	22.9202	20.8362	10.1089	17.7819	18.4764	69.1619
TTC38	25.0825	25.3119	40.3302	379.111	120.792	26.8079	58.4572	174.338	432.738	43.6016	2927.93	667.183	107.395	92.967	440.38	330.721	96.4677	146.013	463.558	373.035	156.8	47.3658	2134.03
TXK	313.193	198.334	87.9505	682.909	1407.42	429.503	177.474	208.597	323.101	167.423	1579	2030.26	63.8007	65.0497	88.5645	156.961	83.6617	86.818	176.856	204.125	201.951	175.428	25.3524
TYR	15.5096	15.3102	15.1336	10.7503	45.8064	199.935	38.2451	6.95038	308.51	1802.76	73.8094	51.878	14.1581	36.4197	25.4256	32.3587	33.0745	12.4058	145.544	105.781	13.2426	151.847	19.4591
UBASH3A	10.0643	12.7652	8.23038	887.738	2211.17	723.796	206.035	944.846	322.746	1390.1	6.13852	8.65304	6.17787	5.03135	8.84526	8.27934	4.92284	5.77598	13.8468	18.149	59.4555	10.1561	681.022
UGT1A8	687.005	475.472	165.511	84.1532	100.717	125.863	102.753	95.0178	467.987	452.047	79.7039	86.8854	92.9423	96.8206	56.7228	56.1457	87.2172	55.2532	64.8746	59.6153	98.1085	336.785	100.766
UGT2B17	29.7273	12.7166	314.175	4.08841	5.22406	5.71296	4.65716	7.92772	10.2454	8.46143	4.81372	6.57954	7.2638	6.46948	7.78821	7.51736	6.91976	9.06253	5.30286	5.7102	9.04773	8.88711	44.9902
UPK3A	15.2322	14.6222	17.4217	11.1441	13.5333	13.9044	20.5315	11.1379	16.7349	21.0297	11.0562	10.1393	217.444	12.1973	6.82586	7.69951	10.7714	15.2267	10.8604	15.6492	25.9677	18.655	18.0501
VILL	29.8695	35.0217	54.8445	439.008	703.18	505.614	33.1219	450.403	211.027	39.2295	218.168	40.4181	99.7538	43.4666	308.176	132.364	21.3144	21.1966	104.442	139.648	23.9005	20.858	293.895
VNN1	23.1845	21.998	16.9656	12.4291	29.9398	11.6555	6.90896	4.67799	120.98	51.0117	63.6801	27.6028	1031.23	928.517	12.4307	123.109	159.954	38.1136	69.1263	41.1564	64.7486	897.672	260.966
VNN2	65.7074	80.3171	52.1938	450.477	579.567	89.2143	7.8011	185.634	1039.04	82.207	603.241	136.357	3316.47	464.978	6.22327	8.39738	6.36123	7.40895	245.976	18.1965	9.8156	18899.4	1793.23
VNN3	31.0106	32.4304	10.6937	13.2905	59.7914	28.8654	27.1019	37.1396	39.2861	86.5213	22.4865	44.7364	189.619	28.797	72.4275	61.4091	19.161	20.6314	48.0289	42.6042	80.5734	2237.61	94.3585
VPREB3	3879.51	2644.53	407.832	91.727	39.3314	169.247	156.4	89.0339	157.467	336.752	128.759	116.366	137.479	89.9302	158.477	113.937	93.5002	131.801	74.4233	69.2054	90.2582	158.541	195.016
WNT5B	11.8444	11.1678	49.306	10.7748	7.00287	8.49968	9.3209	18.3573	10.9845	11.6622	6.18589	9.83173	16.0205	12.0003	11.2369	533.868	101.026	134.302	23.8676	13.629	12.4809	15.9892	129.04
ZAP70	13.7831	12.8024	13.4404	3297.32	4481.65	2703.53	776.504	7567.37	1443.86	1780.35	4816.74	1785.71	38.5555	18.5505	25.8077	33.1219	19.3027	27.1533	24.468	38.6615	186.172	70.9182	379.556
ZBP1	35.9669	75.722	455.76	152.431	188.007	165.115	27.8767	72.8428	108.376	145.341	502	129.237	24.7845	14.9544	16.2617	22.2483	10.6817	25.7848	13.2292	29.0227	144.482	270.251	39.0131
ZBTB10	153.846	100.443	96.8394	102.186	112.461	93.2356	84.2092	1238.15	181.244	4.18194	124.528	108.24	62.9084	66.4421	224.958	75.3477	77.5518	782.363	119.145	218.336	144.815	20.3614	43.781
ZBTB32	9.8203	195.878	13.0492	28.3558	29.9632	7.82827	189.475	25.142	29.9605	113.327	16.6506	12.5201	10.6386	10.338	226.202	15.2322	10.6564	72.9861	11.1435	8.95505	58.2155	12.3246	568.568
ZNF135	94.9719	16.3871	11.5311	66.1303	98.5619	16.0386	3.24292	31.8276	43.6689	3.14318	153.269	80.6682	3.75902	8.54423	4.90877	40.5976	8.3672	2.45007	24.7443	14.4523	99.2393	1.96418	5.49695
ZNF165	6.51066	4.50495	75.543	3.26061	34.5801	2.78564	45.675	6.25247	4.97719	5.86829	7.16137	4.92558	2.63625	2.39971	4.31123	6.21006	2.46076	1.86581	4.53571	3.16766	5741.22	5.37791	152.649
ZNF204P	78.7816	43.6179	41.8367	155.161	407.987	171.921	40.8731	53.3554	131.685	84.6108	37.8554	33.5883	30.3785	27.0619	33.4611	27.9209	25.7022	36.6826	39.4123	25.4687	66.3483	27.5379	31.7062
ZNF286A	744.994	335.035	74.9305	222.129	5.75554	171.792	192.934	120.029	249.927	137.405	227.917	201.747	11.064	13.4935	36.5604	22.2309	15.2217	282.412	78.9668	26.1203	7.5231	441.439	217.909
ZNF324	28.4484	23.568	21.4665	32.6261	353.959	27.4042	24.379	182.367	45.8091	63.9372	45.8972	43.6525	29.1769	26.3287	38.5836	115.104	25.3869	24.0402	30.6658	46.1414	35.7378	35.5129	396.661
ZNF442	19.8689	22.6669	19.7889	32.9039	9.22437	9.25021	3.14962	46.0614	183.278	47.781	22.2057	41.7764	12.3668	31.5798	73.0819	37.3438	48.8189	97.6211	80.3335	3.70991	40.8655	20.2653	75.4653

## Sheet: SD5
Mixture	Plasma.cells	T.cells.CD8	T.cells.follicular.helper	T.regs	Neutrophils	NLPHL.cells	Fibroblast	Endothelial	B.cells	T.cells.CD4	Dendritic.cells	Mast.cells	Monocytes.and.Macrophages	NK.cells
Tonsil1	0.0551797	0.036773	0.00495542	0	0	0.00185875	0.00674955	0.0300828	0.347951	0.339024	0.01711	0.0209578	0.0692601	0.0700973
Tonsil2	0.0907657	0.0217645	0.0502968	0	0	0.00157749	0.00901659	0.0395354	0.349733	0.27889	0.0201946	0.00400814	0.0893042	0.0449138
Tonsil3	0.0507036	0.00768352	0.038273	0	0	0.000702438	0.00345174	0.0370015	0.349448	0.289369	0.00833317	0.0215801	0.11783	0.0756239
Tonsil4	0.0452515	0.0061223	0	0	0	0	0.0116838	0.0357427	0.260666	0.47898	0.0107987	0.0303242	0.0812696	0.0391614

## Sheet: SD6
Mixture	Plasma.cells	T.cells.CD8	T.cells.follicular.helper	T.regs	Neutrophils	NLPHL.cells	Fibroblast	Endothelial	B.cells	T.cells.CD4	Dendritic.cells	Mast.cells	Monocytes.and.Macrophages	NK.cells
W070517001156	0.00309385	0	0	0	0.475912	0	0	0	0.0281216	0.177271	0.000750676	0.0012598	0.27493	0.0386609
W070517001157	0	0.0125458	0	0	0.367359	0	0	0	0.0949482	0.291116	0	0	0.159077	0.0749546
W070517001159	0.000924161	0.000795283	0	0	0.475041	0	0	0	0.0906337	0.172397	0.000423225	0.00253806	0.169489	0.0877589
W070517001160	0.00301643	0.0176185	0	0.00144332	0.350901	5.93942e-06	0	0	0.0374916	0.319087	0	0.00433181	0.220664	0.0454395
W070517001161	0	0.135929	0	0	0.179441	0	0	0	0.0375856	0.192721	0	0.0138835	0.359237	0.0812042
W070517001162	0.0031454	0.0397242	0	0	0.341393	0	0	0	0.0701303	0.368355	0.00425825	0	0.117483	0.0555099
W070517102034	0.00269223	0.0494159	0	0	0.327974	0	0	0	0.0954639	0.343235	0.000257421	0.00444448	0.157038	0.0194798
W070517102035	0	0.00717215	0	0	0.580498	0	0	0	0.0546227	0.230536	0.00558515	0	0.108796	0.0127908
W070517102036	0.00156396	0.0575402	0	0	0.387204	0	0	0	0.0830019	0.238726	0.000263642	0.0146991	0.175176	0.0418245
W070517102037	0	0.0712754	0	0	0.209647	0	0	0	0.14504	0.348118	0.000827033	0.00581066	0.154923	0.0643591
W070517102038	0.00106813	0.0518151	0	0	0.282353	0	0	0	0.14873	0.30892	0.00116788	0.00782937	0.157876	0.0402407
W070517102051	0.0064677	0.00910379	0	0	0.362219	0	0	0	0.0495823	0.25015	0.00327135	0.000331765	0.23501	0.0838647

## Sheet: SD7
Mixture	Plasma.cells	T.cells.CD8	T.cells.follicular.helper	T.regs	Neutrophils	NLPHL.cells	Fibroblast	Endothelial	B.cells	T.cells.CD4	Dendritic.cells	Mast.cells	Monocytes.and.Macrophages	NK.cells
LP208	0.0287412	0.0019326	0	0	0	0.00107379	0.00619384	0.0580427	0.567452	0.228142	0	0.00243468	0.0666698	0.0393171
LP209	0.0181055	0.0369561	0.0506774	0.0303967	0	0.00136825	0.00660345	0.0402672	0.587766	0.104112	0	0.0137466	0.0812221	0.0287789
LP210	0	0	0	0.0437646	0	0.00172831	0.077559	0	0.71022	0.0843473	0.00229759	0.00426819	0.0594071	0.0164077
LP211	0	0.0313722	0.0404399	0	0	0.0020283	0.00589337	0.0491692	0.432836	0.322691	0	0.00743785	0.0762822	0.0318493

## Sheet: SD8
gene	LP01	LP02	LP03	LP04	LP05	LP06	LP07	LP08	LP10	LP11	LP12	LP13	LP14	LP15	LP16	LP17	LP18	LP19	LP20	LP21	LP22	LP23	LP24	LP25	LP26	LP27	LP28	LP29	LP30	LP31	LP32	LP33	LP34	LP35	LP37	LP38	LP39	LP40	LP41	LP42	LP43	LP44	LP45	LP46	LP47	LP48	LP49	LP50	LP51
A1BG	17.4728	14.2026	23.388	19.1253	14.433	27.4413	20.3872	13.1945	13.5421	16.5931	24.4281	23.0443	7.56003	30.9138	1.77528	15.6592	5.10113	6.07231	3.08878	11.9636	8.00093	0	6.65579	5.86109	12.6462	2.26632	6.10874	3.35301	8.96084	13.9643	0	7.47687	1.74038	16.6951	3.36045	1.92909	1.68053	4.63223	1.60299	0	7.66099	7.97041	3.4265	9.0202	28.824	0.198051	15.9464	0	14.1367
A1CF	0.528318	0.400718	0.489665	0.362677	0.497729	0.206025	0.128583	1.03047	0.976701	0.49086	0	0	0	0	0	0	0.584233	0	0.035651	0	0	0	0	0	0	0	0	0	0	0	0	0	0	0	0	0	0	0	0	0	0	0	0	0	0	0	0	0	0
A2M	234.897	132.218	271.162	195.184	139.409	88.5834	74.0584	297.591	190.389	234.033	158.721	62.1644	72.0498	156.451	74.8512	73.5381	122.071	135.721	39.4859	98.1813	53.9578	175.675	55.3174	90.1413	108.131	64.3412	101.189	84.163	55.2025	54.61	47.662	41.3755	68.2237	194.633	49.9559	38.7529	103.004	81.081	104.051	90.4481	70.9301	687.08	85.416	135.647	26.3124	24.8646	84.6253	148.359	41.3405
A2ML1	2.30937	4.07553	3.9961	4.27795	4.5952	1.90165	8.0162	6.41949	6.94004	7.36377	0.028187	0	0	0	0	0	0	0	0	0	0	0	0.675844	0	0	0	0	0	0	0	0	0	0	0	0	1.49286	0.181628	0.147277	0	0	0	0.104295	0.0784221	0.0612886	0.271339	0.118443	0	0	0
A3GALT2	0	0	0	0	0	0	0	0	0	0.547534	0	0	0	0	0	0	0	0	0	0	0	0	0	0	0	0	0	0	0	0	0	0	0	0	0	0	0	0	0	0	0	0	0	0	0	0	0	0	0
A4GALT	6.198	6.43426	4.80964	6.39334	17.1737	6.05487	4.09053	1.78537	6.37258	13.7879	5.56655	5.98616	3.894	8.37723	1.675	4.36999	2.36245	8.14582	8.07591	9.60959	4.39268	16.2977	4.18057	10.1125	14.797	3.59278	3.26749	10.8577	10.3275	4.17759	0	2.97799	5.64644	1.07867	6.97779	0	18.7643	4.32696	14.6797	0.634871	4.44073	7.53597	1.28023	5.30219	4.07431	4.18511	2.1272	33.8428	14.8126
A4GNT	0	0	0	0	0	0	0.118145	0.141036	0.117321	0	0	0	0	0	0	0	0	0	0	0	0	0	0	0.271653	0	0	0	0	0	0	0	0	0	0	0	0	0	0	0	0	0	0	0	0	0	0	0	0	0
AAAS	53.1937	50.1498	61.6702	59.9845	77.7561	52.3574	39.0275	30.5026	47.9652	47.4093	83.5535	43.0247	44.6376	82.1105	52.8647	33.9245	51.2441	60.8303	57.4495	33.2883	43.609	187.805	54.0061	56.9745	78.0908	92.2982	59.1106	56.5824	49.1304	53.9312	117.687	73.3239	55.1132	56.9164	42.9821	321.744	54.2387	48.592	42.8095	61.5384	65.7351	54.3164	32.4803	10.8127	43.2958	64.9755	51.4333	59.0829	79.0002
AACS	62.6114	52.4483	53.0799	49.138	52.3414	37.9459	34.6085	67.1244	72.6089	71.879	10.461	17.632	13.1253	27.2128	5.60938	7.04403	14.9396	18.3623	9.70341	13.7656	15.8477	71.6179	22.6004	17.8707	22.1287	14.4373	19.3065	14.8159	14.1741	26.7652	29.7984	23.6286	15.4174	13.8194	23.9345	150.232	17.7494	23.0708	28.3921	7.75755	47.1225	21.2622	11.8036	6.0032	17.0111	14.5816	18.857	11.6536	80.1884
AADAC	0	0	0	0	0.299988	0	0	0.153275	0	0.0774783	0	0	0	0	0	0	0	0	0	0	0	0	0	0	0	0	0	0	0	0	0	0	0	0	0	0	0	0	0.685037	0	0	3.24784	0	0	0	0	0	0	0
AADACL2	0.101551	0	0.220978	0	0	0.0331061	0	0.436998	0.0401958	0.158493	0	0	0	0	0	0	0	0	0	0	0	0	0	0	0	0	0	0	0	0	0	0	0	0	0	0	0	0	0	0	0	0	0	0	0	0	0	0	0
AADACL3	0.193862	0	0.120565	0.211837	0.0975445	0.211048	0	0.185921	0.154019	0.18335	0	0	0.0572347	0	0	0	0.0631185	0	0	0	0	0	0	0	0	0	0	0	0	0	0	0	0	0	0	0	0	0	0	0	0	0	0	0	0	0	0	0	0
AADACL4	0.327794	0.705512	0.103683	0	0	0	0	0.16051	0	0	0	0.729481	0	0	0	0	0.314003	0	0	0	0.24532	0	0.163091	0	0	4.00775	0.278904	0.233925	0	0.770331	0	0	0	0	0	0	0	0.168061	4.06171	0	0	0	0	0	0	0.276353	0	0	0
AADAT	0.679055	4.42534	1.43132	0.698774	0.675782	0.0734315	1.08309	0.819795	0.87569	1.66636	1.04694	1.43328	2.21342	0	1.31299	0.577622	0.342578	0.954367	1.82042	0.582563	0.883926	0	0.118312	1.35199	0.404977	0	0.810717	1.44264	0.435782	0.186565	0	0	0	0.688535	0.432584	0	3.05051	0.485613	0.19742	5.22441	0	1.77985	4.0186	4.02873	0	0	2.43129	0	0
AAED1	5.81204	10.6886	8.55338	8.65918	7.71242	4.69157	20.0999	12.7552	10.5266	8.87466	2.46242	9.69068	6.35041	5.00495	10.1104	11.2232	8.88521	6.0503	13.1794	8.74649	6.5746	0	3.21647	5.09699	9.65919	7.90293	11.9071	15.186	5.42806	8.09773	0	9.4647	21.3756	5.89421	5.84769	0	7.50795	9.27923	19.2976	2.87109	10.4687	18.4836	8.32827	3.33057	6.26049	6.80866	4.04946	0.199223	3.0989
AAGAB	40.3476	39.9742	39.8583	41.5115	36.5776	54.4289	31.2787	58.499	53.4497	45.0491	62.2812	47.9891	44.591	23.5817	51.8469	49.3041	46.0337	51.1439	36.9021	42.7779	44.2828	29.4082	48.4927	62.5023	53.6097	54.4665	55.0567	50.9989	49.2145	54.5896	101.709	58.4249	60.9587	63.0465	41.674	21.1765	39.396	38.4052	39.8557	75.058	31.1144	38.3372	51.381	52.8289	46.4398	42.5696	56.077	60.5648	35.0068
AAK1	213.101	118.7	184.408	237.903	181.465	210.088	162.616	242.556	190.546	138.791	150.151	186.159	123.635	197.088	210.077	140.592	178.84	202.091	152.886	220.559	186.028	180.047	276.492	211.675	314.302	452.679	257.359	168.323	381.481	301.061	370.739	247.036	252.861	173.645	278.558	450.155	298.17	283.757	278.952	180.662	91.7349	174.102	244.194	224.34	220.91	153.341	206.386	422.923	355.018
AAMDC	36.6395	43.0583	53.2478	34.7596	47.1835	35.5226	40.8511	64.8561	60.574	35.9986	11.9474	16.7401	1.44836	6.49358	5.54831	9.2405	0.88343	14.047	0	13.6768	7.64158	1.01426	13.7602	15.8371	7.64027	12.801	8.40784	8.26761	6.27249	16.8756	0	6.20339	4.66882	9.10325	6.90792	10.0925	10.3302	3.44222	25.0783	2.46708	0.431005	14.341	6.82601	0	4.67295	0	0	30.354	0
AAMP	116.969	106.012	165.595	175.613	132.322	179.824	148.982	84.6607	92.5851	105.026	227.018	139.374	84.8225	90.0845	34.8694	131.104	91.307	109.522	39.2483	114.668	67.4458	28.8271	103.032	87.462	61.0755	26.0883	55.8294	101.946	95.9533	59.6683	7.91672	40.0642	54.4592	48.3811	53.9389	15.6508	45.1434	97.2609	47.3346	39.2637	45.8585	87.1958	19.15	41.7345	92.7453	65.3125	69.7817	85.8636	14.9393
AANAT	2.04202	5.44858	7.14413	2.33936	9.43019	2.78762	4.81804	4.97079	5.02151	9.55932	0	0	0	0	0.242287	0	7.32081	0	0	0	0.295371	1.33574	0	0.691886	2.68872	0	0.224621	0.188432	0	0	0	0	0	0	0.24104	0	3.68705	0.283491	0	0	0	0	0	0	0	0	1.11887	1.11433	0
AAR2	9.74769	12.6101	11.3007	13.0874	13.8157	13.4876	9.74213	11.27	15.6122	15.2708	23.2175	12.491	10.8857	11.5385	14.596	8.96249	11.3911	11.0997	6.83368	9.84551	11.7228	22.3031	14.2142	20.4285	11.2441	4.68056	15.5782	13.0514	11.1731	22.0649	1.49058	5.92866	6.44587	17.977	21.1299	3.35681	9.4201	13.355	12.661	7.44368	12.1506	10.1174	9.99598	17.546	15.5346	1.20549	7.6905	16.1157	12.0504
AARD	1.81827	4.19714	1.65143	1.30002	2.40709	0.432844	1.43223	2.86998	2.82436	1.80352	0	0.476825	0.801354	0	0	0	0.621379	0.432554	2.2664	0	0.88386	0	0.321687	0.817667	0	0	1.83773	0.154188	0.365109	0	0	0	0	0	0.789756	0	0	1.21849	0	0	0	0.249736	1.53278	1.31966	0.136032	0	0	0.219296	0
AARS	63.054	57.3203	59.5446	73.3059	87.5487	84.1536	68.4084	63.1685	66.5777	55.9424	68.2613	53.5076	44.8197	90.0757	78.2916	43.992	45.4169	45.1862	40.6295	53.1445	57.5485	19.2408	47.5262	63.1768	60.9254	18.051	44.3395	41.0703	45.357	71.8485	36.1252	28.439	58.7799	43.8201	63.9244	41.3952	42.1078	51.0187	51.6748	86.647	59.3684	56.9673	32.3051	45.8712	77.3731	49.4426	65.4969	124.187	29.5572
AARS2	11.9461	20.0444	12.5711	15.3729	17.8102	15.6239	11.8201	12.8309	15.3835	11.2974	10.8907	13.0692	12.7687	11.4661	3.79536	6.2239	9.70126	13.399	6.65245	8.32751	11.8454	3.10994	13.5764	12.8874	15.9754	19.7528	14.6903	15.0687	11.1656	18.3223	8.92807	8.52144	10.9269	7.88646	18.3819	3.09828	15.4662	12.6433	9.49454	2.13354	4.59993	5.34457	13.8005	3.64915	16.4453	15.6594	13.0225	46.492	44.4492
AARSD1	65.5957	76.38	47.1645	62.2169	49.4462	58.0465	73.8863	56.5908	46.3171	56.3303	63.5166	61.7117	40.279	68.4622	22.9179	34.5293	31.163	60.0202	38.0158	74.3906	66.8477	32.2988	55.7736	61.6937	65.4004	46.1997	44.9604	59.0968	53.0171	50.4325	59.4662	59.155	21.4227	16.4236	55.2678	40.8535	80.7088	71.6397	20.0389	67.7695	55.1658	15.9405	46.6317	39.7032	58.3535	41.9848	44.5291	59.9943	11.2578
AASDH	11.5045	13.3658	5.8079	9.60928	11.4282	10.1213	8.14006	13.8786	14.2047	11.6759	16.2983	12.7421	12.5706	6.05882	8.64561	9.11239	18.0301	24.621	27.6647	12.5537	16.7169	20.173	22.6533	25.2663	18.6427	36.4993	20.5828	20.2944	16.0038	11.7097	9.94594	21.1469	29.036	31.4632	28.0586	6.30912	23.3076	18.7866	11.0337	38.51	25.8826	18.689	31.583	5.51248	18.353	19.1902	23.4636	39.1173	12.2077
AASDHPPT	23.3686	31.1666	20.3252	25.5893	23.3724	27.3322	18.5191	28.6412	32.7052	46.1792	21.5181	39.3253	36.6664	35.7607	27.2933	25.8186	30.0973	35.2581	13.1917	34.6673	35.2931	4.83974	39.2998	26.3011	22.9436	39.8252	25.1563	32.4992	39.079	40.34	44.9949	28.2693	54.8854	55.2238	22.286	22.7574	35.2074	32.2658	12.3602	38.3704	20.251	31.0754	44.2346	55.826	23.0558	27.6859	27.3531	15.2321	30.0577
AASS	14.491	11.6367	5.29645	3.75087	9.7365	3.12107	7.80202	7.294	8.32773	9.20469	4.57112	6.99383	6.49438	12.1708	7.86308	5.07213	3.97055	9.16116	16.8221	12.8413	8.64216	1.4283	7.03192	13.2043	21.7582	24.5154	12.3462	16.6253	6.75397	9.62166	22.851	9.14236	5.39696	9.5909	12.9788	5.52108	15.4291	9.25251	10.6054	7.35831	2.68863	23.2843	12.1683	11.8534	8.57637	5.2226	8.13505	14.3241	9.46611
AATF	103.053	109.887	132.815	133.875	120.76	156.743	132.559	96.6237	96.3293	139.118	120.615	117.958	72.3639	45.1411	26.6504	89.2152	64.2059	77.3452	31.0001	105.221	114.191	65.3285	102.707	86.6332	93.9651	103.34	96.3936	90.5272	102.62	70.8505	59.0048	57.6692	68.9035	68.7817	90.407	11.6324	78.0858	99.2467	65.3032	43.797	49.3992	96.5589	71.7504	73.0994	84.4177	46.2897	79.9828	73.0656	65.3502
AATK	0.630548	2.46437	2.55443	0.744499	1.08776	1.83704	3.4328	0.233388	0.574347	0.681918	1.72458	0.255712	0.203404	5.04704	0.654137	0.40173	0.682679	0.118862	0.722173	0.915469	0.345535	0	0.190757	0.456884	0.444975	2.54585	0.795334	2.04362	0.768354	0.150773	0	0.660802	0	1.14626	1.27005	0	0.487995	0.34577	1.02748	0.117799	0.492946	3.87742	0.255448	0.636935	1.13511	0	14.3431	0	5.80119
ABAT	23.9506	49.4693	25.9587	32.8195	24.3449	18.2606	32.5467	37.1383	37.8596	31.3199	26.5389	18.4638	17.581	24.4719	15.4087	8.95805	14.9591	22.3025	65.2888	12.356	22.1915	20.3731	25.6212	32.0876	25.5759	29.9066	29.03	21.9278	28.2097	34.0653	23.5432	22.1389	15.9308	31.2077	35.175	1.63247	24.422	26.2122	25.0974	31.3275	33.7151	15.8638	30.1273	11.9223	36.7385	26.8517	25.889	26.7356	82.8841
ABCA1	15.8979	35.4647	23.5454	24.9234	16.1839	29.7031	28.0782	19.2725	20.2298	26.3051	26.2494	18.5803	32.0096	33.7355	19.1636	45.7726	19.4803	32.1407	17.9915	68.6991	21.7722	27.7534	28.8193	56.4797	61.9932	31.096	24.5127	34.9903	25.9622	44.0121	27.0341	39.1871	20.2251	65.58	15.5656	43.6213	36.0711	27.4749	44.9737	21.7243	25.6371	76.5935	25.2693	44.9361	52.3724	34.4035	59.8189	28.5258	9.89158
ABCA10	7.36942	4.66449	3.36915	6.73454	5.27181	3.3857	2.48475	4.60005	8.34629	5.57964	5.20269	7.74131	5.15013	13.5453	4.45262	8.56058	4.24739	13.2454	12.5669	1.97112	5.35977	1.55025	4.10315	2.65655	8.51953	8.62821	3.9867	3.46833	3.27538	3.02435	58.6408	3.33814	3.30876	11.6965	6.94243	12.2831	26.0863	9.11288	7.78685	19.851	8.6599	32.2949	3.0712	0	2.11012	2.07224	7.54132	6.71367	1.74964
ABCA12	0.0698014	0.342831	0.695145	0.136991	0.0263122	0	0	0.636834	0.607404	0.9877	0	0	0	0	0	0	0	0	0	0	0	0	0.033235	0	0	0	0.114249	0	0	0	0	0	0	0	0	0	0	0.0263607	0	0	0	0.0596322	0	0	0	0.057092	0	0	0
ABCA13	0.759778	0.238244	0.275129	0.292085	0.597823	0.292629	0.780356	0.908792	0.804858	0.565444	0	0.482351	0.535456	0	0.206494	0.115384	0	0	0.360504	0.112677	0.124164	0	0.0320824	0.153743	0	0.688137	0.341778	0.464048	0	0.0875841	0	0.621398	0	0	0	0	0.0342304	0.112712	0.0225143	0.0330468	0	7.89775	0.538692	0.165644	0	0.435786	0	0	0
ABCA2	18.8459	36.8177	30.825	47.7821	39.3365	75.7245	57.5599	24.7756	49.3651	14.8397	49.764	35.1851	26.3493	42.5558	27.3199	29.5076	29.1198	36.2154	13.9514	21.3423	26.1938	30.5274	25.9361	54.9875	68.6221	24.2892	29.8964	22.003	36.9202	39.5573	1.13197	37.6373	37.1355	20.0874	31.5603	11.3024	20.8256	31.8266	49.8203	13.3109	45.5122	25.246	22.5698	91.0354	45.7966	45.1239	68.6563	51.828	65.1257
ABCA3	4.24827	10.2608	4.77275	4.91046	8.5156	8.94283	4.81938	5.85027	11.2136	7.47488	15.672	8.67329	5.94914	14.383	8.37416	3.90916	10.7076	4.88314	6.21853	7.10384	6.16322	1.82768	4.48309	3.61066	4.49159	9.8932	9.06423	8.12445	6.54118	3.55087	0.134503	2.40546	11.1612	1.0122	6.32693	0.607435	7.6343	11.0908	8.89086	1.96957	14.5989	20.6409	5.12027	8.77165	3.54373	4.67453	6.90672	5.08335	2.1775
ABCA4	0.796875	1.54897	0.0206793	0.218086	0.176403	1.52199	0.162782	0.031851	0.693607	1.13234	0	0.158674	0.559825	18.2762	0	0.100386	6.3249	0.128486	0	0.182861	0.884873	0	0.127522	0.549423	1.18852	1.18793	0.437848	1.56169	0.135358	0	0	0.110314	0	0.494374	0.353855	0	4.01106	1.50336	0.969996	0	19.2057	0.29811	0	0	0.324247	0	28.6107	0.0655037	1.78366
ABCA5	71.1658	65.8363	55.2201	54.8087	63.8177	37.9366	46.217	85.0489	84.9083	68.2483	46.4529	49.3356	41.0132	32.758	52.8016	33.2539	53.256	62.8179	90.3526	66.0007	97.2562	112.899	81.9976	98.2065	117.453	297.229	98.9682	73.5905	61.71	127.857	262.187	106.267	57.6934	126.43	69.4987	41.3387	125.208	62.3348	81.2321	243.375	80.5828	126.547	72.49	42.1734	85.1759	120.813	140.391	81.2784	203.909
ABCA6	27.2214	29.4247	18.3914	19.4119	26.3934	11.0242	25.4589	27.7893	48.101	68.352	13.8269	22.1274	18.6071	16.9091	18.5699	28.0381	24.9266	24.3027	53.362	22.7072	19.5603	11.4396	18.9291	27.5691	78.939	83.408	27.6466	28.0087	17.5607	35.1966	64.1605	11.7754	11.5598	46.6102	30.3063	6.94813	47.8142	46.777	40.2127	36.7713	51.4972	109.826	35.3903	35.9375	13.8235	62.9387	13.9333	55.2166	26.642
ABCA7	101.372	148.165	100.338	89.4239	98.6318	129.249	101.399	70.5633	89.9019	79.6038	106.769	97.4712	60.0019	146.629	22.6221	33.4777	96.9172	109.265	40.2925	72.6106	77.4958	170.566	63.6078	132.905	99.8193	46.9808	59.8506	69.4414	56.4201	101.055	37.2995	91.1557	45.4393	21.083	81.5825	4.41118	168.834	56.2524	53.8248	28.0863	145.211	37.5505	33.164	19.523	72.8389	69.7989	133.663	124.168	79.1979
ABCA8	7.95658	5.72794	4.39848	5.1688	6.0546	3.90318	5.21315	5.33181	6.77422	4.19732	16.2992	0.418073	5.15174	0.327337	6.57692	7.3397	1.16876	8.09635	9.79069	3.71279	2.95633	36.4366	10.0647	1.16474	0.694185	0.243259	2.04636	6.46649	0.617352	0	11.0716	0	0	7.23992	1.08699	0	18.1879	4.27306	5.89252	13.4608	2.47921	28.9166	0.34604	0	0.299243	7.47084	2.91116	0	0.468462
ABCA9	18.3061	15.2645	25.4021	18.6646	18.707	15.8213	13.1564	34.1119	27.6275	28.519	7.5519	8.25925	4.58002	3.58565	10.7994	15.3739	6.23532	12.6562	3.24943	19.0758	4.04655	6.22798	9.31414	10.9956	26.6438	22.3204	13.3973	9.89246	8.56688	13.1346	20.1789	43.1829	6.86488	20.3238	6.6004	1.28209	8.53362	5.99885	25.6717	9.43375	17.7982	33.0156	5.88947	16.6893	8.84502	9.12518	12.7329	4.79559	7.11577
ABCB1	18.2526	9.51981	15.1288	14.1306	6.3631	10.7193	23.4425	13.2567	29.4292	10.8543	15.1181	20.785	15.6005	18.9889	18.5983	22.9511	30.6532	15.2721	15.8757	7.12473	19.2553	7.63173	31.312	8.25048	17.2018	35.3108	14.8261	8.12687	16.2442	27.7809	2.26242	17.127	13.9105	8.50589	18.6655	3.49794	25.3488	15.3936	35.5236	18.5829	18.9312	25.4299	17.9526	16.7651	16.3968	41.1117	21.1974	45.9287	126.174
ABCB10	16.2433	15.7913	11.0857	8.9964	11.5414	10.4085	15.6896	21.3828	14.7338	11.8558	27.6294	8.99918	10.4081	28.2311	13.6296	11.3832	19.122	14.968	12.4246	20.8945	18.0041	11.8738	17.62	20.6203	18.8028	21.383	13.1955	10.1397	26.7387	25.3949	26.2665	14.7433	22.7479	21.4279	17.9091	28.8939	22.6168	15.2874	7.56738	29.9256	10.1285	16.0438	35.0701	14.5	18.295	29.0366	14.6703	58.136	27.5879
ABCB11	1.44395	0.725498	0.320006	0.033778	0.879484	0.424949	0.0418996	0.789162	0.122498	0.460522	1.74995	0.0818543	0.0867739	0	2.03838	0.817952	1.11935	0.697807	0	0.404674	0.294917	3.04256	0.0493828	2.2706	0.184279	0.460152	0.169651	0.123723	0	0.213763	2.19866	0.627188	0	0	0.45697	0	0.876184	0.409169	0	0	0	6.49105	0.544857	0	0.327493	0.084686	2.26384	0	0
ABCB4	20.7346	30.9982	12.0159	8.93132	19.7304	13.5973	9.56954	27.6517	26.4808	53.568	15.1138	24.2742	29.5199	27.0478	21.3815	11.9429	21.9346	32.8496	15.8775	13.3922	50.416	9.97882	8.91115	42.0567	24.0473	2.86418	32.7549	42.9087	17.8961	8.48005	67.2174	21.3651	22.2358	61.6195	29.1228	6.12657	50.2703	30.3035	9.31102	54.8199	61.6979	2.12427	48.5367	17.9879	14.5595	110.957	40.923	48.4579	29.4123
ABCB5	3.74924	0.822505	0.771467	0.792805	3.04317	0.19241	1.86645	1.19811	0.619026	0.916389	0	0	0.283295	0	0	0	0.234388	0.203349	0	0	0	0	0	0	0.0752419	0	0	0	0	0	0	0	0	0	0	0	0	0	0	0	0	0	0	0	0	0	0	0	0
ABCB6	5.13975	12.6657	6.11381	5.55728	10.6426	14.1509	14.1344	13.9196	10.2202	8.2135	13.721	6.11883	4.07808	6.10844	5.75548	6.76688	3.31828	5.18994	6.8067	3.06339	11.4737	0.148973	6.58907	15.5878	21.09	11.5443	5.71895	12.1939	2.96968	14.0318	10.6195	9.87374	17.563	0	8.16319	1.3387	14.9043	5.09793	10.8757	4.89171	37.4147	6.79026	6.58866	12.846	11.4784	21.0728	7.36123	2.34891	17.2312
ABCB7	22.1874	23.6536	24.2854	31.1589	31.8209	28.7794	37.6055	33.2964	43.1465	36.7784	35.4036	43.9389	35.9956	28.6073	28.0859	37.3538	28.1637	37.3482	45.2862	31.5818	31.415	67.0431	34.9868	28.1155	26.6927	29.3562	25.2832	24.2388	36.7152	30.9195	39.7112	28.0743	38.239	17.1294	41.0378	1.94677	21.7586	41.6745	26.7772	42.6792	24.0026	47.5483	34.2581	19.8385	43.7048	22.2592	35.6798	62.1736	14.5518
ABCB8	52.8265	42.9688	31.3942	39.8738	50.7671	38.6989	30.8377	41.7823	37.9608	33.4948	25.943	30.7285	19.4368	40.2441	25.8168	17.7544	26.499	32.8418	45.536	32.9717	35.8607	10.2103	34.0269	50.2279	50.5714	26.8182	47.02	35.2059	36.807	52.261	18.6528	38.4918	24.3586	21.7913	61.914	42.2508	47.3188	36.5005	83.2987	92.0858	55.7343	39.5406	35.8191	73.7505	35.2816	43.5646	41.9236	71.0793	93.0902
ABCB9	20.6048	34.9872	13.3435	15.6744	17.3809	7.3458	14.1712	19.2701	17.0237	16.3411	8.45143	3.52924	4.25743	4.10047	4.86225	1.3769	1.55783	4.5418	13.1638	3.46158	5.61469	7.84648	6.40357	13.2761	5.52243	5.28061	5.66811	4.67464	4.69287	10.4532	9.37399	37.067	5.36373	3.90945	4.42475	0	7.69155	3.84941	21.4974	11.0031	16.0035	4.75518	0.947867	2.49317	4.61796	0.557231	7.54439	6.49462	10.7537
ABCC1	138.955	72.904	90.4807	77.9613	61.7952	70.0077	76.554	100.509	89.4388	62.7187	58.1974	67.6717	72.7093	83.4771	47.2671	31.0108	61.5802	68.2079	33.0474	57.6661	51.292	91.0227	64.8208	68.1834	81.7156	61.6533	59.8193	71.61	74.2122	98.8961	37.4099	58.9466	77.8912	30.5712	81.422	65.7111	44.7964	51.6051	83.843	46.8465	61.3905	39.3472	45.1644	68.3838	99.4505	107.259	102.873	57.4564	115.039
ABCC10	47.6771	81.1113	56.7075	54.3443	56.4515	41.4144	67.2391	42.5348	40.8508	41.5153	19.472	36.4118	35.5685	40.4008	11.5276	19.9584	29.7416	35.7194	29.8805	36.4652	34.607	1.81035	38.4752	61.6949	47.7446	56.9524	27.713	32.8907	35.0217	64.0098	129.214	30.0964	34.0179	21.8387	61.2325	8.35855	74.2337	50.1889	26.8865	32.1355	42.3721	49.5038	32.4878	36.9941	48.3915	28.7887	37.031	42.0369	96.7776
ABCC11	0.137783	1.00951	0.555772	0.318909	0.158761	0.261175	1.39976	1.66795	1.35109	1.54836	0.0335262	0.704174	0	0	0.123465	0	0	0.0669582	0	0	1.15736	0	0	0	0.123593	3.37565	0	0	0.056471	0.209653	0	0	0	0	0	1.10852	0	0	0.668243	0	0.904394	0	0	0	0	0	0	0	0
ABCC12	0.191143	0	0	0	0.28852	0	0	0.594886	0.455647	0	0	0.728124	0.757314	0	0	0	0	0.21865	0	0.357172	0.0403579	0	0.0612622	0	0	0	0	0.487264	0	0	0	0	0	0	0	0	0	0.063416	0	0	0	0	0	0	0.274004	0	0	0	0
ABCC2	4.12019	2.96885	3.86479	1.80002	3.78956	1.25336	2.08273	5.23774	4.19681	5.22657	0.233558	0.971185	1.91834	3.6794	0.76811	0.497532	1.41429	1.39895	26.2655	1.08674	1.81069	2.97324	2.02609	3.78088	7.27011	3.01688	1.41885	1.91344	1.48054	0.629061	12.2611	2.09344	1.39052	0.864724	1.30974	0	3.84161	3.0247	0.22317	2.62183	4.31593	0.310574	4.07685	3.52851	2.81405	0.758571	0.366091	1.72747	0.885511
ABCC3	70.5658	116.908	77.6741	63.5811	81.8264	62.227	48.4768	61.5048	52.1117	64.2343	65.0138	46.497	32.7319	37.9055	63.556	24.7266	31.6364	66.6751	11.7736	28.4451	50.6112	428.111	10.8745	85.8178	166.566	106.396	81.6623	50.3205	42.8128	52.3577	46.3705	17.2797	31.8465	27.1091	59.1797	9.67421	99.0247	40.3577	42.217	72.0869	55.3139	34.5048	34.2548	47.5307	33.764	52.6636	121.104	31.7544	151.065
ABCC4	23.2786	25.8775	21.4415	28.0936	17.5079	21.8174	7.66623	26.6744	28.7024	46.9112	12.3445	7.04537	13.2237	42.1859	14.0044	6.21667	11.1692	15.728	21.4313	15.1033	11.6893	8.02603	9.61111	28.0324	24.5167	36.3395	29.5497	33.8716	17.6769	14.2209	77.0387	12.3531	15.0659	76.0589	16.1894	8.3619	30.8059	21.5209	10.3255	61.5144	5.85621	27.2731	22.8828	6.56313	15.1415	19.2464	50.0769	33.5166	21.0667
ABCC5	23.0855	31.6203	40.9725	25.5635	28.3284	29.1301	29.3173	25.4535	23.5513	23.55	42.5611	22.4146	17.4127	30.5121	22.9019	20.9571	34.0129	42.4245	15.287	33.2859	23.4433	24.3228	22.2889	54.1469	93.5987	32.6862	23.8741	46.6931	22.0628	35.1362	133.113	28.4669	22.9403	36.2851	43.0802	9.0996	51.7104	47.4635	34.9232	35.4328	31.2275	50.9323	22.8767	57.8728	20.0855	81.6425	57.7754	34.5739	54.0791
ABCC6	3.83365	5.61689	3.39841	4.35664	2.83334	1.80184	4.89026	5.84027	3.22563	2.74094	0	0.105311	0	0	0	0.0694741	0.885152	0	0.242107	0.107626	0	0	0.13111	0	0.561285	0	2.17655	0.271555	0	0.0644367	4.34142	0.1883	0	0	0.106074	0	0.669169	0.270594	0	0	0	16.675	0	0.257092	0	0.279799	0	0	1.49199
ABCC8	1.59926	1.01015	0.644242	0	0	0	0	2.51707	0.423676	0	0	0	2.32973	0	0	0.450681	0	1.46698	0	0.101893	0	0	0	0	0.974537	0.1717	0.591349	0	0	4.51153	9.34664	0	0	0	5.68134	0	0	0	0	0	0	1.9646	0	0	0	0	0	0	0
ABCC9	11.5582	12.0602	7.07028	8.507	10.2176	6.61641	7.359	15.2216	14.3026	12.2278	11.4196	5.29318	9.50004	12.2506	19.295	5.5523	11.7071	14.0757	20.9719	9.60758	8.65606	30.8217	8.18649	15.2758	19.2191	21.8368	11.2296	10.9003	10.4894	11.5005	22.1737	14.3393	9.09517	30.1881	13.0191	23.9506	31.4292	13.3389	17.6163	27.0566	11.083	30.2653	15.9706	17.1078	11.2274	7.50715	18.1712	13.6449	21.6566
ABCD1	9.2703	16.2553	11.6623	12.3228	9.55212	11.0111	8.64209	8.94205	8.85762	10.2094	20.4339	7.88934	8.91711	11.7606	6.17144	9.6377	7.0255	10.9945	17.6077	13.5064	11.5325	1.7111	11.3817	12.2589	16.5673	17.9359	5.29123	7.14771	8.00177	13.0666	0	6.98838	21.1711	9.53631	8.76416	3.26591	10.7655	6.83084	10.1023	9.2754	8.06099	11.8481	13.4801	4.29451	16.6615	2.11937	3.36498	6.68715	43.3032
ABCD2	5.88991	6.42038	10.0421	12.848	5.32947	9.79075	13.2939	13.1857	10.5063	3.59658	7.67898	8.38968	3.45639	4.89835	15.8688	11.5638	16.7412	12.437	6.53769	18.2536	8.96627	7.07083	25.5385	16.8045	21.6858	22.2412	17.9544	15.2864	22.7182	18.7124	25.3174	20.7668	12.5685	11.2016	13.8753	9.42294	21.0013	17.9664	29.9522	12.222	7.51065	22.6364	19.5149	16.6552	22.1184	6.3012	23.5046	30.0517	24.6217
ABCD3	30.8553	21.3128	18.9901	26.7529	21.1609	14.5823	19.8813	28.0775	32.7017	28.2512	11.5259	13.5139	20.223	19.9441	28.5727	17.7947	21.5425	16.44	45.2615	29.9903	25.056	65.7857	27.1818	37.8733	32.2186	32.0961	33.364	29.727	31.0777	21.6648	49.527	36.4968	27.2598	59.2753	31.2217	11.5775	36.5419	27.0409	26.5862	26.0104	20.8956	44.3515	32.1042	78.819	21.0838	47.7479	36.6865	76.6605	58.483
ABCD4	104.009	134.209	84.0393	87.1446	94.4282	87.0529	81.5775	72.9908	93.0421	95.1332	71.241	95.6861	58.2407	96.4507	49.4704	52.0074	81.0226	124.737	96.1404	76.0326	89.3554	133.108	88.3876	117.613	161.584	126.547	104.82	95.9833	107.619	93.8678	95.5355	70.3391	103.311	87.7315	141.585	73.3953	122.658	113.293	148.995	95.8811	93.6819	52.5703	70.1488	52.9131	125.306	128.726	119.076	174.275	84.5321
ABCE1	64.3429	68.7666	41.0278	37.4509	64.0994	42.1432	43.1083	54.6724	64.6074	39.6846	40.1364	55.578	70.2834	63.7627	86.0879	60.3698	73.2453	70.0055	104.475	70.1968	55.556	91.0385	66.9611	83.5289	59.9738	52.8938	83.3428	82.6449	70.6781	71.2247	110.298	95.9212	99.7729	84.1816	85.77	202.88	63.3403	67.0864	53.1279	134.704	56.2832	53.5252	110.882	129.584	80.6383	107.839	84.8993	55.8566	94.0426
ABCF1	190.044	196.177	322.297	288.788	303.351	344.008	346.668	152.248	162.549	214.123	167.601	199.316	100.011	64.3582	65.3497	162.28	78.553	129.89	19.9477	165.33	155.132	109.923	124.351	65.0357	62.5456	50.0555	109.219	113.862	118.738	108.498	10.9736	76.9487	148.358	81.8699	165.734	52.6876	123.425	98.9127	36.7057	38.9683	72.8479	78.2368	68.808	43.2728	80.1635	79.8755	93.7029	76.5754	67.8605
ABCF2	36.6849	47.6923	53.9248	57.5862	65.6322	73.5678	41.5378	31.985	38.4839	53.2422	32.7035	29.869	25.0552	23.7936	16.9094	21.4872	18.7843	28.7237	13.4551	36.8655	32.5218	89.8094	36.0962	20.899	48.7378	61.9077	34.8603	25.3067	36.564	29.6229	8.6912	24.0486	33.0761	18.8971	22.683	61.3087	62.1145	33.0471	25.9188	21.8807	24.6013	15.6282	27.2199	12.5921	36.9947	30.6977	18.5303	42.9997	53.2629
ABCF3	63.2731	63.1454	68.3735	59.4222	80.9881	52.8764	44.6571	66.3537	54.5838	44.6498	99.5596	84.9686	52.0792	120.644	23.9153	36.9053	49.7641	56.9214	36.6425	45.8224	64.4303	19.1917	52.9211	39.1925	58.7131	56.0296	62.877	47.2939	52.1086	51.3191	29.8144	62.0152	60.9744	71.0995	96.9768	12.8374	72.5866	57.2788	55.1669	54.9605	68.5283	46.0911	56.0383	29.0849	54.1026	85.92	90.0106	63.1016	57.0773
ABCG1	28.4309	50.3573	24.4787	34.8481	38.1617	45.4466	41.4031	32.5424	46.1626	47.3595	81.3838	50.9462	30.6341	61.8709	21.8507	44.415	39.858	54.8617	22.882	68.7202	37.4469	78.7941	56.0872	60.468	67.7054	40.3052	26.4406	42.8397	40.7434	84.5168	20.9555	48.1348	30.31	41.4114	44.5344	226.164	64.9159	43.102	65.4822	32.2697	70.3841	60.3331	40.6606	38.8903	61.2782	48.3271	53.7244	69.3647	86.0907
ABCG2	4.89813	3.52981	0.752111	0.577178	1.19216	1.32903	0.750891	1.3271	1.24768	0.751705	5.59802	1.14664	4.8757	5.98734	0.928998	0.835533	1.07351	0.852429	2.66888	2.02454	0.788294	0	4.45926	1.71871	0.41326	2.45855	1.90389	1.43744	0.98824	0.700502	0.410888	1.76715	0.386985	15.6532	0.819902	0	5.34815	0.573696	0	0.136759	2.61561	1.48221	2.27098	3.27479	0.140939	0	0	0	0
ABCG4	0	0	0	0	0	0	0.0801687	0.246553	0.0737335	0.0303903	0	0	0	0	0	0	0	0	0	0.253337	0	0	0	0	0.230372	0	0	0	0	0	0	0	0	0	0.457096	0	0.683608	0.12797	0	0	0	0.208657	0	0	0	0	0	0	0
ABCG5	1.2339	1.77768	0.359188	0.162008	0.37969	0.323133	0.334789	1.26691	0.525235	0.706047	0	0	0	0	0	0	0	0	0	0	0	0	0	0	0	0	0	0	0	0	0	0	0	0	0	0	0	0	0	0	0	0	0	0	0	0	0	0	0
ABCG8	0	0.203211	0	0	0	0.185087	0	0.090793	0	0	0	0	0	0	0	0	0	0	0	0	0	0	0	0	0	0	0	0	0	0	0	0	0	0	0	0	0	0	0	0	0	0	0	0	0	0	0	0	0
ABHD1	16.3464	9.55299	8.77734	17.4755	19.6262	15.0997	7.43509	13.2154	15.8195	13.7643	0	2.06976	0.136883	0.585732	3.36248	1.43969	0.243116	2.24625	0	0.511671	1.1163	0	1.25417	1.94817	3.28275	1.93877	2.19211	0.33693	0.398322	0.246349	2.01988	0.0899182	0.0906699	0	5.7689	0	0.596787	2.66383	0.793288	0	0	0.364247	0.432266	0	1.00072	0	1.60936	1.11954	0
ABHD10	44.6344	35.6854	50.0923	40.4457	62.9608	57.2121	52.8647	52.8947	41.9415	45.4998	34.6766	62.464	54.3081	19.5797	39.6715	53.8048	70.7592	62.2537	46.3457	43.9163	47.7953	91.1904	47.6936	45.0082	34.2958	52.5175	65.7298	62.6195	51.1277	43.7677	89.9016	80.3803	29.7933	63.4249	58.6249	9.8225	61.0752	68.8139	58.405	154.992	67.2989	57.8419	33.1519	93.819	41.7358	26.3913	106.13	63.1969	61.8415
ABHD11	6.86526	13.9917	10.8536	14.7701	14.7145	10.8241	15.805	16.2028	13.1019	12.2948	8.70925	8.83756	13.3685	0	0	7.03697	6.58141	8.5458	15.4916	11.2694	6.46277	0	2.98871	17.9239	4.25009	9.04299	5.06481	4.1456	9.86845	4.34806	0	0	0	28.2583	6.68299	0	9.51803	5.0122	18.1723	3.50466	18.4569	2.33475	4.82479	2.68612	1.47753	2.73476	19.0061	18.8409	0
ABHD12	31.5419	35.2493	50.1092	46.616	33.5655	36.5146	30.2675	38.4006	40.4633	36.1305	41.9921	24.8075	27.0691	39.4367	38.2639	34.769	25.6753	30.6713	40.6637	28.6427	21.1777	17.1754	31.3296	50.4408	63.5736	25.3523	39.9359	29.3312	40.594	55.7643	11.67	25.4931	24.1304	13.5678	34.1817	3.89156	30.2982	26.6481	79.3683	39.1129	32.8769	42.2254	39.3965	16.4636	45.7581	60.2533	27.1725	22.1769	37.9274
ABHD12B	2.99093	10.2239	4.11965	5.25081	3.42007	3.60817	1.95873	4.51881	4.17543	6.13541	0	0	0	0	0	0	0.529355	0	0	0	0	0	0	0	0	0	0	2.55616	0	0	0	0	0	0	0.34007	0	0	0.350113	0	0	0	0	0	0	0.537499	0	0	0	0
ABHD13	10.7227	13.55	10.2424	10.2747	13.641	8.7562	11.3257	18.9927	15.2096	13.0091	14.2805	18.4604	18.091	17.5796	42.5867	18.4988	27.2479	26.0189	36.3126	22.9946	20.1218	17.0103	26.9201	41.3963	39.827	50.7147	35.5951	33.6186	25.6018	35.2586	113.652	40.642	32.6922	51.7454	28.8323	42.0215	37.8238	27.2501	26.7199	74.7814	21.471	39.4507	40.3434	36.7421	28.6042	41.4364	55.002	36.3658	63.613
ABHD14A	9.02946	27.9691	8.62942	11.1831	11.2052	10.1194	1.832	14.1431	15.8884	13.0097	12.2269	9.58763	4.92258	8.15414	21.7246	2.21331	7.42127	5.20168	9.68242	7.43441	7.82233	0.470457	9.0435	7.28848	6.13764	3.84954	6.59995	5.16737	3.74185	9.31443	0	6.85744	4.20898	8.50682	13.1381	3.97905	2.58523	4.50722	11.1164	0	0	7.72691	3.37533	0.612397	7.4822	0	13.7861	0	16.1443
ABHD14A-ACY1	2.77014	4.32111	3.82645	2.20535	2.55648	4.02238	0	1.80027	1.81742	2.07218	10.5244	1.41697	1.03292	0.244602	1.83133	0.221191	1.15694	1.56309	0	2.6989	1.67918	0.413739	0.490842	11.6642	6.0467	8.12268	2.47869	5.85842	2.27051	0.361218	0	2.19568	0	2.41039	4.69324	0	9.86918	3.42553	5.52677	3.52662	4.20304	1.4515	1.97531	0	0	0.268924	20.587	1.56876	1.64031
ABHD14B	21.8414	35.6615	22.0251	28.6409	20.9283	22.7784	23.1548	39.242	32.7768	26.2082	39.6843	29.3989	39.4178	60.2193	43.4438	23.0898	40.3583	23.0761	48.7608	25.6072	22.7786	17.0041	23.0914	37.3848	32.5931	18.2832	29.8618	26.9947	24.5114	30.7415	21.2137	35.7252	29.712	19.4449	24.6197	177.781	18.2084	20.0628	32.5861	24.1312	21.7436	30.5616	33.7593	22.5358	30.0355	10.2146	18.1078	63.7437	20.9005
ABHD15	11.2583	16.131	8.46858	9.05981	10.7927	8.30607	7.64004	10.6746	11.7017	10.8665	10.0171	12.4837	9.34514	16.343	7.30352	6.03361	13.8482	16.1795	12.6157	11.1806	12.7785	23.0593	9.84661	26.3457	22.9246	14.8536	12.4483	14.4723	9.85192	17.2368	5.17461	7.21389	5.64964	19.3001	18.1957	75.5768	18.5162	7.98706	16.4149	2.29656	18.2052	10.4181	10.0465	8.95202	11.248	14.6914	13.4676	22.1216	38.0077
ABHD16A	62.3408	67.6926	65.6754	57.2113	47.7683	43.9988	55.529	42.7386	55.8904	49.5745	32.6878	50.1284	24.2668	64.8444	30.8967	37.6495	32.6899	50.3319	63.4827	62.2412	39.0099	1.69468	63.3209	91.675	85.9135	165.315	60.1664	57.7475	53.4114	57.6378	45.9514	25.0996	34.8034	34.4179	66.9991	0	85.9314	45.6682	52.1289	18.0957	32.912	66.193	39.1206	80.8436	69.0459	58.1356	72.2493	65.718	142.032
ABHD16B	0	0	0	0	0	0	0	0	0	0	0	0.485791	0.303282	0.858915	2.87146	0.276852	0	0	0	0.28524	0.130641	0	0	0	0.319795	0	0	0	0	1.09278	0	0	0	0	0.953268	0	0	0	0	0	0	0	0	0	0.87797	0.587617	0	0	0
ABHD17A	85.4689	71.4479	88.5335	94.2036	83.7788	95.6938	99.3006	74.4043	80.4798	59.4306	49.0175	83.5557	66.1457	83.6515	50.905	41.5459	45.2218	65.7726	15.8898	63.6128	61.0785	6.98269	49.7691	87.0395	75.7429	50.2371	46.1752	39.4814	52.1435	77.694	26.9716	33.5998	27.7324	20.9618	81.2346	36.9778	47.6406	49.4176	55.706	17.8063	43.7832	31.088	38.0012	43.7388	62.7559	33.893	34.1073	97.7717	131.852
ABHD17B	17.4229	20.742	9.28053	10.2338	17.1553	9.24454	6.1752	14.5887	17.32	15.9435	12.1732	12.5838	16.1315	7.87698	10.3474	10.7352	19.5957	12.3825	13.7057	13.0117	15.4581	2.08046	12.4076	16.1253	12.8924	11.5829	18.2551	10.1507	12.5178	10.6529	9.65113	18.3335	11.2706	24.5646	28.0949	137.523	28.0136	16.2156	10.1503	11.9338	10.1742	7.89288	26.5512	22.6067	9.47977	75.581	6.93291	11.0166	7.4319
ABHD17C	5.09635	6.98983	3.77485	6.30635	7.59164	5.10178	3.97607	14.6287	8.47221	7.59921	8.20426	8.33202	9.0957	17.1764	7.65542	9.37775	13.1182	18.142	15.8078	10.115	5.98096	19.302	13.9081	14.8341	6.16521	12.0796	16.9038	12.0771	10.4075	18.3183	6.05663	11.0192	2.33878	4.90475	16.2811	0	13.5876	6.32033	18.8783	16.0713	8.06778	16.884	9.25036	8.09637	6.17503	11.3411	7.86977	6.97709	48.5378
ABHD18	41.7691	29.2905	20.7946	24.9543	23.4124	28.0046	28.626	44.2823	51.2836	34.2734	49.717	34.3022	28.7313	32.5722	34.3978	29.4433	37.0169	42.4542	36.9791	41.7946	42.4898	24.2797	36.1944	37.0146	27.0772	43.2479	41.951	40.2324	42.1075	36.1082	34.5211	32.1062	73.5831	38.9035	49.6574	153.001	42.2706	50.4922	48.6428	40.887	73.8801	38.7407	66.2627	55.4413	54.3501	24.4759	38.1142	27.4882	33.6003
ABHD2	51.4563	64.6883	68.8815	50.162	47.2124	30.0816	35.4225	61.9687	46.9926	57.8807	91.6104	31.7254	39.7683	37.6934	62.0334	36.244	41.7518	35.4137	21.1716	45.6869	28.18	20.1471	43.8849	36.71	51.7438	36.9107	41.0408	37.0261	24.5141	54.4103	14.9859	35.1121	42.5054	46.5224	40.7515	43.2071	51.4382	34.738	35.6975	30.636	57.3189	77.6446	36.9982	128.348	32.5559	30.7919	52.1551	48.9227	35.2721
ABHD3	37.5255	54.4345	51.6852	45.83	60.0088	44.6155	53.7487	69.1822	75.4881	51.879	61.8623	61.0419	42.6756	30.5727	77.4348	54.9022	63.9936	76.4772	104.08	68.0033	55.9672	6.77508	95.3794	114.717	106.022	169.133	67.9305	60.3155	76.0687	92.6914	89.9643	78.9796	57.0177	99.6601	91.7699	10.4613	74.1054	58.2536	88.3	93.65	102.645	99.5832	95.2592	107.657	77.9932	104.854	119.748	75.9536	91.1493
ABHD4	5.08392	12.8196	19.1073	9.20714	6.39334	14.8485	7.06744	6.25133	7.15923	7.57689	12.6869	6.52243	6.22006	22.3245	22.514	8.24925	20.6795	11.9568	17.911	13.4762	5.92977	1.59404	6.22287	14.6358	10.6366	10.1685	6.35334	11.1947	4.75023	9.54283	16.3012	2.87612	1.65733	5.43876	5.90331	1.18958	7.25387	7.16598	12.0732	2.00894	19.6855	11.6235	5.0253	51.3865	9.9238	17.596	22.9186	15.7765	11.942
ABHD5	6.27403	18.8552	12.4616	16.581	16.5805	15.3541	13.2705	10.5428	15.2602	13.9445	7.23189	12.3893	9.04982	23.1686	17.5767	18.3231	33.274	17.699	15.8465	14.8887	7.95733	1.16407	14.4334	13.6248	13.9579	38.6889	9.28112	23.74	15.2367	17.1593	14.7667	45.3238	19.9393	18.992	24.1042	10.2549	16.9619	18.4132	34.3129	27.8339	8.44984	28.6424	11.448	4.47422	11.4493	19.1675	9.65436	0.306877	1.19121
ABHD6	23.2465	19.447	25.8681	14.5429	28.736	27.7157	23.37	40.5459	27.8068	32.6008	58.3551	17.4152	7.39697	13.6649	8.56026	11.2517	8.63217	14.3034	34.5558	17.288	20.5855	141.759	10.5246	15.3381	15.9848	3.80657	20.565	20.8986	17.8445	18.0476	5.48707	14.4186	31.853	19.6745	14.0233	5.11836	41.5115	11.8113	3.69489	17.7644	22.4445	10.9981	7.8422	0.405182	24.1362	9.99684	44.7359	7.08284	9.81735
ABHD8	3.2766	8.50676	6.1728	8.36412	6.60964	7.78803	5.59489	6.3601	6.36061	9.44926	2.78286	6.15887	4.58538	4.44543	0.660235	3.78787	2.87119	5.01919	0	4.8828	2.85556	0	5.8008	6.57195	2.18334	6.14627	5.09611	3.76235	2.53249	7.62028	0	1.0949	0.413878	0.330568	4.81528	0	3.92872	3.68585	9.72871	0.875706	7.60034	5.53718	1.83055	0	12.3977	1.19453	3.17871	10.3923	2.83404
ABI1	79.8875	62.0604	69.2937	63.2183	66.1941	50.565	47.0906	91.4572	88.2018	68.1392	52.4114	62.6577	68.3129	62.8183	100.782	77.704	81.1372	92.7021	61.8282	107.743	69.4247	81.0349	87.8724	114.537	119.294	98.9663	101.077	97.8518	84.55	99.1616	188.78	115.402	164.708	101.461	78.423	78.0402	90.9668	84.8039	96.7181	197.289	63.5605	108.124	129.922	195.844	114.532	88.673	77.0396	78.8629	111.259
ABI2	54.6234	24.9003	39.9268	49.1237	44.2751	47.4997	49.944	58.9409	60.9164	60.9977	37.4717	49.678	40.9682	32.6546	36.8425	30.8145	50.0745	43.9625	47.8875	63.0594	30.8809	13.5703	51.0995	25.4196	38.9535	49.1341	56.3996	39.6465	59.2973	42.8131	65.1188	33.9695	38.5989	30.5843	51.258	92.5856	56.1221	65.4392	47.4581	35.5115	48.0473	50.7998	45.2996	103.486	46.4386	26.6957	51.9785	189.454	63.195
ABI3	33.8612	48.4138	54.9772	50.1952	48.178	74.363	56.6399	26.2532	27.5426	41.3008	56.6478	22.9563	31.8544	98.6952	29.3061	27.7883	30.8215	39.7237	26.5386	40.5723	23.1383	29.6244	18.8895	35.4994	53.6624	28.2691	25.5568	32.5581	30.0659	39.1492	6.07703	28.5063	9.03793	30.5575	32.7396	7.81495	25.6901	26.5944	41.9022	39.9579	33.5358	18.9252	32.2625	14.8276	41.6891	19.0608	27.1282	21.9064	34.0608
ABI3BP	98.7077	140.377	124.427	135.332	89.9379	99.6317	247.913	116.235	170.398	144.376	147.04	99.0509	171.926	89.7699	185.5	191.805	103.94	178.524	149.178	130.47	92.1211	203.916	51.0646	66.1205	159.557	73.4568	161.011	50.7659	67.9681	51.3482	89.0979	122.521	80.9095	96.712	75.7821	40.1538	94.6332	109.877	242.538	71.8824	104.075	310.588	103.613	161.257	117.353	114.772	80.4306	35.0882	131.195
ABL1	16.5795	19.9395	14.8802	17.2254	19.7766	18.4532	18.7484	17.5421	17.901	13.9128	13.4918	17.4712	20.8503	23.0493	16.1102	11.8313	13.1199	25.8093	36.8646	21.4481	19.6568	14.7264	22.7176	28.0113	41.6246	13.1549	26.9736	33.7314	24.7849	33.0839	1.96069	37.6861	11.4025	47.8665	39.2206	3.1236	20.7821	30.491	29.7894	10.1222	13.1177	26.1424	44.9838	30.5766	21.4835	24.8415	22.2287	24.3448	21.1527
ABL2	74.1338	186.343	40.7993	47.4582	54.4898	35.2946	39.732	44.9533	31.7123	25.6114	10.6002	12.9764	10.5862	12.7697	12.9026	13.0661	18.2825	15.2558	10.7044	13.3452	17.4166	24.625	17.1552	17.3416	26.6595	24.4727	14.0026	15.5027	18.141	22.3221	20.3827	16.9368	10.6588	22.5401	16.0106	30.9243	23.9105	17.9138	16.1296	10.4305	12.2298	25.505	12.1661	21.049	21.26	23.3798	60.0444	24.2679	29.5916
ABLIM1	146.612	131.735	130.873	172.376	153.24	182.456	174.835	198.55	240.179	169.101	182.596	169.803	155.062	154.737	162.234	69.3769	143.932	153.593	182.999	107.279	184.941	227.61	179.98	117.821	110.751	111.365	133.688	119.738	245.059	140.434	222.886	184.768	234.422	131.04	170.893	116.412	224.803	212.206	224.976	182.384	217.503	84.9803	182.35	82.5758	184.359	171.32	227.663	204.882	210.316
ABLIM2	24.3478	7.17715	8.55038	13.343	13.0236	9.30319	21.8231	29.141	11.5122	6.17193	1.17027	1.23922	3.04537	12.4186	0	0.398176	1.28343	2.89355	1.74387	1.71298	2.25595	15.3926	1.16187	4.36543	2.88469	17.1393	2.54384	4.44163	2.68349	4.09894	11.5054	0.101578	6.55642	0	2.43149	0	4.7266	1.43646	9.60415	6.12397	0.794904	1.52257	3.44715	83.5747	1.11065	8.05648	1.12893	6.88081	18.3575
ABLIM3	10.3077	10.4335	5.14188	5.25607	10.7927	8.59908	11.6092	9.64615	6.15008	10.088	10.2943	5.49017	6.68658	24.5328	4.93092	5.35888	4.82532	5.39552	6.44551	10.6325	8.01721	7.90333	5.26269	13.1137	14.5888	13.5695	13.3433	14.9382	6.35368	3.53141	0.820104	10.1854	14.806	12.6817	10.5463	5.03985	14.992	8.01498	2.11956	6.18586	10.4318	4.00616	8.25659	1.5004	7.60674	7.8868	10.7046	31.2482	4.1012
ABO	6.52591	3.51272	3.70616	4.32311	4.89188	3.72056	4.01306	9.45624	8.6946	6.56704	5.68947	0.365709	0.388418	2.59275	1.09987	0.879347	0.214252	5.56492	4.15899	4.05651	0.631668	1.03263	0.5523	2.40993	2.40759	0.801535	2.27841	2.92016	0.407284	0.314637	4.78758	3.84808	0.419486	2.83089	0.613977	0.617741	2.35745	0.419717	1.73619	4.29883	0.193331	6.94558	0.24393	5.01974	0	2.93147	1.29676	0.151541	0.590527
ABR	159.011	258.002	256.132	259.842	163.872	148.534	141.852	153.027	197.128	252.736	295.86	149.852	159.48	258.189	106.024	167.173	100.377	190.832	49.9449	159.087	125.35	133.767	143.776	184.065	337.336	96.308	98.2263	114.368	154.096	248.344	25.6946	143.035	156.927	134.61	180.524	41.575	215.019	170.931	138.257	160.281	153.549	214.677	106.716	148.721	162.631	163.259	199.246	104.475	268.595
ABRA	3.36301	4.02494	1.30596	1.07474	0.618007	1.78724	2.36872	3.50598	1.52686	1.26205	0	0	0	0	0	0	0	0	0	0	0	0	0	0	0	0	0	0	0	0	0	0	0	0	0	0	0	0	0	0	0	0	0	0	0	0	0	0	0
ABRACL	59.6405	56.389	60.1995	60.9024	54.5382	91.0644	46.4241	89.4417	75.1283	131.636	66.072	74.5145	57.7737	93.4462	100.126	94.8514	109.754	84.7354	126.57	131.443	103.309	173.187	132.826	130.963	83.1119	101.255	131.687	103.697	194.925	126.939	230.099	187.725	214.518	163.22	87.7886	286.95	80.4621	151.389	90.6443	186.398	71.2994	83.9116	120.005	55.9957	131.368	103.969	165.051	33.2769	33.9859
ABT1	11.3485	9.14989	7.18767	10.9548	13.689	12.9232	16.3402	10.0322	11.7012	7.64132	25.1557	11.5937	14.8925	14.7726	12.6424	7.35966	12.7711	13.0722	17.4953	12.3069	14.3563	6.5597	11.5634	18.1746	9.4553	12.1877	18.2897	17.4727	12.4243	12.5601	20.0149	14.8392	16.8688	17.4786	16.4961	4.10084	14.0073	12.2133	12.0917	18.171	17.7826	14.7389	22.7582	16.1893	16.9794	26.9094	20.1273	16.8093	15.0422
ABTB1	80.1793	72.1317	57.6673	50.2511	64.7501	52.8845	80.5873	39.2507	46.5461	37.7346	25.8013	67.1154	36.6934	37.7049	12.9989	21.0608	29.2988	47.4406	27.9255	31.3533	47.1632	10.4183	48.6819	61.7169	61.286	59.889	24.3432	40.6825	34.9173	85.1485	7.49523	32.1082	32.2078	18.9683	61.8203	2.33646	52.6242	41.9474	65.5364	15.4333	44.1625	27.3407	17.7706	43.657	58.438	21.174	72.4777	45.6735	106.912
ABTB2	4.01632	3.64034	3.73752	4.3402	3.71137	4.09136	2.7735	4.22932	2.74188	9.52019	0.577758	1.1415	1.51997	2.41446	0.627187	0.657812	0.978011	1.98859	1.02197	1.49632	1.75757	0.0897299	0.528585	2.94629	1.79342	0.597094	1.9811	4.08764	1.55384	0.987494	0	2.55236	1.51102	1.27518	2.13465	0	2.95021	1.39361	1.05067	0	1.4625	0.112486	2.545	1.52028	1.34506	0.247252	0.0994401	4.93944	0.192406
AC003002.4	0.508738	0	1.02598	0.344854	0.351771	0	2.54921	1.07513	0.912992	0.339623	0	2.39118	0.493726	5.43177	0	0.946346	0	1.02184	0	1.90768	4.28637	0	0.575537	4.34316	0	7.57203	1.93744	5.05649	1.47385	1.78684	0	0	0	0	6.107	0	0	3.25897	0	0	4.10828	0	0	0	5.71029	0	0	0	0
AC004158.1	4.32614	3.84594	4.68862	4.14896	4.01779	3.9015	1.62643	4.45845	2.36305	4.3271	0	0.0606234	0.240805	0	0	0.173302	0.106238	0.221349	0	0	0	0.102306	0	0.104996	0	0.170213	0.188326	0.0790289	0.0933184	0.0866537	0	0.0632877	0	0	0.101427	0	0.140165	0	0	0	0.460176	0	0	0	0	1.50358	0.113388	0.112654	0
AC004853.1	0	0	0	0	0	0.277907	0	0	0	0	0	0	0	0	0	0	0	0	0	0	0	0	0	0	1.58556	0	0	0	0	0	0	0	0	0	0	0	0	0	0	0	0	0	0	0	0	0	0	0	0
AC005042.1	2.42792	2.21954	1.13284	3.71593	5.02634	0.705633	0	1.41363	6.24294	2.26677	0	1.8958	4.78856	0	2.65205	0.99498	2.10426	6.66734	0	1.52091	0	0	1.47476	5.50018	1.33213	2.22067	2.50192	1.57193	4.08612	5.18717	0	0	0	0	0.663573	0	2.73964	3.76483	13.165	0	3.04133	3.3594	0	0	0	0	2.21802	0	0
AC005480.1	10.6949	13.3731	10.7557	9.2962	7.57079	10.6901	9.16056	15.9048	10.9912	13.883	0.213193	0.671583	0	0	0.250791	0.106622	1.52418	0.680125	3.24258	0.165763	1.02791	0.251169	0.741418	1.67609	1.3808	2.29879	0.347086	0.0970933	0.917782	0.532373	0	0.155488	0	0	2.13332	0	0.860402	1.63721	0.226232	0.166172	0.282645	3.80368	0.0742875	0.0925344	0.599722	0.115366	0	0.691645	0.538475
AC005779.2	2.16768	0.572597	0.732839	0.368271	0.416363	0	0	2.88507	1.96368	0.326115	0	0	0	0	0	0	0	1.24373	0	1.54587	0	0	0	0	0	0	1.04386	0	1.06089	2.8888	0	0	0	0	0	0	1.50151	0	0	0	0	0	0	0	0	0	0	1.21579	4.64863
AC005943.2	0	0	0	0	0	0	0	0	0	0	0	0	0	0	0	0	0	0	0	0	0	0	0	0	0	0	0	0	0	0	0	0	0	0	0	0	0	0	0	0	0	0	0	0	0	0	0	0	0
AC006026.2	0	0	0	2.12004	0	0	0	0	0	20.4273	0	0	0	0	0	0	0	0	0	0	0	0	0	0	0	0	0	0	0	0	0	0	0	0	0	0	0	7.87134	0	0	0	0	0	0	0	0	0	0	0
AC006386.1	0	0	0	0	0	0	0	0	0	0	0	0	0	0	0	0	0	0	0	0	0	0	0	0	0	0	0	0	0	0	0	0	0	0	0	0	0	0	0	0	0	2.13597	0	0	0	0	0	0	0
AC006445.1	0.803785	0	0	0	0	0	0	0	0	0	0	0	0	0	0	0	0	0	0	0	1.62708	0	0	0	0	0	0	0	0	0	0	0	0	0	0	0	0	0	0	0	0	0	0	0	0	0	0	0	0
AC006449.2	77.8608	77.9232	73.4688	72.3378	76.1304	58.3143	67.6155	33.731	42.974	38.5754	1.88403	1.77716	0	0	0	1.66894	0	0.752443	0	1.87872	0.588292	2.6061	2.25909	0	1.31119	0	2.5187	0	3.21789	4.64991	0	0	0	0	0	0	3.59604	0	0	0	1.52204	13.3026	0	0	0	0	0	11.6661	33.3211
AC007163.2	0	0.556736	0	0	1.71213	0	0	0	0	0	0	0	0	0	0	0	0	0	0	0	0.919888	0	0	0	0	0	0	0	0	0	0	0	0	0	0	0	0	0	0	0	0	0	0	0	0	0	0	0	0
AC007326.1	0	0	0	0	0	0	0	0	0	0	0	0	0	0	0	0	0	0	0	0	0	0	0	0	0	0	0	0	0	0	0	0	0	0	0	0	0	0	0	0	0	0	0	0	0	0	0	0	0
AC007906.1	5.35937	10.0419	2.0318	2.84425	2.75061	2.9186	0.499813	6.41956	10.4087	6.25013	0	3.69182	6.54692	11.3643	0	5.00912	1.95423	2.09267	0	8.69302	4.34577	1.21386	6.9759	17.7326	6.10407	6.1136	16.3643	5.86473	6.55532	6.47198	12.1346	0	3.12172	35.2548	9.77116	0	13.3925	8.42829	10.9347	4.863	21.9144	7.73482	7.4159	19.8292	7.74307	14.5585	0	0	15.5272
AC008074.1	3.1208	2.90628	1.79753	2.35857	1.49008	0	0.323484	2.80921	0	0.651995	0	0	0	0	0	0	0	0.423114	0	0	0.322456	0	0	0	0	0	0	0	0	0.657672	0	0	0	0	0	0	1.03855	0	0	0	0	0	0	0	1.57967	0	17.6591	0	0
AC008522.1	1.11843	0	0	0	0	0	0	0	0.137398	0.287535	0.158174	0.924492	0.80444	1.45975	0	1.45244	0.564411	0.672828	4.23949	1.16222	0.934901	5.42683	1.24959	1.91103	1.55007	3.35258	1.00108	1.44007	1.49006	1.31622	0	0.672521	3.48744	0.116118	2.92271	0	1.48747	0.603493	0.139658	0	1.39715	3.11296	0	0.114271	1.37651	2.4217	2.40679	4.78393	5.3178
AC008622.1	0	0	0	0	0	0	0	0	0	1.05996	0	0	0	0	0	0	0	0	0	0	0	0	0	0	0	0	0	0	0	0	0	0	0	0	0	0	0	0	0	0	0	0	0	0	0	0	0	0	0
AC008641.1	0	0	0	0	0	0	0	0	0	1.39531	0	0	0	0	0	0	0	0	0	0	0	0	0	0	0	0	0	0	0	0	0	0	0	0	0	0	0	0	0	0	0	0	0	0	0	0	0	0	0
AC008686.1	2.23999	4.43499	1.76682	2.49046	2.08063	7.63857	8.7642	5.9216	3.30748	1.56378	0	0	0.511424	8.42736	0	0	0	0	1.60015	0	0.923581	0	1.19346	1.09215	0	0	0	0	0	5.55408	0	0	0	0	3.52085	0	0	4.82684	1.89035	0	0	0	0	0	0	0	0	0	0
AC008759.1	0.549005	0	0	0.182806	0.417605	0	0	1.10119	0	0	0	0	0	0	0	0	1.35795	0	0	0	0.215397	1.55018	0	1.06715	0	0	0	0	0	0	0	0	0	0	0	0	0	0	0	0	0	0	0	0	0	0	0	0	0
AC008914.1	0	0	0	0	0.265707	0	0.288132	0	0	0	2.33205	1.2703	2.56621	0	0	0.8	2.11436	0.744429	0	0.917055	0.282494	0	0.370497	2.76316	0	0	0.628503	0	0	0	0	0.420284	0	0	2.66689	11.8581	0.917528	0	1.80367	0	0	0	0	0	0	0	16.3424	0	0
AC009022.1	0	0	0	0	0	0	0	0	1.71284	0	0	0	0	0	0	0	0	0	0	0	0	0	0	0	0	0	0	0	0	0	0	0	0	0	2.54606	0	0	0	0	0	1.47499	0	0	0	0	0	0	0	0
AC009060.2	0	0	0	0	0	0	0	0	0	0	0	0	0	0	0	0	0	0	0	0	0	0	0	0	0	0	0	0	0	0	0	0	0	0	0	0	0	0	0	0	0	0	0	0	0	0	0	0	0
AC009065.4	30.6541	20.933	44.0271	39.86	30.6817	78.8624	30.0626	9.54615	33.694	41.8867	0	15.3523	2.98949	8.90781	5.65162	7.73381	6.22219	31.6836	0	17.0769	11.9033	0	11.2852	9.81988	21.733	25.1455	23.3479	25.4465	2.57506	9.10883	0	10.1388	0	0	15.1537	0	10.2691	9.05106	0	40.2583	0	6.25437	17.5672	0	9.08321	0	1.26535	4.95326	7.24981
AC009121.2	5.82225	6.98772	4.2293	6.29501	8.7372	4.49545	2.32609	7.16888	8.31057	5.06301	2.96497	0.739264	0	3.29362	6.8918	0.856397	2.03172	1.1386	5.25949	0	1.76026	0	4.28651	0	0	0	2.17655	1.82273	0.365563	0	0	4.00238	0	0	1.53506	0	2.11096	2.57554	1.38243	0	0	1.94311	0	0	4.42333	0	0	8.52538	0
AC009950.1	44.5101	55.5809	50.2748	55.3886	44.2833	49.5046	44.1916	65.1349	59.8118	54.0552	5.77712	3.89478	4.30777	5.07402	0.542765	2.12557	2.70022	1.69297	0.413722	3.06947	4.51225	0	6.25269	2.50787	5.58669	0	4.81715	3.21074	4.15633	5.58161	0	1.02324	1.50902	2.60144	5.47439	0	5.68682	2.30674	0.618458	2.74834	7.98519	1.75436	4.30037	0	5.66346	5.36596	1.91555	13.653	44.3674
AC009977.1	0	6.0341	0	3.518	0	6.83401	5.63359	34.0518	13.0663	16.6599	19.2082	23.713	9.08922	6.93774	14.477	0	31.5372	24.1842	0.790287	29.2918	28.7007	67.3719	31.2162	34.5166	67.6901	93.8287	29.7258	0.829037	44.2467	1.82779	55.899	42.9206	21.8843	5.52625	2.0809	0	62.8285	36.9345	31.7446	5.52815	27.0084	0	48.4986	21.5221	21.1701	3.8223	116.823	5.77869	123.855
AC010287.1	10.5172	13.8875	11.0252	14.0583	8.94617	6.93773	7.35175	19.0694	8.75572	12.9564	3.23523	20.1893	6.5182	31.5069	15.0158	3.67134	20.1438	22.0041	16.4935	28.4595	23.9865	0	32.607	20.4906	65.2855	7.28069	32.2104	35.854	11.1933	23.8968	34.6067	8.52649	0	23.4608	32.8638	186.488	14.9231	19.2897	42.6761	0	28.4067	2.78094	28.4083	43.4556	29.9403	57.8164	2.42206	43.8489	0
AC010642.1	0.434974	0.233429	0.138874	0.288443	1.32066	1.01473	1.60625	0	0.539782	0.664835	0	0	0	0	0	0	0	0	0	0	0	0	0	0	0	0	0	1.26202	0	1.03958	0	0	0	0	0	0	0	0	0	3.75	0	0	0	0	0	0	0	0	0
AC010655.1	0	0	0	0	3.02892	0	0	0	0	0	0	0	0	0	0	0	0	0	0	0	0	0	0	0	0	0	0	0	0	0	0	0	0	0	0	0	0	0	0	0	0	0	0	0	0	0	0	0	0
AC011155.1	0	0	0	0	0	0	0	0	0	0	0	0	0	0	0	0	0	0	0	0.696305	0	0	0	0	0	0	0	0	0	0	0	0	0	0	0	0	0	0	0	0	0	0	0	0	0	0	0	0	0
AC012363.2	2.67948	0.56639	1.08587	0.364011	0	0.744987	2.68953	1.1396	2.90773	0.96459	0	0	0	0	0	0	0	0	0	0	0	0	0	0	0	0	0	0	0	0	0	0	1.3781	0	0	0	0	0	0	0	0	0	0	0	0	0	0	0	0
AC013286.1	0	1.81853	5.60228	1.21624	5.43367	3.14697	0	4.02018	1.73823	3.02651	0	0	0	0	0	0	0	0	0	0	0	0	0	0	0	0	0	0	0	0	0	0	0	0	0	0	0	0	0	0	0	0	0	0	0	0	0	0	0
AC015688.3	0	0	0	0	0	0	0	0	0	0	0	0	0	0	0	0	0	0	0	0	0	0	0	0	0	0	0	0	0	0	0	0	0	0	0	0	0	0	0	0	0	0	0	0	0	0	0	0	0
AC016734.1	0	0	0.583276	2.36906	0	0	0.730541	0.456805	0.386338	0.250996	1.82256	0.558938	0	0	3.43433	0	0	0.969895	0	0	0	0	0	0.893094	3.45462	0	0	0	3.29983	0	0	0	0	0	1.72343	0	0	0	0	0	0	0	0	0	3.61352	0	5.75385	0	0
AC017081.1	0	0	0	0	0	0	0	0	0	0	0	0	0	0	0	0	0	0	0	0	0	0	0	0	0	0	0	0	0	0	0	0	0	0	0	0	0	0	0	0	0	0	0	0	0	0	0	0	0
AC018512.1	0	0	0	0	0.655917	0.498756	0.530514	0.524867	0	1.51861	0	0.176529	0.185561	0	0	0.727922	0	0.106777	0	0.43433	1.11063	0	0.741137	0	0	0	0	0.913516	0.0901253	0	0	6.33686	0	0	0	0	1.88476	0.109381	0	0	0	0	0	0	0	0	0	0	0
AC019206.1	0.753656	6.30893	2.1108	3.64197	2.91776	2.14789	4.46559	7.58723	5.07763	1.49592	0	0	0	0	0	0	0	0	0	0	0	0	0	0	0	0	0	0	0	0	0	0	0	0	0	0	0	0	0	0	0	0	0	0	0	0	0	0	0
AC021106.1	1.77024	4.60622	2.27485	5.38067	2.69096	6.94384	5.19927	3.5344	4.22482	2.88631	1.47393	2.93377	1.5819	8.26662	0.47273	2.22398	0.497207	10.1919	2.88166	6.84066	6.09375	0	5.71351	8.3084	5.69177	26.0805	4.86704	7.41777	5.75295	6.92779	15.0896	17.1909	17.3087	14.9873	4.71845	4.22065	17.5574	3.73062	2.9861	2.51397	0.538783	14.329	6.50953	4.19782	3.92411	7.40613	2.63162	11.0059	11.1485
AC022210.1	0.350377	0	0	0	0.534548	0.237718	0	0.714574	0.601214	0.57352	0	0	0	0	0	0	0	0	0	0	0	0	0	0	0	0	0	0	0	0	0	0	0	0	0	0	0	0	0	0	0	0	0	0	0.467006	0	0	0	0
AC022405.1	9.97539	8.04309	9.99562	4.40133	7.22542	4.92516	8.86084	17.045	11.8464	8.65975	0	0	0	0	0	0	0	1.37013	0	0	0	0	0	1.24492	0	0	1.14826	0	2.34042	3.17871	0	0	0	10.9414	0	0	0	0.690002	0	0	0	0	0	19.4927	4.22627	0	0	0	0
AC024060.1	19.2198	16.9702	8.07208	8.05284	10.0326	11.7543	12.5059	27.5593	20.1044	21.2944	9.18006	12.5377	34.3701	10.2035	15.2239	14.2107	27.3496	20.5304	33.9782	12.807	23.471	0	10.2703	14.6116	21.7533	10.6816	29.4646	24.635	30.7171	9.06495	132.274	42.4543	29.4857	9.73216	25.6154	0	38.6038	25.0771	33.2272	32.2878	13.3575	0	17.9034	43.4615	14.4537	23.4741	36.968	25.6103	13.554
AC024361.1	16.613	13.3425	4.18152	13.0283	16.501	3.39503	8.22054	11.7015	17.8237	4.12664	3.74008	1.72295	2.9903	10.6334	12.3188	2.43371	8.43418	0.497594	0	6.56795	7.62986	1.76375	9.92397	29.2991	17.7048	39.8649	5.86378	9.81741	8.04356	17.763	15.8396	0.559047	2.24739	10.7148	8.83392	0	8.49641	8.06211	10.3266	46.9723	11.1789	14.539	2.13365	47.0343	25.9432	0	2.94893	2.94376	16.9489
AC025263.3	0	0	0	0	0	0	0	0	0	0	0	0	0	0	0	0	0	0	0	0	0	0	0	0	0	0	0	0	0	0	0	0	0	0	0	0	0	0	0	0	0	0	0	0	0	0	0	0	0
AC037459.4	0	0	0	0	0	0	0	0	0.449972	0	0	0	0	0	0	0	0.533197	0	0	0	0	0	0	0	0	0	0	0	0	0	0	0	0	0	0	0	0	0	0	0	0	0	0	0	0	0	0	0	0
AC055733.1	0	2.7313	4.51863	4.20278	4.75623	2.5063	8.19734	12.025	4.17923	1.84112	0	0	0	0	0	0	0	0	0	0	0	1.03147	0	0	0	0	0	0	0	0	0	0	0	0	0	0	0	0	0	0	0	0	0	0	0	0	0	0	0
AC066615.1	273.6	255.771	113.61	118.255	125.67	113.5	115.194	286.842	192.853	117.984	176.646	106.423	173.787	281.064	383.652	139.508	227.753	248.938	412.941	208.097	151.92	268.062	335.867	281.887	537.177	614.968	365.86	341.496	259.406	376.248	825.101	375.119	403.434	403.389	301.095	128.56	469.664	337.73	538.034	629.738	247.971	321.877	446.963	186.048	214.116	726.873	604.841	316.357	522.962
AC069499.1	2.38784	5.66216	6.11202	6.11059	1.83838	11.7053	2.50546	10.944	6.59301	9.58949	0	4.52677	0	0	0	1.93273	4.57339	8.39623	0	2.90671	5.99459	1.21733	0	1.2703	8.57029	0	7.03432	3.92152	5.97784	3.24574	0	1.56007	0	0	12.2495	0	5.03666	4.22675	1.0966	1.62569	1.41803	9.30881	19.3385	0	25.8873	0	8.16178	12.2467	0
AC073072.1	2.87076	4.93627	0.364953	0.379995	1.0159	1.14408	0	4.71335	2.6728	2.59835	5.82672	1.72541	11.4128	5.69584	6.34821	1.12613	1.47832	2.71149	1.07423	0.948295	3.47748	8.12558	2.11514	4.00315	8.13233	0.588973	3.28455	11.2929	2.29267	0	10.5459	2.64318	0.887588	5.57711	1.75708	0	7.75576	1.5831	0	15.4558	0.200198	0	6.31135	2.6073	2.91502	8.77038	1.96136	14.8323	1.51301
AC073130.2	30.534	12.8365	15.9799	14.9127	36.3491	14.7044	7.00108	46.4656	35.5361	25.6169	0	0	0	0	0	0	0	0	0	0	0	0	0	0	2.49977	0	1.17204	0	0.486328	2.65384	0	0	0	0	1.00809	0	0	0	3.62003	0	0	0	0	0	0	0	0	0	0
AC073333.1	6.2165	0.942719	7.96813	4.49277	8.49762	2.4402	0.738838	6.47304	1.95574	6.10584	0	0	0	0	0	0	0	0	0	0	0	0	0	0	0	0	0	0	0.835681	0	0	0	0	0	0	0	0	0	0	0	0	0	0	0	0	0	0	0	0
AC073657.1	39.3388	23.169	18.9857	2.96209	27.7761	12.776	15.5604	34.4422	32.4808	31.969	0	0	0	0	0	0	1.34833	0	0	0	0	0	0	0	0	0	0	0	0	0	0	0	0	0	0	0	0	0	0	0	0	0	0	0	0	0	0	0	0
AC074033.1	1645.33	901.149	1721.01	2136.64	1926.76	1941.2	2051.08	1533.62	1636.27	1994.16	2745.08	2298.03	1300.7	729.419	741.56	1681.18	827.934	959.795	988.175	1385.2	2144.28	1971.3	2126.13	853.036	626.797	443.587	1263.49	1070.63	2053.6	853.931	639.908	1607.88	1233.64	1259.07	790.909	0	514.317	1733.04	644.065	1293.4	1918.38	464.254	808.499	555.487	1157.01	500.74	893.038	431.766	169.74
AC079355.1	0	0	0	0	0	0	0	0	0	0	0	0	0	0	0	0	0	0	0	0	0	0	0	0	0	0	0	0	0	0	0	0	0	0	0	0	0	0	0	0	0	0	0	0	0	0	0	0	0
AC079907.1	0	2.79579	2.5625	1.24964	0	2.58782	3.05444	4.1462	1.79422	3.13023	0	2.12899	0	0	11.8556	0.669692	6.5212	2.36755	0	0	0	0	1.19117	4.18419	0	0	0	0	0	0	0	6.50983	0	0	0	0	0	0	0	18.6569	0	0	2.47915	0	0	0	0	0	0
AC087392.1	6.4056	4.31683	0.439691	2.25578	5.14091	1.36999	3.90133	3.08501	2.01727	4.7496	0	0	0	0	0	0	0	0	0	0	0	0	0	0	0	0	0	0	0	0	0	0	0	0	0	0	0	0	0	0	0	0	0	0	0	0	0	0	0
AC087762.1	0	0	0	0	0	0	0	0	0	0.257326	0	0	0	0	0	0	0	0	0	0	0	0	0	0	0	0	0	0	0	0	0	0	0	0	0	0	0	0.502805	0	0	0	0	0	0	0	0	0	0	0
AC090498.1	1812.32	4053.49	540.9	1554.3	1531.51	1129.35	1410.89	0	0	0	0	0	0	0	0	0	0	0	0	0	0	0	0	0	0	0	0	0	0	0	0	0	0	0	0	0	0	0	0	0	0	0	0	0	0	0	0	0	0
AC091180.1	0	0	0	0	0	0	0	0	0	0	0	0.716929	0	0	0	0	0	0	0	0	0	0	0	0	0	0	0	0	0	0	0	0	0	0	0	0	0	0	0	0	0	0	0	0	0	0	0	0	0
AC092159.1	0.621592	0.654335	0	1.69991	0.479002	0	0	0	0	0	0	0	0	0	0	0	0	0	0	0	0	0	0	0	0	0	0	0	0	0	0	0	0	0	0	0	0	0	0	0	0	0	0	0	0	0	0	0	0
AC092384.1	11.1492	51.6966	13.9619	13.307	25.53	13.8745	17.4076	4.95164	10.0669	37.1058	0	0.23312	0.609545	0	0.771276	0.443264	0.134314	0.140447	0.19567	0.343183	0.418504	0	0	0	1.03034	0	0.715473	0.400117	0.118625	0	0	0	0	0	1.02329	0	0	0.143728	0	0	0	0	0.30583	0	0	0	0.285728	0	0.551693
AC092718.1	1.71617	4.46722	1.10118	1.30332	1.304	0.820093	1.81372	2.19902	1.83922	2.28031	0	0	1.09281	0	0	0	0	0	0	0	0	0	0	0	0	0	0.855795	0	0	0.394092	0	0	0	0	0.456507	0	0.629207	0	0	0	0	0	0	0	0	0	0	0	0
AC092881.1	27.221	17.7188	20.615	22.2179	21.258	12.3764	14.2573	34.8287	30.3591	29.0614	0	0.104289	0	0	0.174239	0.148907	0	0.189511	0.397658	0	0	0.174509	0.281822	0.896438	1.04687	0.871529	0.762884	0	0.227161	1.18609	2.62985	0.649175	0.62003	3.34416	0.865871	0	0.453257	0.194203	0.148938	0.231004	0.838383	0.876147	0.72363	0.900396	0.112961	0.160341	0	0	0.748062
AC100821.2	0	3.77234	10.0291	5.94972	11.6924	2.55585	0	11.1857	7.54982	6.10702	4.98766	4.74326	0.751453	0	1.51239	0	0	0.885769	0	2.22113	6.28844	0	5.32833	1.58962	9.16779	0	0	6.17584	3.03849	1.3658	0	0	14.749	1.16604	0	0	0	0	12.2966	0	0	0	0	0	3.25985	0	0	0	6.45681
AC104057.1	0	0	0	0	0	0	0	0	0	0	0	0	0	0	0	0	0	0	0	0	0	0	0	0	0	0	0	0	0	0	0	0	0	0	0	0	0	0	0	0	0	0	0	0	0	0	0	0	0
AC104073.2	0	0	4.28741	0	0	0	0	0	0	0.881652	0	0	0	0	0	0	0	0	0	0	0	0	0	0	0	0	0	0	0	0	0	0	0	0	0	0	0	0	0	0	0	0	0	0	0	0	0	0	0
AC104389.1	0	0	0	0	0	0	0	0	0	0	0	0	0	0	0	0	0	0	0	0	0	0	0	0	0	0	0	0	0	0	0	0	0	0	0	0	0	0	0	0	0	0	0	0	0	0	0	0	0
AC104389.2	0.308228	0	0	0.205787	0	0.415885	0	0	0.261371	0	0	0	0	0	0	0	0	0	0	0	0	0	0	0	0	0	0	0.919915	0	0	0	0	0	0	0	0	0	0	0	0	0	0	0	0	1.62175	0	0	0	0
AC104532.2	6.47675	14.7704	3.00871	14.5105	5.35014	2.41261	3.32659	17.3313	8.46858	8.21566	0	0	0	0	0	0	0.528087	0	0	0	1.30014	0	0	0	0	0	0	2.37299	0.479082	0	0	0	0	0	0	0	1.3644	0	0	0	0.572807	0	1.80352	0	0	0	0	0	2.11438
AC104581.1	15.778	6.59926	22.6719	18.9345	16.6996	25.8528	11.3557	3.63336	12.9946	4.66254	6.96213	10.8686	4.18042	1.39664	7.25877	2.97029	0.900574	9.20715	0.262947	2.30014	3.80658	0	7.74161	2.27269	3.31808	12.9572	7.58471	3.67151	1.58603	3.91698	13.9935	9.62273	2.59666	1.2967	7.39413	0	6.80534	8.04978	2.65038	2.29122	4.09645	2.57824	2.05061	2.04128	10.8916	1.43132	0.959687	0	2.59694
AC105052.2	1.04961	2.98472	0.685995	1.17162	4.80385	4.74713	0.868244	0.713455	1.20051	1.33592	0.234347	1.27681	0	0	0	1.00507	0	1.12212	0.510496	0.307203	1.4196	0	0	0	4.03434	6.72534	0	3.17434	0	6.98352	0	1.26694	0	0	4.01942	0	2.76565	3.04106	5.4366	0	0	1.69574	0	0	0	0	0	0	0
AC107081.1	0	0	0	0	4.40152	0	0	1.10052	0	1.33591	0	0	0	0	0	0	0	0	0	0	0	0	0	0	0	0	0	0	1.09466	1.94862	0	0	0	0	2.14661	0	0	0	1.90136	0	0	0	0	0	0	0	0	0	0
AC109486.1	0	0	0	0	0	0	0	0	0	0.626045	0	0.709665	0	0	0	0	0	0	0	0	0	0	0	0	0	0	0	0	1.02136	0	0	0	0	0	0	0	2.74626	0	0	0	0	0	0	0	0	0	0	0	42.1049
AC110602.1	1.12878	0	0	0	0	0	0.970862	0	1.20086	1.69947	0	0	0	0	0	0	0	0	0	0	0	0	0	0	0	0	2.71225	0	0	0	0	0	0	0	0	0	0	0	0	0	0	0	0	0	0	0	0	0	0
AC110615.1	4.03668	4.07062	3.7673	3.43159	4.63041	3.86065	4.35819	5.31785	7.26193	5.59114	0	0	0	0.318617	0	0	0	1.16207	0	0	0	0	0.256144	0.243718	0	0	0	0	0	0	0	0	0	0	0	0	0	0	0	0	0	0	0	0	0	0	0.788798	0	0
AC112719.2	2.43968	2.1344	2.8881	2.81749	2.42465	1.20909	2.11886	5.66072	3.84304	2.48196	0	0	0	0	0	0	0	0	0	0	0	0	0	0	0	0	0	0	0	0	0.554899	0	0	0	0	0	0	0	0	0	0	0	0	0	0	0	0	0	0
AC113404.1	5.55462	1.97248	0.485813	3.22912	5.08837	2.01525	0	2.27569	1.91687	1.42918	0	0.22756	0	0	0	0	0	0	0	0	0	0	0	0	0	0	0	0	0	0	0	0	0	0	0	0	0	0	0	0	0	0	0	0	0	0	0	0	1.52467
AC118758.1	0	0	0.354206	0.713173	0	0	0	0	0	0.313614	0	0	0	0	0	0	0	0	0	0	0	0	0	0	0	0	0	0	0	0	0	0	0	0	0	0	0	0	0	0	0	0	0	0	0	0	0	0	0
AC124312.1	5.06491	3.1829	0	0.653884	2.8463	0.586042	0	1.2766	0	0	0.883248	5.11223	0.577376	0	4.16664	0.360739	3.10183	2.9429	0.555119	2.4522	0.719116	0.365107	0.596596	5.26632	6.12497	0	1.92317	0	1.19897	0	0	0	0	0	2.5082	0	2.15112	1.63361	0	2.42039	0	2.75726	0	0	1.168	0	0	0	0
AC126407.1	0	0.553199	1.05758	1.41991	0	1.81508	0	3.88196	3.29922	0.311901	0	0	0	0	0	0	0	0	0	0	0	0	0	0	0	0	0	0	0	0	0	0	0	0	0	0	0	0	0	0	0	0	0	0	0	0	0	0	0
AC129492.1	2.97769	5.95764	1.87653	2.80496	2.8978	1.3099	2.20077	1.38213	2.29911	1.60025	1.06165	3.90482	1.47009	9.39146	0.258342	1.03945	2.29454	1.97595	0	2.64411	4.6265	0	3.08042	1.06472	2.07072	5.17276	3.83461	4.22186	2.86109	1.98566	0.51469	1.60856	0	10.8735	4.37021	0	2.12908	1.58877	2.09767	0.342776	3.36264	2.60151	0.768323	0	1.41875	0.237833	3.15833	1.14212	4.43499
AC138028.1	5.5628	8.55233	3.45302	2.64802	3.4306	4.00996	4.54463	3.35021	4.59399	3.5652	0	0	0.115691	0	0	0	0	0.234198	0	0	0.19842	0	0	0.502894	0.948834	0	0.198958	0.333839	0.337599	0.183138	0	0	0	0	0	0	0	0.136395	0	0	2.91401	0	0	0	0.167479	1.34821	0	0	0
AC231657.1	0.825746	1.72273	0	2.86495	0.641063	2.37005	0	0.939501	0	1.68657	1.32576	0.634548	0	0	0	1.19463	5.86191	0	0	0	0	0	0	0	0	0	0	0	0	0	0	0	0	0	0	0	2.47812	0	0	31.2462	0	0	0	0	2.59078	0	0	0	0
AC234582.1	10.703	9.08087	10.7247	10.0169	16.156	16.7077	9.46079	5.48911	4.53912	10.2168	0	0.822849	1.19121	7.25462	0	0.914921	3.67021	0.909608	0	0.506278	0	0	0	0	1.36596	0.944331	2.33356	0	1.5928	1.40292	0	1.25136	0	0	3.17625	0	2.90569	0.638531	3.5447	0	0	4.80692	0	0	1.48628	0	0.628856	2.06482	0
AC234582.2	2.60418	7.16128	0	2.47367	5.59784	2.5294	0	1.65564	0	4.65301	1.85648	2.41884	3.04515	2.7886	1.03913	7.472	5.00471	9.48654	0	7.36166	4.12233	1.04156	5.32852	17.3441	9.41863	0	4.9796	5.83278	14.1523	3.67429	0	0.663657	11.3305	13.4879	0	0	0	0.598749	0	9.72203	0	6.62006	0	0	2.93484	0	6.97422	0	2.22247
AC241377.2	0.538291	0	0	0.365703	0	0	0	0.572665	0	0.323346	0	0	0	0	0	1.1656	0	0.897727	0	1.43074	0	0	0.616167	0	0	0	0	0	0	2.86574	0	0	0	0	0	0	0	1.86751	0	0	0	0	0	0	0	0	0	0	0
AC241585.2	107.88	112.26	96.4326	101.836	106.515	86.6229	77.8461	136.389	155.716	138.813	92.9047	124.236	66.8922	140.469	40.5164	85.5429	81.0129	104.431	58.2104	119.977	134.938	122.926	144.053	126.813	229.523	223.57	251.896	92.3654	133.261	155.119	73.0727	129.662	459.567	67.538	173.008	8.862	158.728	141.867	289.614	71.1198	516.2	56.3611	83.8037	78.0388	141.591	107.445	111.406	209.966	295.813
AC242988.1	3.56283	2.52724	4.43456	7.71565	7.56225	1.62129	3.94061	9.37888	5.15992	5.97275	0	0	0	0	0	0	0	0	0	0	0	0	0	0	0	0	0	0	0	0	0	0	0	0	0	0	0	0	0	0	0	0	0	0	0	0	0	0	0
AC243756.1	1.73771	11.5343	3.17062	5.27081	6.3162	1.49023	8.6691	9.02757	3.43478	3.71512	27.5957	11.8582	2.46803	0	0.848299	4.41673	1.80515	7.66179	1.29533	5.52692	6.96517	0	7.63828	0.882252	6.82602	21.3453	11.2912	2.70088	5.29427	19.3311	0	5.92241	0	0.645201	19.5792	0	3.50972	4.85179	6.12629	1.13178	15.1704	1.07766	0	0	2.37927	14.0976	36.0015	5.67337	30.8685
AC245100.1	2.94809	0.211164	0.50016	0	0.149066	0.914435	0	0	0.161682	0.396331	0	0.222017	0	0	0	0.105369	0	0	0	0	0	0.363238	0	0	0	0	0	0	0	0	0	0	0	0	0	0	0.996837	0	0	0	0	0	0	0	0	0	0	0	0
ACAA1	118.136	109.405	104.055	118.61	110.521	99.9791	70.1117	82.0906	91.6679	88.8063	39.9353	49.3453	29.8711	53.196	19.0281	32.661	26.3642	47.5037	35.6035	58.5742	44.631	77.5373	34.0833	76.2811	62.87	90.6308	45.5498	45.4431	57.3152	42.7743	53.605	54.9062	24.7006	31.2458	67.957	8.08944	61.5173	43.9615	20.3283	40.7388	55.6332	47.3944	43.0012	105.619	56.951	101.06	82.5308	56.1161	82.1999
ACAA2	22.9345	11.6846	32.9504	22.5426	18.4855	24.2648	21.0173	21.066	13.7471	23.8126	19.3077	24.0406	18.5524	7.25911	20.3953	30.5373	15.4039	25.7215	32.4432	34.4224	28.9552	0.284164	33.3998	28.9069	29.0376	38.1591	24.0873	31.7539	33.8544	36.2449	14.0366	19.7468	37.9643	31.5837	21.1482	2.54058	24.3397	22.9703	35.3186	41.9371	6.1553	49.8998	39.2427	40.2033	31.3574	25.3915	20.8525	16.5052	17.2897
ACACA	33.3256	65.8794	35.9058	49.4894	54.3462	41.2465	41.3185	52.0489	50.8084	53.2105	44.8731	31.1721	38.2512	69.1273	31.446	36.0226	42.5848	62.0124	61.0135	44.9565	37.2914	166.049	46.435	54.0187	104.456	101.478	75.5806	76.2438	63.1586	51.0658	99.4894	82.941	66.967	66.9086	57.4646	58.482	105.613	45.3222	62.6999	195.788	87.2366	56.7932	72.7671	54.6067	74.4791	96.6892	153.601	109.33	22.3997
ACACB	46.1628	54.7958	38.0888	33.451	31.6605	35.6462	26.3663	59.9057	62.5556	41.2586	29.1021	35.2871	23.7576	50.0858	23.732	9.91957	13.4049	30.5665	26.7578	33.2898	31.6801	3.00138	30.5457	49.6775	43.9123	64.3789	31.7148	39.314	24.4978	46.9102	73.3802	14.4353	35.3765	24.7054	33.8423	44.13	62.8075	29.6567	15.9342	29.2945	24.8542	61.0295	11.6563	33.6578	15.5718	41.3907	30.6504	72.6194	61.4405
ACAD10	64.2522	63.2107	45.959	50.3203	59.0519	54.2135	56.1687	60.5164	57.7711	62.9614	63.3792	33.8661	36.285	54.9027	34.8103	17.6844	45.3232	64.5791	26.3291	39.9904	50.9024	231.629	64.4452	50.8886	98.1441	117.211	64.4589	66.7365	66.3401	67.7168	40.1629	56.3628	44.7133	33.1955	77.9065	5.74271	97.7631	62.911	104.02	81.4651	48.6885	42.8071	45.824	45.2494	73.6787	67.664	77.9125	61.8348	120.719
ACAD11	23.3397	23.6109	18.1701	15.8483	16.4465	18.1891	28.5253	29.8584	34.4432	22.8499	25.2729	33.6581	23.0886	38.2396	39.6313	29.5478	38.1395	64.8566	38.7994	32.6454	31.957	24.0439	42.833	50.0508	57.0207	73.3968	44.3443	35.6988	33.0669	42.2168	61.0552	45.4534	43.3162	46.1757	38.91	39.5763	55.146	53.467	81.2321	54.8066	42.5024	50.0523	52.7691	54.2653	45.6834	37.6338	71.4384	97.1599	51.7549
ACAD8	55.4784	37.3873	45.6246	47.829	38.1532	37.5672	44.1377	65.4388	60.136	34.2474	55.6404	27.5124	24.6163	15.0444	46.5322	17.6278	37.2135	37.3996	51.8177	27.0981	23.4431	7.80371	28.299	45.2505	37.1862	53.8186	31.1523	29.8367	32.5372	37.7537	142.466	24.596	23.9015	52.9872	44.5911	9.57748	39.9065	36.105	63.15	50.8312	35.8505	35.4821	28.0553	32.2797	47.3134	30.6408	31.2056	53.3975	51.3803
ACAD9	74.8613	63.8607	51.7732	62.0826	91.7476	53.955	56.0549	52.277	56.9962	52.3988	34.7109	47.7354	47.3539	64.9502	26.7807	36.674	47.1198	72.8616	21.739	36.893	47.9571	18.0719	41.2951	59.9279	83.4463	31.0362	35.5792	32.3101	55.0584	56.0427	51.5626	47.5903	51.7158	28.2007	63.8997	28.4937	52.2234	51.6075	29.0467	35.265	63.5872	38.5225	41.2361	78.1055	53.3028	56.574	55.5193	70.784	29.0461
ACADL	3.83771	5.7557	5.51732	3.40298	6.37308	2.97879	2.10439	5.50856	4.9193	5.63062	0	0.44655	0	0	0	0	0.092906	0.0969629	0	0	0	0	0	0	0	0	0	0.138301	0	0	1.9118	0	0	0	0	1.59908	0	0.54091	0	0	0	19.585	0	0	0	0	9.98411	0	0
ACADM	47.6236	69.6449	73.6187	65.3413	75.1354	63.5342	68.8233	70.8468	65.7154	64.818	49.457	57.6613	67.1576	38.2699	61.063	59.0971	67.5309	83.2164	54.2088	72.2319	57.6977	60.6949	65.2271	69.8926	70.3787	67.6908	75.617	83.7315	54.5556	78.8295	124.35	90.3488	148.601	105.881	59.4099	143.586	60.2436	73.2275	43.9379	184.227	98.6766	42.6093	78.0178	92.3621	67.4581	75.0327	100.774	14.2017	35.5523
ACADS	10.8182	7.72044	10.8429	11.81	4.80748	7.57845	13.1451	5.81756	7.92812	3.36193	7.10519	6.74373	11.7591	4.62955	3.32195	4.75281	7.54481	7.75503	0	6.26451	5.08048	0.433109	3.21951	12.0682	7.13119	4.21596	3.12139	2.83072	3.8101	5.23101	0	2.01785	6.08786	1.1565	9.88031	0	5.3682	2.79926	7.27836	10.2074	3.33246	10.1518	3.2441	3.80333	8.19476	0	3.13597	7.60307	8.14761
ACADSB	18.5061	27.1872	14.5258	15.627	19.7677	17.6738	11.169	28.1158	22.266	18.8798	23.6821	18.7754	13.593	22.5528	13.5252	12.8674	17.1636	16.5718	21.0311	17.6702	21.9701	18.8899	27.4075	26.3104	20.5158	41.0749	35.8338	25.9712	25.7682	31.3722	24.0344	39.101	34.4642	14.0873	40.9763	3.34958	37.2603	29.3414	22.1199	37.6944	13.2961	18.3414	20.7439	11.7421	43.0987	15.4184	22.7572	24.0327	48.1302
ACADVL	196.085	243.55	154.124	194.969	198.461	159.218	202.296	183.483	180.497	150.947	213.978	209.711	229.877	263.06	132.273	167.168	170.126	234.362	178.751	156.459	159.642	189.485	172.367	245.883	359.911	206.82	173.361	159.607	167.314	264.1	54.8518	240.536	172.875	112.593	212.821	38.2028	275.659	214.235	264.543	130.322	162.616	299.247	188.653	312.946	239.877	266.546	195.37	215.996	368.997
ACAN	1.32674	0.883728	3.43769	2.63586	2.30065	3.55359	1.2994	1.65599	4.84529	2.8718	0.216532	0.35666	0	0.715686	0	0.220476	0.0299547	0.0575636	0.7017	0.177044	0	0	0.0926286	1.00405	0.549606	0	0.10615	0	0.136387	0.277947	0	0	0	1.29546	0	0	0	0.0640104	0	0	0	0.0723845	0	0	0.0725384	8.88274	0.128008	0	0
ACAP1	362.432	405.746	336.989	398.297	346.857	436.016	335.338	320.57	353.428	297.554	217.056	407.022	303.614	488.659	189.755	184.659	215.669	370.324	196.616	261.732	353.983	168.889	312.32	449.822	376.317	551.68	283.212	260.009	340.752	441.846	91.7761	247.984	179.467	115.811	424.722	208.514	431.007	302.354	512.355	289.91	560.135	182.783	176.933	98.4222	422.922	284.317	357.75	332.639	425.098
ACAP2	144.999	147.138	184.418	145.776	183.637	125.675	108.789	204.053	206.285	217.027	173.199	147.647	200.164	196.809	199.232	157.155	191.488	242.729	209.152	199.704	270.484	415.883	190.723	267.449	322.244	306.259	211.55	255.272	200.511	217.173	326.286	254.81	280.653	491.567	175.355	439.302	235.381	256.669	220.989	375.134	332.221	260.824	242.035	334.307	200.417	332.568	304.428	315.117	195.376
ACAP3	43.6955	58.9226	46.9357	55.6686	41.6613	41.4256	28.6927	17.0193	30.7151	33.6201	12.3725	21.2957	18.09	40.0352	6.9014	8.89583	12.0828	23.6104	24.8008	17.1418	17.4232	43.5821	14.5297	27.5389	32.5373	15.6696	19.9625	27.5845	17.5735	19.5489	12.0783	9.78703	10.7612	4.5751	24.9361	112.604	44.543	16.6257	63.5804	8.38847	6.5554	18.9579	8.50109	17.0602	22.1608	14.2375	27.5637	30.7612	40.0256
ACAT1	82.2409	95.0673	88.9278	86.0979	82.0097	58.7954	95.5964	126.573	96.5184	126.883	24.9254	33.2688	27.0511	39.54	10.1002	36.1761	13.5121	37.1551	31.7484	32.252	37.7881	240.43	28.7211	79.6233	43.0875	55.874	52.0948	42.6755	36.6966	32.4058	56.8194	7.25702	50.7735	111.622	18.1386	11.246	52.564	44.4036	46.9098	41.522	60.7859	32.8256	23.7317	24.4509	28.9127	6.25466	56.3515	65.5576	9.73075
ACAT2	13.47	16.5247	22.4555	20.8203	11.0872	16.3087	14.9492	17.7183	20.2295	17.1969	14.014	23.6814	13.6274	12.4653	15.3063	17.7785	20.506	18.9634	18.4015	22.3431	28.7323	64.0457	14.9935	27.5049	12.327	12.9759	36.4267	24.6473	20.768	10.4469	9.41121	17.8858	34.0022	23.5676	11.2931	10.2715	18.0166	27.7184	17.0788	22.6799	25.9203	9.4514	18.4322	45.0525	31.8293	20.0642	25.9178	38.6936	54.8884
ACBD3	46.669	53.4628	52.5197	50.7411	60.7606	50.9478	51.2218	40.8671	38.45	42.3956	53.4132	46.7652	42.8169	24.6509	59.3758	41.5562	40.4166	48.9894	56.424	44.0604	48.1517	83.2759	44.0899	50.9376	44.2355	35.2663	52.2604	56.8484	37.4602	36.569	63.6801	46.3805	60.293	71.0065	48.6199	297.281	51.7582	37.943	38.7392	57.7338	31.4936	49.5662	59.7305	34.2623	40.8213	57.6039	42.0099	29.1106	45.9699
ACBD4	33.925	33.6105	19.3177	28.1122	27.7106	18.8689	27.1094	15.9277	23.4017	16.0178	16.8536	20.0358	16.1426	25.3926	7.27211	7.90441	21.7269	18.7255	0.683489	16.0893	22.2242	0.558263	18.7257	18.8966	20.8959	31.0287	15.4351	12.0737	18.5604	26.6595	27.9999	17.0317	18.7725	14.7785	31.5269	2.93901	15.7028	23.0475	28.5761	16.9743	16.6743	13.5049	17.5673	27.0722	28.0151	23.933	11.8266	29.0114	73.9374
ACBD5	23.948	23.4153	29.2995	23.0479	27.018	17.3085	17.3569	18.3786	23.5568	20.0016	13.7409	24.8015	11.7248	14.9696	14.0545	26.0458	19.3017	20.0637	19.3407	26.8413	19.7714	11.4476	19.7842	17.2215	23.072	27.152	21.3202	26.0612	20.6601	23.6291	65.2544	23.3546	17.2814	30.7195	23.3282	3.2465	24.338	21.6065	18.8315	35.4133	17.6254	21.7281	19.027	21.6113	17.1038	23.4027	23.4489	34.9947	13.6044
ACBD6	74.8682	75.8755	56.3722	74.6459	76.0551	59.8098	58.0934	62.2747	71.2358	80.9152	46.3501	73.2143	48.5046	50.7512	30.7673	34.6548	43.5761	59.5794	39.3947	49.0666	79.383	55.9974	57.5651	69.4723	85.211	89.8495	72.0971	65.0852	67.1907	71.1976	64.8632	53.2377	67.6256	45.0221	89.5749	118.83	88.9135	94.8447	53.4066	119.057	46.6927	74.5732	79.8692	16.4481	51.4072	94.7391	81.2978	69.3163	151.582
ACBD7	14.6515	22.8579	8.18983	15.4703	19.5231	9.34544	14.768	13.4772	12.0577	10.5032	1.63619	0.335718	0	0	0	0.743517	4.40538	0.401626	2.78277	0.163914	0.450957	0	0.996951	0.754284	0	3.05157	2.38348	0.571046	1.01892	0.31353	0	0.228314	0	0	0.364173	0	0	0.820536	0	0	0.415027	5.18254	0	0.270174	0.755417	0	0.812964	0	2.35135
ACCS	32.3969	55.8612	44.1289	25.3861	28.1091	13.1246	21.7845	18.6286	27.0216	20.1518	35.9915	19.472	15.8799	59.5405	12.2705	14.6376	14.3013	25.1172	35.015	23.1652	24.9108	0.193208	54.9273	110.334	76.4854	81.0903	31.4438	33.3751	40.6384	32.6056	36.23	25.4449	34.5886	28.0139	57.1267	21.341	106.7	79.9218	52.8466	30.8994	31.8254	28.3709	31.1187	8.9394	41.4914	46.5551	47.7685	74.3636	32.6738
ACCSL	0	0	0	0	0	0	0	0	0	0.208465	0	0	0	0	0	0	0	0	0	0.229638	0	0	0.138649	0	0	0	0	0	0	0	0	0	0	0	0	0	0	0	0.465583	0	0	0	0	0	0	0	0	0	0
ACD	13.813	14.2035	16.9361	18.1193	13.0997	13.2559	16.7306	16.1643	17.1057	13.5146	33.7813	23.5497	26.0551	37.1187	20.056	12.1753	15.4173	11.6966	27.6681	13.5707	22.113	0.321522	17.8232	10.5715	10.6375	17.1956	23.1886	15.9678	10.9773	23.2502	24.4885	13.8136	41.3042	17.8218	17.6691	72.4738	17.1723	22.1929	32.5598	23.2485	21.8345	6.42281	15.1044	1.70085	18.7881	8.57202	18.0148	12.5201	9.96129
ACE	13.6666	28.9907	57.4547	34.658	8.22899	7.50034	6.93669	19.5846	17.3159	10.4437	13.6698	7.5955	6.36725	12.5277	6.14872	19.4777	9.55603	12.3198	4.37972	28.1533	3.62156	26.5512	2.44446	9.35359	54.3981	40.2231	12.08	13.5984	1.92344	22.1873	5.41669	31.9075	7.44832	10.6804	27.6424	0	14.2075	3.81496	13.7044	3.54715	38.2146	24.5514	11.3503	80.6379	14.2855	2.45669	1.1791	5.07593	36.0462
ACE2	0	0	0.231524	0	0	0.0479008	0	0	0.362332	0.0695611	0	0	0	0	0	0.0372672	0	0	0	0.0579282	0.863386	0	0.547742	0	0	0	0	0	0.180403	0	0	0	0	0	0	0	0	0	0	0	0	0.495243	0	0	0	0	0	0	0
ACER1	2.51731	2.90022	2.62344	0.832304	0.545164	1.19247	3.38602	1.9436	1.3253	1.5282	0.227216	0.201546	0	0.444798	1.32186	0.0957008	0	0.725028	0	0.295696	0.948277	0	0	1.7044	0.662518	0	0.614968	0.25787	0.919326	1.13244	0.65868	0.618728	0	0	0.658352	0	0.908266	0.555795	3.2798	0	0	0	0.590982	0	0.454873	0	0	0	0
ACER2	2.4845	1.34024	1.84123	1.26322	1.45159	1.41047	1.47349	2.84464	3.90704	2.45901	3.90878	3.4995	3.19234	6.05622	5.92791	1.98611	6.71711	3.3404	0.155531	2.08377	2.48268	0	3.31247	3.99825	3.88991	7.49999	3.02737	4.60367	2.25579	3.48324	0.407104	3.68459	4.22672	3.5298	7.11372	0	2.24532	2.50903	1.29086	12.1987	8.5455	5.14173	1.82081	0	4.20157	0.5644	3.4062	13.7707	0
ACER3	8.5445	15.5859	23.8507	15.7948	16.8749	27.1844	13.472	23.5984	30.9507	18.962	23.7482	16.4489	20.3153	34.1088	49.8488	16.8592	14.7028	20.3322	27.0022	24.7463	16.4205	8.31224	10.9945	25.0053	55.4629	20.3848	32.263	22.0406	20.5104	24.5976	47.3279	31.9213	25.9638	40.445	10.8841	19.1943	32.6915	27.4349	46.3603	21.1295	40.1989	42.7874	26.4664	32.9908	15.45	47.4552	27.3338	24.3908	25.0112
ACHE	5.5963	16.0866	7.9427	9.48575	12.105	14.1069	14.7739	9.7827	11.5164	11.4336	6.57048	5.5247	11.9425	10.4378	20.9362	3.73573	6.88552	8.34991	10.0159	6.10921	7.24212	5.18747	4.65248	13.3855	8.36094	3.87318	8.98396	10.2372	5.89712	2.1525	5.20063	5.93325	7.23826	3.81054	17.2917	1.85065	7.8081	6.80428	11.3003	4.88021	17.7421	1.18282	8.30209	22.1711	8.58641	3.13502	15.4706	26.051	22.0233
ACIN1	359.836	351.989	372.873	367.953	407.963	355.289	341.795	324.954	350.49	319.938	297.417	314.164	259.716	318.6	220.291	179.806	268.336	390.769	331.161	337.355	355.347	302.564	330.337	416.454	421.467	495.012	373.56	371.412	354.481	377.447	527.461	307.097	338.408	306.846	479.1	286.669	534.273	377.792	399.565	452.692	441.442	334.66	292.997	305.874	389.792	392.658	411.079	309.368	443.465
ACKR1	5.11759	13.7259	5.5168	7.29489	13.982	13.6623	2.88976	11.2779	12.009	10.2757	6.07883	7.84493	21.0916	25.418	22.1494	6.70047	13.8063	19.0232	12.6849	6.11192	10.2805	2.42318	3.94472	26.448	6.47188	12.111	13.8788	12.3437	8.82002	5.8629	16.0669	2.95026	4.70498	23.5456	5.61787	3.5145	8.86169	7.19659	8.42029	19.2611	6.99989	5.63583	8.15674	15.5148	6.60623	2.96968	0.597539	5.22422	38.0322
ACKR2	10.6047	14.4432	5.49914	7.76057	9.24153	6.9582	4.51265	10.3674	8.97717	7.49722	0.47892	2.17771	2.85751	6.92132	7.34319	1.57716	1.28997	1.78254	3.92195	2.23783	1.757	15.8043	0.673129	1.76792	1.56434	1.78017	0.866006	2.73418	2.73775	1.66943	0	0.290886	0.0977674	0.937509	1.39719	0	2.57341	4.1647	2.6779	2.27814	2.20321	0.196353	3.42788	0.115323	0.854911	0	8.32779	10.0454	0
ACKR3	10.9784	4.86143	2.16065	2.19118	3.47102	3.87598	5.29906	3.599	6.77349	4.71807	2.21633	1.67781	3.47428	14.0233	0	6.97075	1.5734	2.7186	5.85331	2.4887	4.06942	3.33185	1.12331	5.13718	3.33188	14.3474	3.27213	3.55271	3.63367	3.74282	0	2.68653	0.521154	6.11857	4.75501	0	7.82434	7.57695	43.1355	3.86026	5.3535	3.39954	1.97566	1.53527	3.56171	0	0	2.98514	3.57
ACKR4	2.5302	2.43998	1.7865	4.28637	3.62752	2.28207	1.196	6.80624	6.51892	4.88574	0.331413	0.292236	0.573796	0	1.4529	1.80633	0.12645	0.528703	4.05422	0.538129	0.787197	0	0.393329	0	1.94072	0.403985	0.224491	5.4614	0.892966	0	0.48238	0.452085	0.303776	0.181941	0	0	7.64905	0.270594	0	0	0	0	0	0	0	1.11454	4.03632	2.14057	0.519661
ACLY	78.7826	91.6331	75.9181	90.8212	76.7661	94.0085	105.664	58.3391	75.0004	72.5661	76.1606	81.6261	78.2641	69.3398	51.3262	46.0331	52.8677	72.9367	28.5103	63.1081	61.6146	49.9357	48.5479	66.7013	66.3584	44.919	66.5218	66.6032	69.7076	66.0794	14.1642	48.9094	53.0386	67.5828	62.9697	20.2337	52.3418	58.6822	50.388	25.2941	59.5834	52.0845	63.8248	31.5024	70.0634	76.3096	65.6792	37.8915	115.171
ACMSD	0.657837	1.41814	1.89803	0.606823	1.6923	1.36275	2.73116	5.78301	3.24983	2.05653	0	0	0	0	0	0	0.249747	0	0	0	0	0	0	0	0	0	0	0.185971	0	0	0	0	0	0	0	0	0	0	0	0	0	0	0	0	0	0	0	0	0
ACO1	11.6563	14.6642	28.5973	20.7826	8.94119	11.1705	13.8493	15.9629	18.0183	9.56717	13.5763	9.4218	9.24445	10.4021	6.33731	21.7705	10.5177	10.9661	15.0742	16.9991	8.56995	14.5639	11.6713	14.1722	12.4584	14.3362	13.5646	13.0895	10.9802	19.3733	12.0602	20.3717	14.2213	19.3571	12.0605	4.95681	13.5389	11.4652	27.8105	9.74253	15.1225	29.1357	13.1098	32.4272	28.2932	3.31632	5.48504	6.81793	9.9926
ACO2	53.9044	64.6197	59.292	62.3281	60.6931	69.2948	64.8777	45.054	48.0153	63.7922	36.7516	57.2282	50.9984	64.4223	35.6476	46.0742	49.4714	52.6087	85.3162	68.4547	57.004	22.0333	52.7906	59.5985	80.9335	42.5456	48.3734	70.0781	64.1291	64.497	20.1083	54.3524	34.6351	54.0081	55.3025	51.7864	51.09	55.3192	74.009	35.9281	53.9985	62.4136	49.5738	61.9939	78.9775	94.4773	57.2926	72.7925	70.9528
ACOT1	1.44662	0.161345	2.24238	1.28507	0.497112	0.692769	4.57589	2.04804	1.16878	1.25468	1.31752	1.49077	3.63315	0	5.35046	1.41695	0.200426	2.0934	0	1.70563	2.22944	0	1.03852	0.789088	1.0961	6.38917	1.01542	4.00459	0.757915	2.24741	0	4.06157	0.962613	2.26164	1.52387	0	0	1.37682	2.46727	0	3.09678	5.23342	0	15.2645	1.58108	0	0	2.11574	0
ACOT11	17.4703	19.7337	11.1741	14.456	17.2039	9.84948	13.0302	16.4994	11.894	9.75508	2.25337	1.17329	3.41329	3.05615	3.65867	1.9249	4.14463	1.55408	1.66497	3.69745	1.81053	11.6636	2.23584	8.86863	11.4863	7.49303	5.36185	6.05328	1.95366	6.35572	15.2512	12.8308	2.43494	4.15031	4.90929	0	5.56551	3.7509	17.0456	4.89438	4.84992	8.36496	3.07581	6.75924	3.68695	3.19323	6.6064	0.960716	13.3739
ACOT12	0.475591	0	0	0	0	0	0	0.236047	0.0980596	0.382939	0	0.0663655	0	5.03766	0	0.870447	0	0	0	0	0.357702	0	0	0	0	0	0	0.567564	0	0	0	0	0	0	0	0	0	0	0	0	0	0	0	0	0	0	0	0	0
ACOT13	14.2848	15.5716	24.8987	22.1231	22.6858	16.3135	15.9262	24.7936	11.4784	15.6175	0.631283	15.8404	17.0459	7.51019	5.79299	21.0604	8.76858	20.8813	1.66245	15.735	14.7436	0.960887	21.4026	21.3293	20.7486	38.3867	20.4198	19.0169	17.9915	14.4058	6.79516	22.753	49.7225	12.5534	18.9908	13.1648	22.5928	17.0555	23.5329	6.66185	5.97135	41.251	9.3601	25.338	14.9648	50.7679	30.609	18.8546	9.27202
ACOT2	7.17477	10.3115	10.0224	10.2909	6.68307	7.53359	8.48133	11.1765	8.67446	10.0019	0.721097	3.51023	3.18602	3.82334	6.31539	5.02353	6.46251	2.36136	13.3095	3.22256	1.83481	0	3.29103	2.82908	6.62059	0.87818	1.41175	5.559	2.81714	3.39148	0	0	3.83113	1.57698	4.6984	0	2.46888	4.94549	4.67595	2.02337	7.89385	3.07217	1.82192	0.194397	3.79404	3.64938	0	0	0
ACOT4	1.38742	1.84286	1.80503	0.701908	1.6942	1.19167	1.39198	1.75543	0.943004	1.18421	0	0.462875	1.3688	0	2.31486	1.10121	1.30759	0	0	0.68341	0	0	0.624754	0.397106	1.35235	1.60843	0.89238	0.44924	0.443169	0.657106	0	2.0376	0.120835	0	0.767109	0	0.529691	0.753062	1.91428	0.255795	0	3.63858	0.114515	1.42429	1.32115	0	0	0	0
ACOT6	0	0.336564	0	0	0	1.25939	0	0.637608	0.492564	0.308952	0	0	0	0	0	0	0	0	0	0	0	0	0	0	0	0	0	0	0	0	0	0	0	0	0	0	0	0	0	0	0	0	0	0	0	0	0	0	0
ACOT7	10.2553	11.8454	21.2261	22.7888	17.4797	30.4059	12.1761	15.0167	8.5866	17.2218	11.8571	9.91202	11.2337	21.097	6.16588	19.8603	10.7232	19.954	30.4177	15.3804	17.2017	25.6655	9.0463	11.6858	12.9029	6.02722	21.0177	11.429	18.6508	11.9631	0.582028	16.4621	3.99092	6.78393	8.48072	0	14.2508	11.4961	5.40976	21.2111	10.178	10.6763	13.2414	23.7088	15.4721	13.173	11.9411	4.2968	4.29691
ACOT8	16.6602	35.9087	22.5803	27.9817	24.4303	25.8653	30.5179	20.1449	27.7821	27.1264	25.251	25.4426	20.3851	50.0269	16.1831	17.6175	25.1856	22.2998	83.8343	17.7727	22.1181	1.15164	23.3833	39.2992	32.4637	43.7172	35.7316	33.926	29.1843	32.4201	18.2136	28.161	25.2835	24.6947	26.3681	7.1208	19.6692	32.8372	27.4139	13.5168	26.2798	14.2221	35.7627	7.70437	24.2568	22.1385	31.3562	40.8982	56.5232
ACOT9	33.057	31.954	38.9242	30.9447	29.6469	29.4934	17.5845	42.9096	27.0192	35.5006	15.6475	22.1751	20.1931	28.8587	20.2341	30.2247	17.455	40.5921	25.4708	32.3318	30.225	60.8136	14.8562	25.6706	44.6725	49.8032	30.5783	35.5558	27.1775	34.1266	14.1055	14.3408	26.9594	51.7174	27.2479	5.85591	26.6103	17.1028	10.3196	26.2709	14.1047	44.6607	18.8679	28.1327	33.4607	11.6064	17.7574	7.55378	10.3496
ACOX1	19.691	18.2354	25.5267	22.8712	21.5843	24.0561	23.271	34.4276	32.1945	24.5878	23.1753	30.2505	20.4704	50.3725	42.2347	23.8624	29.1887	35.3524	37.7753	28.1058	38.2876	91.9256	22.0575	28.0995	34.5326	42.9347	54.5236	37.1148	33.8319	40.0962	24.0276	36.0043	40.3191	22.5552	40.2328	4.1545	22.1985	33.2346	29.5625	39.674	88.3444	47.4093	18.1696	14.1414	47.1521	18.4998	18.8271	23.5495	77.2936
ACOX2	2.1025	3.69182	2.99243	1.98836	0.920038	2.52801	2.63107	2.4266	4.60209	3.52662	9.99616	2.44517	1.15419	3.20716	2.0936	5.2843	2.10174	4.52626	0	6.31882	4.70331	0	0.970373	3.16238	19.65	1.95962	4.51976	0	2.79316	1.8854	0	0	0	11.9426	6.13844	0	20.3586	1.35878	0	3.18392	0	15.8109	3.06837	0	0.415938	19.5982	11.2854	0	8.95527
ACOX3	24.9577	21.714	18.9879	24.679	14.1433	25.6754	19.9632	20.86	29.5718	18.851	42.3841	18.6915	20.3829	40.162	16.3624	16.7378	14.2276	19.0668	21.8548	15.8466	15.9321	43.1591	19.814	26.8959	26.4184	19.4121	17.8273	19.3284	16.3807	23.1772	10.8775	25.2086	13.0949	22.6136	28.3914	14.1187	17.0719	22.2606	24.4731	11.8331	14.4908	21.7243	28.5774	26.5362	33.6119	9.88672	16.751	46.7372	41.4649
ACOXL	2.50946	14.1481	4.50564	2.1935	5.09383	2.6915	6.36569	3.78632	4.36308	3.34133	0.500773	0.270997	5.52031	0	2.59939	0.219126	0	0	0	0.0928659	0.472891	0	1.16531	0.684505	1.46912	4.08578	0.768596	0.404815	0.81651	0.993299	0	6.51616	2.10012	1.74695	1.5736	0	0.287591	0.581662	2.26744	0	0.761021	3.46225	0.373193	0	0.822704	0.192774	0.184716	0	0
ACP1	99.2906	63.9875	74.3565	60.9213	66.4865	79.552	81.9735	101.508	94.1619	84.103	91.3123	103.195	92.2755	99.926	120.643	88.2523	119.949	107.041	109.24	108.084	112.355	187.07	136.193	140.655	155.35	284.083	156.269	144.2	134.142	134.293	301.038	215.47	153.084	171.003	132.04	209.476	169.188	122.607	134.1	209.289	114.68	142.206	156.19	109.023	113.498	215.922	198.256	148.815	217.443
ACP2	16.2741	28.8985	53.1576	39.6844	19.531	44.8453	44.0997	30.652	25.8478	33.0035	53.5689	28.1578	28.0121	72.4179	28.25	72.5259	20.359	44.3078	8.51588	53.0433	17.7062	67.0072	33.0022	38.2221	48.3883	34.4118	26.1924	33.9731	22.3222	54.147	0.841777	46.0655	45.5163	30.7912	30.8121	9.7602	20.5171	22.3546	40.8035	47.9627	24.8136	59.9723	29.0449	37.2793	70.7378	29.2992	34.7515	14.4683	17.1792
ACP5	41.4713	79.9488	108.046	66.0934	40.5473	40.1054	31.977	38.3017	46.465	38.6186	71.0305	33.7271	64.9629	106.877	53.8308	70.9566	40.4694	58.9312	34.0719	58.2758	44.8441	233.084	43.395	60.9929	92.8272	31.0922	39.812	72.683	47.2662	70.525	16.8547	45.0932	39.2072	90.2211	46.4981	8.8743	34.9915	31.0877	47.3643	28.3062	66.026	73.9539	50.432	129.84	62.115	27.4586	57.0878	52.6897	50.3192
ACP6	10.8311	9.02142	8.43714	9.94127	6.71083	15.6184	16.8106	16.1376	11.092	7.47857	11.5995	8.53464	8.8415	12.356	13.4857	5.63007	10.916	8.98325	14.7398	7.43141	14.0721	61.0469	15.3537	19.5996	18.7933	27.034	19.3882	15.0212	15.7375	16.4971	41.7355	12.7604	24.0735	10.1698	13.0019	3.08695	21.4507	18.7117	31.1139	24.7785	11.0494	15.4329	10.1431	8.78384	11.2462	9.83124	12.008	34.6258	22.9218
ACPP	2.63185	0.517117	2.46451	2.17856	3.68966	3.07967	4.61992	3.97379	2.86051	2.49465	0.359228	1.77894	1.76161	1.5841	2.05385	9.69393	1.12187	11.149	3.71283	9.25936	0.852342	0	1.79831	3.65534	1.06487	9.61144	11.2958	3.33212	5.93914	1.29931	0	1.59989	1.91169	56.916	3.66842	2.34429	3.19609	0.661548	3.54077	0	0.444324	6.20053	9.99815	5.23915	15.0339	0	2.51808	0.158098	1.84567
ACR	0.181434	0	2.61124	0.268787	0	0	0.594255	0.726298	0.695614	0.583347	0	0	0.737212	0	0	0.289903	0	0	0	4.81226	0.331976	0	0	0	0	0	0	0.403314	0.309392	0	0	0	0	0	0.776011	0	0	0.929367	0	0	0	0	0.978844	0	0	0	0	0	0
ACRBP	9.97168	8.55771	13.9179	12.0452	13.9269	9.1217	8.77752	7.93109	4.54632	11.9657	6.23896	10.3742	7.24923	23.6698	1.30365	12.9861	6.89647	13.0151	8.32972	8.06299	7.43728	38.2559	6.1719	12.2896	16.6223	5.59509	5.44699	7.21751	5.68526	10.6469	0	20.9666	15.7699	0.983557	10.998	5.98475	12.3743	8.59321	20.711	5.29401	10.7183	11.7167	7.09758	19.1396	11.9546	4.38097	13.682	30.9881	0
ACRV1	0.342978	0.496425	0.0717079	0.376162	1.66921	0.601325	0	1.13885	0.491155	3.78675	0	0	0	0	0	0	0	0	0	0	0	0	0	0	0	0	0	0	0	0	0	0.128675	0	0	0	0	0	0	0	0	0	1.56212	0	0	0	0	0	0	0
ACSBG1	9.74274	7.2216	5.04564	9.94086	2.73011	2.35767	4.05832	9.52744	15.0822	5.33195	1.74849	0.70925	14.4819	13.2766	19.5771	0.38638	1.13972	0.370738	2.55442	7.23385	3.30193	1.00232	0.807939	3.38082	0.480274	1.82735	1.07293	10.2415	2.27397	2.09074	2.18296	18.8501	1.92605	0.308026	2.10934	0.616148	1.88815	2.33351	1.54616	2.36112	19.7959	0.344206	1.53984	1.97236	2.62003	0	5.3028	0.755748	13.7803
ACSBG2	5.29668	2.1826	1.7137	1.68476	1.23414	1.42764	1.32247	2.60807	3.0911	1.6798	0	0	0	0	0	0	0	0	0	0	0	0	0	0	0	0	0	0	0	0	0	0	0	0	0	0	0	0	0	0	0	0	0	0	0	0	0	0	0
ACSF2	33.9299	59.2052	57.0735	50.9254	46.508	45.9595	25.2971	23.7556	27.1047	32.4318	34.5697	29.8649	30.2889	24.6336	33.0223	14.7947	19.6943	25.9881	40.2827	27.5304	31.7636	0.615089	17.822	58.0386	49.6347	35.3453	34.3689	62.4971	27.0591	28.6698	47.5693	33.131	59.5192	12.7623	24.8506	16.1787	54.5705	14.8277	19.7227	10.8344	27.9675	20.705	13.7457	69.4093	33.1617	32.9239	24.332	42.0009	42.8165
ACSF3	114.279	112.689	88.4538	93.1648	88.6649	90.5372	112.036	148.482	165.82	98.6805	161.509	155.947	36.7161	118.057	63.825	69.0282	156.819	184.423	86.6415	72.2367	101.036	162.813	117.586	94.7371	105.876	173.988	95.3953	79.7428	67.5621	229.396	201.104	85.5996	142.189	68.3691	226.925	70.2724	133.596	85.5455	226.607	148.429	122.747	46.9074	68.1813	24.9149	124.564	143.048	133.045	132.543	248.493
ACSL1	23.6904	24.0722	50.874	32.2689	24.581	20.4916	21.8447	23.6738	40.7076	23.2671	32.6431	22.0233	17.3215	35.2353	22.9277	63.748	25.0503	37.7197	47.983	49.5415	18.3663	19.7851	41.2725	45.3093	55.3189	50.4046	32.9346	46.2872	29.3272	30.9718	37.4435	44.2443	63.5952	47.4124	22.6277	7.66186	17.5349	21.7714	43.6999	18.3202	27.1938	62.9084	23.5868	39.9696	51.3195	42.58	74.519	27.3235	24.9616
ACSL3	39.7182	29.8467	31.9303	24.5307	26.1228	24.7427	21.9597	51.1503	51.6541	26.9118	35.8979	38.3893	36.7754	44.9599	63.4635	44.4453	33.047	47.5923	33.2184	43.015	33.0505	26.9511	48.7116	60.0147	38.7788	48.8074	68.6022	35.1721	38.0283	72.083	92.223	39.1691	57.338	58.2156	41.8746	2.76694	54.4829	43.8492	79.5564	118.563	71.7714	45.0862	42.4012	45.3303	60.0616	37.9848	57.4385	54.709	42.493
ACSL4	43.0173	30.6478	65.7692	58.6373	34.8542	44.2503	37.7092	64.1736	48.1771	54.9323	64.2438	30.3858	50.5951	40.225	51.923	77.6813	62.2695	73.0814	99.3351	87.0534	51.3279	67.724	64.6825	95.7142	68.3306	104.843	79.0016	72.1934	53.1873	105.593	41.0182	107.778	103.852	116.837	69.4491	294.947	93.0772	64.4613	99.1097	137.87	80.1185	75.6355	87.2276	64.8304	80.4945	98.386	105.844	51.4909	50.4054
ACSL5	57.8032	54.7067	51.0636	52.657	53.0276	48.5292	40.0184	58.8027	68.5094	56.8679	76.3958	66.6647	41.7908	35.6015	68.5659	48.682	34.1336	53.1518	37.5538	53.4791	68.886	12.9431	66.8948	52.4335	89.7108	53.6105	49.9764	50.3367	44.702	70.1467	28.0756	37.4886	63.2283	34.6268	53.2078	9.77518	45.3519	43.1755	65.5861	50.3641	95.793	28.2441	75.214	31.8076	54.1298	112.986	39.9414	28.9446	49.7613
ACSL6	22.7478	13.2111	8.67351	7.63555	8.24504	6.32807	5.87519	33.9854	24.9714	10.5235	33.5829	30.3812	16.3663	7.07158	25.8659	7.79921	27.5266	19.0939	24.8218	24.6491	22.2557	0.0693239	23.242	38.1123	16.4093	64.6145	23.3332	14.7668	24.9553	26.5417	31.4214	25.1908	29.9943	9.62733	51.3628	2.48825	13.8388	17.878	7.87809	69.7048	33.7332	13.0863	11.0821	6.26709	19.0109	6.36392	11.3952	7.80103	30.8107
ACSM1	3.91147	2.58649	4.77191	1.96115	1.68508	2.02282	0.335731	6.69484	2.95301	4.77769	2.42486	0.453814	1.57354	1.02178	0.25296	0.377713	0	2.55566	0	0.56906	2.16271	0	0.363369	0.677904	1.26719	0	0	0.977764	0.659833	2.62403	0	0	0	0	0.974757	0	0.900511	0.168905	0	2.71633	0	0	0	0	0.910478	0	0	3.63429	0
ACSM2A	46.3011	36.4278	28.2259	19.1022	26.8972	15.4357	16.9759	56.0271	34.2801	47.7329	6.44764	1.24909	0.0779888	0	3.9351	0.0526235	0.346845	1.83131	0.61249	1.57659	1.94488	0	0.729076	1.36004	1.31768	6.5896	0	0	0.395509	2.27978	0	4.13659	0	0	3.93802	0	1.80661	1.86156	0	0	0	0	0.394854	0	1.37003	0	0	0	0
ACSM2B	12.4097	4.75826	6.45719	12.9404	14.0473	6.22413	10.06	19.0425	16.5169	16.5882	0	0	0	0	0	0.879827	0	0	0	0.374845	0	0	0	0.839785	0	0	0	1.28425	0	0.706894	1.63919	0	0	0	0	0	0.63036	0.0917257	0	0	0	0	0	0	0	16.3904	1.52783	0.203644	0
ACSM3	42.6593	48.9533	26.9278	25.6444	27.3667	22.7047	25.2825	58.2984	52.7818	46.5049	2.71032	10.1061	14.5093	14.6058	6.37119	6.6757	12.4655	4.87851	9.69408	5.436	19.1373	56.6252	7.16567	14.7057	17.6501	1.34828	7.40238	23.0644	10.1641	13.0253	10.4675	17.8479	12.2094	19.6701	19.3655	11.3823	23.7497	12.4694	3.4797	12.5078	12.2233	19.5258	28.7879	6.17013	16.6662	30.4084	10.0253	25.0008	66.0514
ACSM4	2.49629	1.65816	0	0.155683	0.536589	0	0.0964658	1.46154	1.3339	0.854032	0	0	0	0	0	0	2.04681	0	0	0	0.661348	0	0	0	1.55085	0	0	0.612118	0	0	0	0	0	7.61454	0	0	1.06318	0	0	0	0	0	2.79611	0	0	0	2.58264	0	0
ACSM5	9.76566	5.15402	5.42466	9.9659	1.78968	2.60115	0.337926	6.93486	3.03835	5.45388	4.16629	1.0698	1.44674	2.35532	0.322312	2.05815	1.6588	4.79968	1.58926	2.35434	1.21806	0.772344	2.02198	2.32108	9.40298	7.09185	3.15074	2.99607	3.1647	2.14896	0	1.53599	0	0	1.45225	0	6.98484	1.34649	6.60355	1.73684	7.22041	1.41784	1.43364	2.59029	2.75617	0	6.96936	0	0
ACSM6	4.47923	3.68384	3.93552	1.71301	2.9413	1.60648	0.980196	5.13816	7.41686	7.71022	0	0.110516	0	0	0	0	0.103175	0	0	0	0	0	0	0	0.198147	0	0	0	0.335502	0	0	0	0	0	0	0	0	0	0	0	0	0	0	0	0	0	0	0.399657	0
ACSS1	38.9823	57.8658	35.9433	37.6302	39.0514	37.143	22.0089	30.9448	32.1535	31.3552	49.9745	42.4619	36.5037	56.7798	19.8112	18.8984	29.1116	37.4206	29.7969	28.1103	40.7655	36.2859	33.2535	54.9695	68.3169	48.8952	38.6661	44.3499	36.7934	43.7318	51.9643	33.3443	30.6211	38.1007	44.8592	169.877	58.46	40.3613	39.5456	62.6002	51.3053	32.8283	28.9745	35.0406	39.2316	36.879	27.5561	36.2724	70.3163
ACSS2	40.3341	37.2484	36.3134	49.44	22.0028	22.0886	26.7822	15.7718	28.0046	34.1748	15.0565	18.5337	15.4303	42.6119	18.8449	18.0411	15.3274	28.9926	24.8651	19.558	12.3082	58.7379	19.1528	23.9454	46.6322	16.647	13.0479	16.7525	30.5922	17.6615	11.9982	22.1049	20.3306	46.4654	15.8066	2.78082	42.0078	10.796	33.5882	3.5859	4.00926	40.0094	8.49419	19.5187	31.0822	30.1963	16.5742	9.16904	24.5233
ACSS3	6.10711	8.93502	1.99518	3.12926	1.26579	2.69925	1.88247	3.7629	6.63604	3.28286	4.29236	1.66813	4.92915	4.08253	4.45932	3.8882	9.66255	10.0576	20.6879	8.34158	5.40941	10.9024	6.94544	3.78299	7.22182	14.6542	8.50785	3.72959	3.46002	5.58731	1.56744	2.83456	1.68463	3.86931	14.2487	0	8.90958	9.3455	4.43921	3.83615	4.24088	23.2417	3.57366	8.89457	1.03288	14.2853	5.49363	39.3897	0.348718
ACTA1	1.65875	2.54089	0.550802	0.314735	0.359995	0.475069	0.816202	0	0	0.346608	0	0	0	0	0	0.129323	0	0	0	0.713101	0.130641	0	0	0	0.319795	0	0	0.691647	0	0	0	0	0	0	0	0	4.18135	0.248462	0	0	0	0	0	0	0	0	0	0	0
ACTA2	152.672	143.494	64.1764	75.7991	158.263	68.9883	67.5332	138.527	124.057	86.3868	139.297	92.817	85.338	101.227	66.5779	56.6641	67.2046	48.8282	90.8835	69.3907	113.084	104.69	79.5384	114.709	96.4667	188.255	81.9881	116.095	126.901	86.7309	138.577	22.1301	53.242	21.1558	80.0935	210.784	143.173	95.375	71.2236	70.6037	82.5301	104.431	38.2743	63.4582	46.831	85.8357	71.0408	187.619	30.4593
ACTB	2798.32	4220.96	4181.68	3985.01	3697.35	5931.38	4316.51	5255.02	4525.3	8905.06	5934.57	4425.87	6245.28	7446.23	4759.06	4580.33	4146.15	4777.55	4823.47	5959.88	5291.18	5136.08	4800.26	4980.59	2819.51	2601.22	4533.84	5170.76	5418.6	4107.2	1952.07	4250.19	4953.74	5217.58	4178.61	4569.61	2549.54	4331.94	3863.21	4077.94	4781.74	3904.62	5603.85	6025.4	4421.05	4336.83	3206.12	4664.08	1693.82
ACTBL2	0.0895734	0.0967513	0	0	0	0	0	0	0	0	0	0	0	0	0	0	0.168025	0	0	0	0	0	0	0	0	0	0	0	0	0	0	0	0	0	0	0	0.664129	0	0	0	0	0.202703	0	0	0	0	0	0	0
ACTC1	0.908157	0	0.0374073	0	0	0.0392955	0	0	0	0	0	0	0	0	0	0	0	0	0	0	0	0.107828	0	0	2.38725	0	0	0	0	0	0	0	0	0	0	0	0	0	0	0	0	0.13521	0	0	0	0	0	0	0
ACTG1	1166.83	1374.58	1520.59	1834.12	1444.3	2228.85	1661.34	1331.68	1547.68	3775.91	1871.01	2265.95	2196.08	1909.11	1089.42	1711.69	1158.71	1469.02	949.794	1887.1	1984.45	1017.79	1568.82	1327.77	851.376	624.609	1225.45	1442.15	2151.06	1308.08	472.144	1099.97	1325.78	884.97	1500.4	826.688	834.594	1303.94	1136.57	746.451	1541.42	901.728	1242.62	1259.57	1702.92	1129.9	838.096	1824.53	637.58
ACTG2	15.7351	9.45075	8.55181	9.38922	7.55385	9.52407	3.03996	20.4744	23.0645	81.4507	18.9521	8.25522	2.91632	0	8.92391	11.3022	2.65013	0.371937	10.2347	0.553877	3.15289	0	8.75314	7.31023	1.23498	2.77738	2.82507	2.06326	6.1236	1.7534	2.02658	3.24239	2.47021	2.55914	3.63974	0	0	0.380108	12.085	0	12.8271	5.63774	0	0.687243	1.39986	8.24978	2.27612	0.749993	4.74393
ACTL10	1.00216	1.08055	2.99137	1.98003	1.4214	1.56712	2.24906	1.58183	1.92121	3.23175	0	1.4381	1.1847	0.612368	0.909516	0.260541	0.237368	0.620067	0	0.403801	0.461315	0	1.96798	4.91744	0.911083	0.758586	0.42134	0.530214	0.628263	1.93924	0	1.13149	1.42565	0	0	0	0.93675	0.888808	0	2.71445	0.899853	0	0	0	2.02691	0.209296	0	0	3.41596
ACTL6A	48.3349	71.0902	66.5845	60.4419	67.4269	72.9366	40.2781	89.2166	84.591	79.2459	63.6201	120.794	59.9067	45.1269	116.98	84.1926	62.0524	68.7025	55.4142	63.5396	83.4327	251.94	80.1438	96.9836	47.0072	40.6827	71.1253	71.0506	78.7597	58.5043	72.6436	98.2935	63.4995	79.4792	141.108	784.126	71.1783	54.7597	68.1464	154.858	97.5837	50.0923	60.233	63.8312	32.531	100.44	85.901	45.5251	53.4995
ACTL6B	0	3.73915	0.184991	0	0	0.867833	0.235874	1.00576	3.46593	0.385718	0	0	0	0	0	0	0	0	0	0	0	0	0	0	0	0	0	0	0	0	0	0	0	0	0	0	0	0	0	0	0	0	0	0	0	0	0	0	0
ACTL7A	0	0	0	0	0	0.229881	0	0	0.425451	0.259346	0	0.290794	0	0	0	0	0	0	0	0	0	0	0	0	0	0	0	0	0	0	0	0	0	0	0	0	0	0	0	0	0	0	0	0	0	0	0	0	0
ACTL7B	0	0	0	0.696618	0.400352	0	0.0863443	0	0	0.153249	0	0	0	0	0	0	0	0	0	0.169526	0.154802	0	0	0	0	0	0	0	0.0879466	0	0	0	0	0	0	0	0	0	0	1.523	0	0	0	0	0.131097	0	0	0	0
ACTL8	0	0	0.0972178	0	0	0	0	0	0	0	0.482175	0	0	0	0	0	0	0.136348	0	0	0	0	0	0	0	0	0	0	0	0.480869	0	0	0	0	0	0	0	0	0	0	0	0	0	0	0	0	0	0	0
ACTL9	0	0	0	0	0.829596	0	0	0	0.346916	0.0913055	0	0	0	0	0	0	0	0	0	0	0	0	0	0	0	0	0	0	0	0	0	0	0	0	0	0	0	0	0	0	0	0	0	0	0	0	0	0	0
ACTN1	94.6454	91.0073	133.826	204.157	186.857	209.41	130.093	90.1161	113.177	71.3547	95.3002	76.7203	69.498	105.822	70.4954	50.9147	61.0137	78.3228	94.0562	52.2593	80.7518	231.494	63.5238	81.6545	77.7193	123.802	88.3874	72.7489	145.402	61.4668	65.2583	66.1269	70.7917	38.5393	122.75	37.2161	153.78	127.632	105.116	99.3052	75.2038	94.7969	98.6974	73.0509	77.0109	79.6048	105.064	276.053	126.392
ACTN2	1.43627	0.164333	0.225319	0.0328528	0.680851	0	0.0822444	0.287775	0.296614	5.57086	0	0.500886	0.0425726	0.776797	0	0.0255122	0	0.0489063	0.824354	0.357348	0.263104	0	0.0969076	0.185672	0.271244	0.602049	0	0	0	8.11521	24.9916	0.559474	0	0	0.664109	0	0.371836	0.050186	0.244473	0	0	0.453681	0.106927	0	0.991326	0	0.198712	0	0
ACTN3	0	0.275461	0	0.334834	0.692784	0.612286	0.484334	0.818557	0.768674	0.162315	0	0.0912642	0	0.411825	0	0.173801	0	0	0	0	0	0	0	0.157242	0.306108	0	0.282399	0	0	0	0	0	0	0	0	0	0.629452	0	0	0	0	0	0	0	0	0	0	0	0
ACTN4	135.153	196.015	203.852	189.198	194.516	187.474	133.194	127.984	154.568	223.183	172.405	205.165	124.371	137.708	53.6783	128.56	103.591	146.826	79.9993	147.544	148.134	182.485	112.999	128.45	173.64	81.6344	136.177	109.704	91.8695	130.44	60.6684	95.091	101.047	58.4358	125.718	10.3309	112.027	134.951	117.858	65.9994	87.8514	150.355	79.958	94.8388	109.133	189.539	138.439	104.109	127.004
ACTR10	59.0564	57.2554	41.0747	35.0915	49.3475	37.728	61.5505	80.0671	80.0189	78.2035	25.1995	68.8223	63.9839	63.1855	73.6461	66.2912	79.1369	71.6918	57.9152	82.9378	59.6501	85.7781	88.4108	61.5769	53.3757	122.729	73.0023	74.5327	71.7413	54.0782	149.5	68.7813	53.9491	42.4748	52.065	10.6805	80.9788	79.3083	67.8187	87.4667	76.7882	74.428	78.413	81.7653	52.3154	40.1678	70.5268	65.9277	50.2136
ACTR1A	49.4715	57.6922	50.9558	35.7302	53.5462	52.5929	61.4152	61.9833	58.3837	41.8916	37.8152	32.9019	44.8619	34.415	31.4957	25.0161	26.469	32.5527	51.6526	34.5006	40.9292	17.7634	29.0316	48.6415	53.0275	29.7584	49.6569	31.817	34.4913	35.9733	19.9548	32.1376	30.4788	31.9344	48.699	24.2798	40.294	29.0898	53.7579	31.3782	26.3594	45.208	34.3999	57.2816	35.547	31.5043	34.1889	36.8719	43.8141
ACTR1B	50.8676	48.4367	46.6272	51.3805	54.5854	53.0561	37.5483	33.8491	33.876	41.3115	24.2191	41.1647	39.4836	60.3226	22.2103	19.4387	27.9402	37.9342	17.3777	36.3276	37.8735	45.3418	40.1153	61.4206	55.1425	29.7343	40.4376	35.5607	33.782	38.213	14.2144	43.2412	31.6414	35.5598	45.9905	13.9307	36.6973	33.3839	36.5419	17.1225	37.8865	26.1654	22.7347	15.3639	44.686	24.12	40.0215	90.3932	51.2761
ACTR2	247.245	254.728	294.132	221.435	232.572	297.357	260.567	230.12	197.303	280.547	182.756	196.993	230.71	246.801	291.096	298.606	245.632	261.717	318.732	336.082	253.392	389.619	288.056	297.215	241.724	256.498	314.883	356.352	286.336	293.868	361.845	312.096	329.199	484.53	234.909	474.505	255.324	281.594	248.008	429.687	221.36	299.87	359.359	416.559	263.871	264.878	300.409	196.527	136.986
ACTR3	268.355	361.833	401.844	365.775	390.924	453.078	438.097	306.068	327.409	503.629	414.254	369.166	388.385	390.591	350.953	396.717	359.212	418.709	422.501	441.847	399.011	390.327	443.109	435.268	262.257	347.864	380.631	380.198	410.291	341.786	515.258	464.886	533.36	477.961	334.08	283.21	352.757	338.789	279.217	436.279	422.606	356.2	385.112	510.313	423.869	427.634	355.294	287.45	219.62
ACTR3B	9.17458	13.2871	6.43533	6.49703	9.56082	8.0721	5.10188	8.12332	11.8458	10.7242	7.13154	10.5839	11.9709	19.3239	2.51413	6.82053	19.0324	10.9118	8.02832	7.97881	16.2809	3.39898	9.18125	10.3019	5.3278	6.86432	17.9586	11.6889	9.22676	6.34141	11.229	9.49691	10.4146	7.018	6.56936	2.70411	11.4357	12.4018	4.47503	51.1547	8.69843	8.3047	5.11454	0.223205	12.1825	15.9647	9.02255	17.8849	15.5527
ACTR3C	18.113	33.0189	27.3053	26.6988	20.0729	24.6216	21.4714	23.7443	44.4998	32.0476	56.7899	45.7907	27.8753	17.4934	38.228	30.1961	47.381	38.6616	7.05992	30.5588	36.0057	3.02332	33.1966	48.2207	33.2047	26.049	48.146	32.4921	39.6907	35.1811	23.3897	43.2668	56.5693	15.0423	65.5444	110.33	38.3778	32.9361	58.9484	40.8909	19.2518	28.7326	36.9321	12.4941	37.7125	15.2665	88.6848	33.1793	58.9149
ACTR5	7.9311	6.23731	5.94045	6.30674	9.24902	5.84556	9.09438	8.13226	11.8489	8.37288	12.5265	8.61859	7.51528	2.14107	7.59504	4.47929	6.44363	5.9562	4.83741	8.20306	7.63054	2.12284	7.71471	8.36067	14.1499	10.013	7.34886	8.4957	8.26902	9.61983	0.351711	1.31626	3.53886	7.157	10.7089	3.16899	8.48654	10.238	2.3901	9.83544	4.68568	3.55279	8.5937	1.04316	9.67185	9.42742	6.27749	2.53486	20.0953
ACTR6	50.2545	47.088	32.2194	33.1845	34.0405	24.5956	39.5116	55.4025	49.2025	21.767	22.5824	22.297	22.6956	27.0869	13.6994	24.7696	32.1255	28.8502	24.5852	32.8078	32.7187	65.4306	35.4191	38.1185	40.8067	43.0711	33.8603	30.3942	32.6667	33.4602	68.2961	61.0275	69.4002	27.9938	46.4337	7.19163	41.704	31.8798	26.6866	36.1851	30.6895	30.6234	34.0268	21.1549	22.5738	36.1742	42.7238	9.50648	63.6406
ACTR8	25.4624	30.1378	27.7557	15.926	21.8313	30.7665	45.1308	24.3913	28.3079	27.1963	40.4914	29.6107	14.3759	33.74	14.3242	16.6725	15.5222	30.9711	6.76714	17.02	29.6991	54.9364	18.7326	21.6645	47.5725	13.0622	21.2446	30.9332	26.7382	23.8439	5.60695	27.4785	19.4473	16.0645	27.9595	4.39838	21.225	16.8965	9.43333	26.6153	15.5262	26.5907	41.7321	34.1115	39.7523	27.0301	31.2058	52.5115	70.6389
ACTRT1	0	0	0	0	0.137116	0	0	0	0	0	0	0	0	0	0	0	0	0	0	0	0	0	0	0	0	0	0	0	0	0	0	0	0	0	0	0	0	0	0	0	0	0	0	0	0	0	0	0	0
ACTRT2	0	0	0	0	0	0	0	0	0	0	0	0	0	0	0	0	0.352716	0	0	0	0	0.337324	0	0	0	0	0	0	0	0	0	0	0	0	0	0	0	0	0	0	0	0	0	0	0	0	0	0	0
ACTRT3	0.633936	0.410082	0.557862	0	0.28774	0.417478	0	0.739155	0.716673	0.679363	0	0.208074	0.109053	0	0.230212	0.659665	0.120173	0.502312	0	0.204459	0.467193	0	0.498213	0.474184	0	0	2.1332	0.715837	0.636209	0.392729	0	0	0	0	0	0	0.632294	0.257137	4.15379	0	0	0.289653	0	0	0	0	0	0	0
ACVR1	15.831	14.522	18.8138	22.8219	15.091	23.6683	19.581	22.7275	20.0859	19.5675	10.2007	14.3044	10.2707	7.76405	18.5071	12.5225	9.15343	14.5966	9.09259	18.9924	13.0511	5.35569	10.6023	17.3929	18.2488	24.9949	14.0481	12.6292	21.1835	9.32744	4.39433	5.75156	30.2485	18.0603	11.993	2.64134	19.9401	12.8635	27.3138	9.07722	12.8642	24.3597	9.98315	49.6553	17.0209	20.3387	45.8844	8.83017	48.2396
ACVR1B	6.77496	9.45903	14.8745	13.0511	12.2801	13.4111	8.80597	6.81707	10.186	13.3035	11.5964	3.92402	9.88106	9.75217	6.36868	11.8357	10.0701	11.4493	7.04431	14.8169	8.22217	0.67626	8.61711	16.0928	18.4771	6.25882	8.14747	8.92738	8.74331	9.78147	2.30457	14.5509	10.3504	19.7229	7.32602	1.73351	14.1252	6.10085	15.548	11.5193	6.05576	15.8971	7.41835	12.3314	18.912	2.56769	14.4667	13.3413	2.0721
ACVR1C	1.8124	0.469644	0.780047	0.856412	0.278218	0.158479	0.263744	0.515577	0.414648	0.471943	0.553809	0.226909	0.565778	0.842666	1.0101	0.0946694	1.19857	0.805363	0.438807	0.40042	1.00262	1.5414	0.540342	0.93851	1.15501	1.12148	1.3714	1.55968	1.65518	0.40706	2.0097	0.684192	0.540166	1.116	0.811246	0	1.66195	1.1711	4.57372	2.22932	0.0270374	0.362089	1.53518	0.212837	0.262189	0.707775	0.693746	0.265011	0.206618
ACVR2A	13.8433	15.1945	10.2837	10.3413	6.4925	7.91432	3.71957	12.5759	10.1007	10.2839	4.74261	4.61003	3.73689	4.83225	17.9126	2.75582	8.97267	10.5279	9.2558	19.5744	8.37633	19.2743	6.5679	9.65839	24.7247	8.38122	20.8513	7.52215	15.7781	3.73079	29.7386	9.51349	13.2217	7.47664	10.9838	0	8.44769	8.46508	9.65674	40.1626	3.88716	16.8786	9.82255	20.9146	10.7141	8.3014	7.74961	2.27124	2.00491
ACVR2B	5.13004	4.26771	3.63359	5.55132	3.75237	3.35235	4.82517	3.95889	4.84358	2.56215	5.93208	5.71488	3.60316	3.14979	6.01082	3.6452	4.0644	5.01119	2.07759	5.04612	3.68552	15.2583	6.04014	6.08177	6.86999	14.8135	4.01069	4.72154	6.59201	8.34827	12.9043	4.97006	13.7332	5.92344	5.33335	0.732699	11.8467	6.74495	3.66247	4.44404	5.93709	9.05213	6.127	3.9629	4.89108	2.78139	5.30168	5.79361	7.23799
ACVRL1	13.9999	27.6435	20.7604	20.2114	10.1516	17.0659	22.5503	8.9763	16.3677	13.8834	6.85011	10.1058	16.8405	31.7359	8.66718	16.9659	23.4898	20.3197	16.2458	22.0493	16.4581	20.4637	8.02873	29.2915	45.1388	13.979	17.06	16.7423	10.9428	17.176	15.2586	13.8623	12.2873	12.0918	16.6382	3.85313	24.6118	10.6554	36.1161	9.77228	26.0507	14.9698	10.7839	14.2552	15.5188	1.99872	15.159	44.5246	9.38432
ACY1	15.7699	26.1102	14.6643	19.5837	19.9083	12.8007	18.3102	13.8014	21.5124	15.2668	13.3059	4.5357	9.68246	18.9714	19.0385	4.24314	12.4831	5.21287	120.816	9.62994	7.56938	2.51793	6.92439	9.3234	15.1852	18.4047	10.7915	4.63964	8.04444	14.9639	28.769	10.3194	3.25349	3.53685	11.3519	0	2.97417	9.78118	41.0861	6.3679	2.61099	6.31445	35.1148	26.0504	12.3519	27.8493	41.0388	17.9731	16.4517
ACY3	2.06039	0.311301	0.256801	0.267112	1.52965	0.195929	0	2.37767	0.996643	10.3954	0	1.20393	2.12858	6.64512	0	2.38361	0.781095	0.819059	0	1.74812	1.99323	0	1.42328	3.97843	0.551196	1.83716	1.54664	1.45553	0.258319	3.51642	0	0.698309	0	0	2.03358	0	0	0.836584	13.379	0	4.44283	2.08287	3.84679	0	0.256726	0	0	2.43762	0
ACYP1	27.4114	42.242	26.8349	23.5141	43.7349	31.6685	19.8525	30.1638	36.9008	43.4171	16.9673	34.1613	25.7	24.5407	40.4976	27.0863	39.6496	33.1848	35.3912	41.079	35.1104	69.5657	39.9193	87.8554	74.2128	59.7248	48.5522	62.387	42.7139	36.8206	181.796	52.7112	81.5777	62.6645	52.9086	16.278	50.01	47.3189	35.2977	72.8379	49.7276	73.0146	70.401	51.2845	21.8678	68.5434	42.1038	46.0702	30.4401
ACYP2	59.3869	57.1482	56.6206	56.7557	54.5477	55.0742	44.1989	37.186	52.1519	36.8644	26.4735	15.7136	20.3469	24.8616	19.0788	8.45769	18.7159	21.4268	31.0929	16.5081	20.7626	0.67596	18.5741	28.1752	21.1043	47.3509	24.3523	32.392	27.29	25.7132	62.6728	37.3457	4.77126	60.6413	22.0642	3.24594	30.8688	32.4582	17.5045	47.0746	15.833	11.6368	30.5233	20.7612	21.9727	41.6436	38.6105	17.7476	46.9396
ADA	12.6756	29.2464	30.2642	44.275	33.6064	35.6417	20.0715	23.6968	33.8253	41.2866	24.182	13.3086	17.1204	25.5941	22.7448	22.1617	12.9277	19.5562	10.7844	33.2475	15.368	0.711296	10.4875	33.2714	28.7579	27.1936	14.4329	14.7012	32.1725	16.3933	3.89963	16.7343	10.9563	19.4438	29.5135	6.35167	29.6284	12.9181	24.5728	11.7828	18.3956	5.43111	17.8479	33.4579	27.0229	11.1128	35.8117	7.44429	32.1614
ADAD1	0	0	0	0	0	0.491138	0	0	0	0	0	0	0	0	0	0	0	0	0	0	0	0	0	0	0	0	0	0	0.329349	0	0	0	0	0	0	0	0	0	0	0	0	0	0	0	0	0	0	0	0
ADAD2	0.197678	0.10671	0.3484	0	0.433265	0	0	0.954089	0	0	0	0	0	0	0	0	0	0.217924	0	0.607367	0	0.178611	0.286573	0	0	0	0	0.138359	0	0	0	0	0	0	0	0	0	0	4.98722	0.236441	0	0	0	0	0	0	0	0	0
ADAL	16.2369	17.4643	15.9085	21.1514	13.6814	17.0543	17.0383	16.4342	15.299	20.2759	9.90149	10.1266	12.6785	19.4828	13.5493	8.54015	8.68827	21.0139	0.902959	17.1433	19.4677	186.62	9.54614	19.0467	14.8933	39.6712	28.1434	22.1564	23.2763	8.72924	104.303	13.0082	9.98033	33.2285	24.8209	23.2603	36.9017	18.5386	25.2017	22.3443	57.96	23.1227	14.4731	17.9563	18.7382	19.1771	46.0188	35.2758	37.4708
ADAM10	142.362	121.968	149.055	170.162	181.474	171.593	181.849	172.948	175.183	162.85	182.077	182.688	162.224	121.944	138.821	209.097	185.192	225.283	85.5341	224.374	202.878	119.091	205.343	157.379	165.619	175.565	168.206	250.522	186.258	184.844	189.714	241.988	272.379	245.643	172.935	1023.44	256.6	246.205	211.658	359.091	212.462	234.301	306.18	250.297	191.499	242.311	224.334	253.988	240.653
ADAM11	1.45235	0.475651	0.124334	0.34519	0.244104	0.717241	0.712856	0.287986	0.508843	0.473165	1.24399	0.333527	0.4239	0	0.209291	0	1.01147	0	0.136416	0.0920812	0.244987	0	0.193413	0.184522	0.38561	0	0	1.92637	0.565831	0.0887757	7.21028	0	0	0	0.207806	0	0.287169	0.321118	0.142039	0	0.058929	0.262816	0.0619557	0	0	0	0.630621	2.17755	1.53965
ADAM12	17.7122	9.43652	7.58414	14.5292	15.566	26.788	21.1929	59.9244	24.6127	23.7604	10.5199	9.20969	17.3729	31.1159	2.13055	1.45338	4.45389	65.4171	4.77085	10.2572	10.3267	14.8432	21.8303	10.9073	24.2537	10.3976	19.037	12.735	11.5016	4.50768	2.8261	4.34358	1.75089	61.1962	8.6579	2.94619	50.956	21.5638	41.3587	4.67866	9.50248	48.4472	12.9437	8.77814	9.58441	31.4663	70.9272	24.1395	8.40914
ADAM15	14.7057	42.0502	23.2925	21.2355	15.6967	15.4149	26.3956	21.3682	29.0631	28.7857	21.5762	16.1677	39.2737	15.9713	16.13	11.3552	19.7425	26.1454	51.4052	19.2765	12.5311	11.7553	22.5652	38.362	60.4964	17.9076	14.3223	16.8666	14.1047	8.99413	26.5121	16.9715	12.9033	8.78165	30.2585	0	19.5422	16.4999	23.5444	0.323645	21.7528	20.1428	12.6227	5.55812	46.5449	7.76706	46.688	5.28075	2.0983
ADAM17	59.9254	55.0966	47.5702	48.0321	62.1336	38.9673	48.1062	57.0176	59.3673	54.7119	33.9941	52.7804	45.1122	56.5278	53.8514	43.026	47.0164	63.9209	42.5244	54.6401	54.2505	53.8136	57.7386	87.5233	73.8557	90.7015	92.0538	79.7857	60.5286	66.444	102.221	55.5306	51.3227	81.7458	67.539	19.4183	75.5705	63.0444	51.5955	66.0973	64.0148	72.1458	76.682	44.3	56.5424	108.661	60.3303	81.0806	70.9052
ADAM18	0	0	0.0851463	0	0	0.263824	0.466436	1.90793	0	0.337624	0	0	0	0	0	0	0	0	0	0.748787	0	0	0	0	0	0	0	0	0	0	0	0	0	0	0	0	0	0	0	0	0	0	0	0	0	0.805812	0	0	0
ADAM19	102.114	157.37	84.2666	72.3801	147.2	129.85	124.021	71.1579	104.77	188.301	82.096	89.3677	139.82	147.018	61.4349	36.9305	47.1194	68.4095	139.368	49.2343	111.445	61.0283	45.7391	146.028	90.9998	16.2352	63.876	148.112	55.74	38.8932	69.5621	64.3983	29.7792	138.3	97.5375	27.7875	145.318	77.7933	90.7672	135.742	106.885	26.3538	117.442	55.6031	104.365	177.461	130.801	104.808	80.2316
ADAM2	0	0	0.0620109	0	0	0	0	0	0	0	0	0	0	0	0	0	0	0	0	0	0	0	0	0	0	0	0	0	0	0	0	0	0	0	0	0	0	0	0	0	0	0	0	0	0	0	0	0	0
ADAM20	3.49206	2.22446	1.62178	3.70527	3.78799	0.93885	2.98954	3.10757	5.08367	4.96993	0.768931	4.19103	6.62707	8.68614	5.32016	2.10974	2.68738	4.29298	3.55649	5.05708	5.65437	0	6.6874	9.4537	13.2368	9.94437	9.53371	5.99992	6.06148	10.8311	8.66675	7.30495	10.4933	7.86079	5.12647	120.068	13.0562	7.54321	5.0902	7.69368	22.8288	11.347	7.26653	2.85606	5.29386	4.59879	16.1129	12.2776	8.99851
ADAM21	1.50955	1.73201	0.884611	0.61993	0.784151	1.29921	1.69074	0.91047	1.28417	1.76465	0	0.0508672	0	0	0	0.0484229	0	0.0924594	0	0	0	0	0.0916612	0	0	0	0	0.26379	0	0	0	0	0	0	0.169006	0	0	0.18951	0	2.70538	0	0.427527	0	0	0.814602	0	0	0	0.365057
ADAM22	11.5155	18.04	5.88557	4.28886	8.11394	8.87149	7.48092	14.5984	12.9443	8.75267	3.09224	9.96816	3.24862	4.1092	6.08668	4.93847	8.55051	8.66405	2.18533	6.86123	7.9672	0.142093	14.6795	15.7903	12.3578	14.7276	16.9503	7.22785	4.8963	11.0248	17.3382	26.4397	22.0001	3.01402	3.76796	4.8553	6.66712	6.75216	1.74913	15.4745	17.688	4.09411	15.3665	3.12722	5.16598	63.1899	8.14011	13.2064	8.43154
ADAM23	1.58965	12.4679	2.27066	1.54215	7.63922	2.26452	2.25578	7.5178	2.78455	16.9815	2.28057	1.42895	3.49589	20.4317	30.9589	0.430757	3.02185	6.41967	1.30898	0.575023	2.85873	1.51722	1.19278	2.22938	2.57858	2.86773	3.40085	5.90436	2.39154	2.4722	0.137032	1.09979	0.520552	2.57813	6.11423	0	6.90456	4.02003	1.53676	3.91495	1.42568	8.01457	1.07385	0.761923	4.60637	1.02922	4.05004	3.39288	4.64179
ADAM28	186.584	278.977	99.2022	84.5646	195.957	78.0533	87.4585	205.596	265.609	271.639	59.311	129.113	205.601	171.067	109.988	53.7084	93.5186	157.296	294.754	67.9651	225.919	306.786	66.3673	172.166	132.615	53.7142	145.267	267.006	75.873	94.9565	443.463	182.017	105.975	189.131	113.017	31.1762	219.557	164.021	160.388	213.592	192.334	69.5055	223.466	34.9313	102.098	340.802	320.214	184.258	203.867
ADAM29	4.00543	9.58191	2.78997	5.79706	5.72016	4.27745	3.78489	6.46521	6.33325	10.2649	0.0518673	0.181862	0.596807	0	0	0.100803	0.396618	0.0827357	0	0.134501	0.184055	0	0.463471	0	0	0	0.981027	1.22552	0	0.472483	0	0	0.852085	0	0	0	0	0.169629	2.88552	0	0.343625	0	1.19536	0	0	0	0	0	0
ADAM30	0.505651	0	0	0	0	0	0	0	0	0	0	0	0	0	0	0	0	0	0	0	0	0	0	0	0	0	0	0	0	0	0	0	0	0.113667	0	0	0	0	0	0	0	0	0	0	0	0	0	0	0
ADAM32	28.2	28.9295	19.4247	15.8124	23.4719	13.3401	17.9983	38.375	36.0449	29.9959	4.07552	2.25159	3.01043	5.73599	14.2657	4.04563	6.08345	6.84856	19.2069	5.71747	4.51822	8.43291	7.07666	12.1605	7.88763	13.5754	8.09923	9.57303	4.69378	5.59562	24.6926	9.78447	9.32618	15.2158	3.1414	10.5823	9.91517	6.59553	12.686	24.3426	41.254	10.5558	11.3784	15.6907	4.18846	14.6887	7.44685	7.67603	7.96999
ADAM33	14.0045	10.0962	5.20173	3.77185	8.2632	4.53639	3.24242	6.93068	10.7718	3.04027	9.15493	4.29929	7.29028	4.62257	4.02231	2.38362	2.91941	5.42166	0.882209	6.11412	6.39901	4.22837	3.31282	16.3435	14.6423	17.5002	7.01388	2.43362	3.4857	1.61707	4.46552	0.0927795	0.121056	0.17619	6.06392	1.34199	7.23169	5.72841	0.50508	1.53757	4.57886	5.92264	1.88736	0	1.69882	2.06381	2.4914	3.55152	10.1014
ADAM7	0	0	0.0922397	0.269895	0	0	0.18071	0	0.301111	0.0919895	0	0	0	0	0	0	0	0	0	0	0	0	0	0	0	0	0	0	0	0	0	0	0	0	0	0	0	0	0	0	0	0	0	0	0	0	0	0	0
ADAM8	22.2651	24.1804	20.2475	17.9472	28.9344	14.132	31.3297	10.3688	15.4871	16.9051	24.0042	15.4005	16.4553	58.9604	13.6097	12.8795	13.8745	20.9658	14.8391	12.6406	14.716	31.5315	12.4182	50.6972	44.1122	13.528	20.1412	21.7661	14.9886	19.4621	5.79881	12.3128	23.4258	3.90156	28.7012	7.04918	24.4475	8.35195	16.8531	12.9133	15.5453	11.8949	21.6069	6.83195	25.7813	13.3209	20.5845	80.2149	20.8642
ADAM9	30.2198	18.1431	41.1173	26.0707	30.6535	32.7417	20.9052	26.0946	28.7082	27.14	18.3608	19.0693	16.0679	15.1242	33.9075	37.9519	18.0953	29.3794	17.0261	44.8299	28.4624	39.3199	20.4245	29.2383	21.3573	22.4562	28.8738	35.4254	25.4009	28.5609	17.9601	15.8753	66.4851	89.961	32.2251	4.24456	60.8329	27.0061	29.7156	10.6581	36.6582	74.1709	23.5841	45.0207	24.8313	37.4778	51.2129	62.1389	13.9266
ADAMDEC1	37.6548	41.3908	87.755	59.3194	23.4487	28.64	69.2966	65.4669	45.7585	34.7584	54.5947	37.0479	52.8086	68.7437	89.9668	168.284	74.6591	64.5887	52.1589	135.391	20.5649	165.016	92.7116	78.8967	79.9004	50.896	103.949	59.6707	43.5373	88.3941	7.73241	124.75	62.3867	74.2839	37.4043	170.717	30.9061	35.0806	199.805	40.7202	38.9965	223.802	74.5717	272.876	109.346	59.6532	99.0003	35.2275	9.35838
ADAMTS1	29.4036	18.8962	4.29632	9.32158	22.776	26.6142	3.19347	23.5419	9.49806	4.9608	3.41527	2.12137	20.4383	6.80056	2.36466	2.4872	8.25578	20.8579	3.31813	6.40885	10.2356	104.954	7.29346	5.58752	7.67642	17.5877	12.1119	4.79929	16.1995	2.57847	13.9135	3.77471	2.62027	12.2656	6.42435	0.837328	21.635	17.0317	24.5367	5.41027	4.76399	8.19983	6.65927	2.99172	5.20456	3.34406	20.9679	9.48855	13.8553
ADAMTS10	41.2469	85.8192	27.4631	21.6431	46.3329	30.0975	39.8633	16.4141	32.4788	40.0519	17.8739	29.6612	30.6591	41.0224	16.0574	10.325	18.8063	28.057	7.11172	31.3953	31.5566	0.130394	11.1313	31.1818	68.9764	46.1106	22.9085	13.6039	25.8604	16.9753	14.7939	30.175	10.9216	43.2064	44.3958	20.1299	71.762	49.6684	64.9699	89.8834	14.2628	33.0369	12.2082	15.3889	37.9019	65.1218	36.2592	55.0725	98.3491
ADAMTS12	3.64515	0.977768	3.90381	3.44815	3.95339	1.95544	0.581527	0.826994	0.772113	3.28871	9.76355	4.22478	1.61247	1.79484	10.2477	2.62988	0.452382	1.75581	18.3586	10.6274	3.47335	4.54469	2.22062	3.58208	13.6997	1.83611	10.5844	2.76076	2.2814	2.56576	1.55018	1.92576	0.562778	6.6293	4.62436	6.00355	10.3098	7.69091	19.4906	0.391934	3.66977	35.2788	2.00586	11.4856	3.01432	0.861952	4.70757	10.4496	8.08484
ADAMTS13	3.3265	2.58324	1.30133	1.7893	2.02672	3.76514	0.992845	1.73378	4.07277	3.99009	1.36075	4.21308	2.29656	5.70961	0	1.03757	2.14083	1.73328	0.353893	0.957449	1.65263	0	1.31537	1.09102	0.611859	3.88219	0.702438	1.80569	0.767711	1.80434	0	0.81683	0.0951671	1.7527	2.05608	0	4.13328	1.1891	0.901138	0	1.74622	2.20204	2.64625	0	2.4743	0	3.32417	1.66814	0.440437
ADAMTS14	0.887457	0.707868	0.695018	2.90533	0.84548	2.7959	2.73144	2.09421	1.55165	1.20386	1.35671	0.641292	0.902725	2.91859	1.41377	0.611247	0.129885	1.80331	2.4072	1.28087	0.998158	0.166864	0.893264	2.39683	3.75183	2.35942	1.76486	1.5457	0.722095	1.41221	1.65792	0.72214	4.89054	1.74711	0.578858	0.748478	2.40016	0.601481	4.65919	1.76572	0.42194	1.98705	2.90824	0.614569	1.87557	2.45218	1.38684	3.94943	0.715628
ADAMTS15	2.63832	1.3111	0.214407	0.254809	0.424032	0.816998	0.38636	1.03238	0.546762	0.263246	0.836449	0.661225	0.50821	1.86927	1.61847	0.130408	0.160179	1.16738	0	0.270717	0.832029	0	0.289113	0.712635	0.694134	1.28387	0.425805	0.536098	0.632594	0.130609	2.14715	0.429375	0	0.461727	1.45337	0	2.22029	1.28376	1.39038	0.408342	0.260172	0.677172	0.27355	0	0.473101	3.828	0.598688	5.35249	0
ADAMTS16	15.4447	8.99552	7.78661	6.07974	8.96874	4.47327	5.48149	15.3782	7.75217	4.34137	0	0	0.0415446	1.13436	0	0.0393127	0	0.0751822	0	0	0	0	0.0472813	0	0	0	0	0	0	0	0	0	0	1.2637	0	0	0	0	0	0	0	22.058	0	0	0	0	0	0	0
ADAMTS17	17.546	13.1838	13.4202	8.16743	8.86129	11.7596	4.49602	31.4797	21.7527	8.58728	15.6386	42	8.80956	11.2431	0.758246	3.51838	12.2959	10.999	1.26225	5.6645	17.6311	0	36.6813	11.3775	12.642	61.6351	12.1601	6.70997	5.45628	10.8074	18.0511	9.33021	2.07458	2.46025	21.491	2.40022	16.1963	14.4419	4.77515	7.40427	8.40833	5.61736	9.93405	50.0838	24.5454	4.20086	13.3924	34.7159	28.6109
ADAMTS18	0.829272	1.39171	0.848369	0.379938	0.812961	1.08315	1.28296	3.07984	0.818631	0.446123	0	0.131049	0.13913	0.099518	0	0.512303	0.593991	0.039946	0	0.259364	0.0295213	0	0.512808	0	0.289123	0.246056	0.135997	0.0570749	0.0336712	0.246715	0	0	0	0.645201	0.0732994	0	0.405263	0.164009	0	0	0	0	0	0	0	0	0	2.36097	0
ADAMTS19	0	0.0522994	0	0	0	0	0	0.0923669	0.0382275	0.0226763	0	0	0	0	0	0	0	0	0	0	0	0	0	0	0	0	0	0	0	0	0	0	0	0	0	0	0	0	0	0	0	0	0	0	0	0	0	0	0
ADAMTS2	14.6834	5.71048	12.1784	11.711	3.54941	11.7953	19.2361	12.9077	10.3891	6.48611	8.40124	2.20351	3.07322	24.3607	3.9951	12.0632	3.68599	19.4504	0.146975	24.2625	4.69438	0.129061	16.2642	11.2522	37.4377	11.4925	4.87686	5.33743	9.62432	12.4388	1.53862	8.8206	8.61617	3.52176	18.9513	2.89548	8.23518	5.19765	18.7051	1.47471	12.6461	49.1636	1.71468	11.5575	10.5465	1.02386	14.5627	4.79538	2.07583
ADAMTS20	0.180085	0	0	0.0696834	0	0	0	0	0.0636838	0.169714	0	0	0	0	0	0	0	0	0	0	0.0287024	0	0	0	0	1.316	0	0.432653	0	0	0	0	0	0	0	0	0.0985234	0	0	0	0.476433	0	0	0	0.129655	0	0.0796982	0	0
ADAMTS3	2.21917	2.26149	0.552149	1.98236	1.13218	0.763322	0.806338	7.88767	8.57553	2.69789	8.89821	9.2439	2.23559	2.56543	2.47596	3.41499	11.0474	8.40772	0.620366	1.07405	6.15556	1.28072	8.63094	4.08366	1.6626	4.87011	2.22491	3.1803	1.19914	12.2995	11.3888	25.0189	11.6944	3.51279	11.314	4.27719	15.1746	2.10954	2.33061	3.60225	8.95821	0.768013	2.33228	0.20061	4.82616	1.3133	7.70253	14.2737	8.68354
ADAMTS4	5.08639	7.42731	4.26069	5.95388	4.88053	10.0844	9.26715	6.70403	5.19743	5.01993	4.53159	1.35478	1.89229	5.71733	4.99487	0.857213	2.47798	10.5117	3.62919	1.6651	1.31684	0.265593	1.7588	5.84677	2.87462	2.13476	2.96729	4.21384	4.50475	2.95092	1.31915	2.40536	1.43388	2.92508	5.02879	1.5895	2.18251	4.42884	27.3369	3.62897	6.97054	5.70131	2.53389	13.2189	3.4631	3.37402	3.38372	5.35263	6.93061
ADAMTS5	0.295932	0.378946	0.714851	0.510091	0.0811062	0.454645	0.589307	1.25436	0.656165	0.22501	0.307319	0.0985769	0.831506	0.836795	0.238823	0.53718	0.148776	0.593353	0.217874	2.00903	0.0952208	2.91781	0.127754	0.58861	1.62486	0.238642	0.26358	1.62255	0.304351	0.0808435	1.61556	0.236319	0	2.53817	0.616038	0	0.982688	0.79474	2.80044	0.885513	0.644368	7.6707	3.52885	0.281804	0.0325449	0.966408	0.105986	0	0.923305
ADAMTS6	1.9456	5.63132	2.2364	4.77924	4.70057	4.76379	7.88396	6.5301	6.15751	6.09704	6.52972	5.0023	8.47606	9.20608	4.77416	2.64191	7.19214	10.2336	7.09425	0.59305	8.84307	0.69527	2.48742	7.0007	10.3629	1.9114	8.50386	6.55673	13.2526	2.97516	9.59919	7.93079	22.4643	11.8291	10.3945	0	10.9338	7.36313	5.443	11.2154	3.48881	5.64396	5.85671	3.15605	1.89012	9.92017	13.4836	13.4811	4.72171
ADAMTS7	3.87508	4.26298	1.53226	2.21777	3.70966	3.26387	3.99831	1.19728	1.75185	2.94829	7.91124	1.06698	1.01386	2.7237	0.281528	0.627834	0.244938	2.47589	0.424291	1.03374	1.41353	0	1.00206	1.94359	3.04436	4.68995	2.81863	1.65305	0.692773	1.40706	0.840695	0.0643744	0.413367	2.49441	5.08516	1.64941	2.904	2.16607	2.98104	1.15214	2.75385	2.14591	0.553635	5.42497	1.55186	0.828815	4.19368	8.649	1.54072
ADAMTS8	0.572548	0.933929	1.05619	0.531147	0.92016	1.47628	0.824167	1.59151	1.5847	1.57927	0	0.098327	0.520413	0	0	0	0	0	0	0.0485716	0.177066	0	0	0	0	0	0.203505	0.315658	0	0	0	0	0	0	0	0	0.279052	0	0	0.269523	0	0.277173	0	0	0.37678	0	0	0	0
ADAMTS9	14.6057	11.3028	8.43494	11.8507	11.2385	13.9884	8.76315	12.8523	24.1817	13.8928	5.92388	3.25867	10.6163	15.4182	21.377	1.28567	10.5846	13.95	47.581	11.6677	5.6855	26.8682	3.2168	14.0935	5.59739	6.02126	13.0924	8.6948	7.0998	2.60789	4.45894	9.12443	9.46594	47.0446	15.8212	1.08926	17.0746	19.2183	19.6995	17.8187	10.5723	13.6421	9.69877	37.8526	3.06282	4.39689	23.7041	23.442	9.77001
ADAMTSL1	2.90943	7.84771	1.72035	1.07178	6.22416	3.08236	4.21734	2.21663	4.86696	2.34439	4.53364	6.21939	0.912679	0.283436	8.18789	0.686255	2.91167	10.4874	3.12835	4.94561	2.09981	0.443349	1.09539	4.78114	4.60987	1.31119	1.15654	5.51776	3.89727	1.27873	3.43589	0	1.4755	3.63548	1.36612	0	5.58259	1.04862	5.96836	9.81126	3.95338	6.49331	0.391434	0.108908	1.00511	0.902845	5.4876	2.08354	0.811527
ADAMTSL2	2.74882	3.81614	1.24532	3.50336	3.1135	2.62443	2.81341	1.59578	3.77008	2.7152	2.22798	2.38515	2.92339	1.12384	0.715029	1.65398	1.42598	1.87383	0.725066	1.48709	3.23387	0	1.66481	4.95817	10.0692	1.19158	1.42902	3.52418	0.755506	4.45114	0.474426	0.14774	0.148993	2.233	1.23165	1.07005	7.35894	2.27121	4.40752	4.42161	3.89414	5.23891	1.22308	1.58286	0.976849	1.75418	0.661471	5.3895	8.44405
ADAMTSL3	39.9704	45.7538	24.7072	30.1578	36.4395	25.7357	25.7779	39.1982	37.5068	25.8341	9.806	19.9599	16.0849	12.7353	5.8575	24.0611	23.56	25.7528	10.8777	26.5753	20.5389	18.0392	11.4883	28.2842	47.5935	25.8002	14.4513	13.6148	27.4742	23.4209	2.82875	16.1094	10.978	11.1192	36.3935	9.90519	53.3452	24.3821	18.229	22.4882	13.4114	13.3516	29.5465	7.64313	24.3011	20.7917	29.5125	22.0399	48.5764
ADAMTSL4	26.2484	26.6949	30.9115	26.7497	18.4009	12.5961	17.4647	20.7537	18.6113	16.6338	1.282	1.53373	1.72181	10.0681	4.78867	6.53206	0.875333	5.14061	6.61831	5.14407	1.89325	0.31856	0.678675	1.91424	9.55148	1.29398	1.72125	3.27169	2.34654	2.95304	0	1.20316	1.81461	7.7557	2.25273	2.30472	3.43122	2.10055	4.32108	0	2.0802	7.10247	1.89537	2.2049	5.45874	1.26801	4.55667	1.7059	0.55471
ADAMTSL5	3.29565	1.11941	4.6273	4.41995	1.87903	3.64201	2.64264	5.7593	1.74876	2.41895	0.415917	4.47348	0.431639	0	19.1084	0.531147	1.14858	2.35928	0	0.973989	4.06075	0	1.24229	0.648134	3.85871	0.525163	0.563041	1.58741	1.08306	2.63965	0	0	0	0.236295	8.713	0	0.216201	0.263172	1.27883	0.208795	0	0.197958	1.49447	3.85831	1.15452	0.144936	2.27386	0	0
ADAP1	24.669	47.6903	55.8077	20.9992	12.4711	28.3687	13.3249	26.3687	15.351	13.1387	16.9118	4.91276	3.06494	5.00157	7.92123	11.9628	7.34115	21.6754	15.4757	16.9687	10.7383	8.37469	1.68301	25.2525	39.188	12.7054	4.65944	15.8663	16.1959	21.1331	6.93837	2.07642	4.79894	0.714668	5.34198	39.359	14.8283	10.4442	6.07213	3.5539	0.11811	17.1534	3.57922	78.4575	4.46287	19.9967	12.2879	4.46698	6.41745
ADAP2	13.0072	24.8767	16.8758	17.8369	12.0943	7.15074	8.57493	16.5002	13.3263	19.8735	35.2145	16.5568	23.6602	8.11631	12.3629	35.1892	13.6194	21.0398	23.3374	57.662	24.0383	51.1892	12.3134	47.5814	55.9523	27.912	10.3057	26.9194	13.8401	45.8934	10.3665	56.0289	16.0958	36.0887	32.1625	0	21.9323	19.4294	20.6982	9.3193	21.2448	19.31	5.08484	8.48053	12.5422	10.5684	20.6309	37.8993	12.9662
ADAR	177.403	201.72	200.016	205.936	163.035	202.579	179.714	194.437	206.401	151.586	280.971	188.545	178.208	265.471	176.466	169.875	171.971	253.044	244.242	231.855	226.301	104.085	237.518	247.525	297.037	183.728	260.595	243.853	224.116	283.837	138.423	216.965	147.349	246.736	245.713	107.057	197.771	211.158	288.558	183.578	200.013	212.717	151.523	227.01	255.544	174.829	292.299	238.519	244.391
ADARB1	70.2056	99.6608	63.689	51.0859	77.816	41.6196	36.0665	68.8719	83.8509	174.662	79.1003	76.7393	35.4327	76.2034	46.8573	23.7938	32.3431	62.3266	58.0955	52.6228	84.3645	180.766	54.0863	60.489	68.3177	110.754	83.2122	40.5094	49.708	64.5363	142.059	49.1991	20.6422	34.2715	72.5645	12.0479	86.6406	61.1839	87.1782	62.3385	74.3894	55.6514	49.6687	108.254	78.4026	73.3055	64.5639	100.444	80.0916
ADARB2	0.581619	3.27084	1.03658	0.961553	6.35598	0.395362	0.384493	12.9574	0.849001	8.42537	0	9.92474	2.41486	0	6.1785	4.00902	2.84751	0.440529	0.351937	0.23234	0.718421	0	0.137604	0.276827	4.14043	0	1.52865	7.15815	12.1519	29.4845	25.1484	0.580899	0.337244	0.423493	7.07977	0	6.36539	7.08638	1.93887	0.0681146	0.419811	0.193611	0.0304039	0	0.737894	0	1.4929	0	22.8815
ADAT1	90.2814	96.485	59.2512	60.6449	58.1926	70.464	67.3662	131.489	80.6312	63.5903	39.9138	83.9912	48.4386	90.2557	49.0959	46.4	57.4861	76.0774	55.0797	66.5392	93.2393	110.081	68.5938	112.262	118.202	101.1	110.951	110.12	90.4626	83.1536	149.749	122.151	14.4439	112.026	97.6443	34.525	73.8846	79.795	62.7513	96.8198	103.877	80.678	93.8422	47.5086	89.0044	107.32	106.536	117.306	119.732
ADAT2	71.0036	45.1377	35.9176	79.2063	62.9434	67.9326	105.852	44.5363	45.2526	35.6904	13.0857	14.1486	11.9204	19.3926	17.6246	27.8991	26.3715	43.344	19.8422	39.7612	34.7115	6.09778	49.3779	71.3256	45.018	75.3988	50.6235	70.703	61.007	41.0311	64.8371	57.9467	89.7664	79.7573	55.216	104.293	49.4249	54.011	66.8476	69.9675	46.0302	57.3881	79.0001	54.0814	69.3652	79.901	81.5538	72.5458	117.459
ADAT3	3.71435	6.24136	4.08673	8.30684	2.6498	2.99806	4.27289	5.78067	3.81617	6.62969	2.31034	3.60372	3.53222	2.34951	1.4544	2.09712	1.67335	3.59637	3.32139	2.12925	3.16257	0	0.789881	12.1664	2.71891	12.2929	3.72611	4.07953	3.38955	3.92819	1.02922	0.828949	1.95587	0	11.5245	0	2.39776	2.04785	2.70849	0	0.294319	0.732661	0.309189	0	2.75625	0	1.29348	2.89478	1.87232
ADCK1	23.274	10.893	10.5445	16.3491	18.2184	8.88817	18.1134	10.1328	16.4338	12.3878	2.62982	9.46303	10.2414	22.1937	3.24879	5.33408	4.78496	9.39068	7.6977	5.22281	6.20349	2.58258	5.78603	4.32081	11.0384	14.3972	5.26871	4.93019	5.03131	9.22786	1.98984	5.31516	1.1256	9.08114	17.7372	1.12186	5.47338	7.63033	10.1143	16.9311	9.39186	6.1719	3.08321	4.15502	11.5722	0.114959	6.0036	14.7033	28.7043
ADCK2	10.7316	14.7605	14.1229	10.2561	13.8204	13.774	7.96425	8.43584	11.3046	12.1336	8.14591	9.13599	5.25664	17.289	11.575	3.22119	15.2522	12.5252	3.34585	13.7746	10.5609	0	11.9624	23.0455	17.8091	12.3877	15.4616	11.237	11.359	18.845	5.74309	7.58157	1.88492	14.5034	23.5234	9.58401	18.2755	15.6597	11.6535	15.0782	14.9374	10.1189	15.5371	11.9966	24.6672	0.607076	8.26962	31.5794	4.80247
ADCK5	15.3315	9.14512	11.7862	9.45791	16.7829	11.9606	13.6961	19.0761	19.2922	21.8406	24.5781	8.46833	7.41366	7.65391	4.40293	6.39024	7.40066	6.25522	0	6.50475	4.21174	6.93458	3.72997	19.2435	3.90268	12.9067	4.10872	5.25257	6.67649	6.59699	0.472933	14.9107	6.19614	7.17513	7.15084	0	9.36509	2.22115	6.60236	15.8448	3.60135	4.21312	1.83465	0	7.9187	4.56572	2.11053	11.6516	5.63004
ADCY1	0.796327	1.34736	0.887031	0.469591	2.26121	0.491866	0.456763	0.756568	1.36355	3.93084	1.11838	0.344559	1.10089	1.71668	0.585252	0.386643	0.125052	2.6627	1.53127	1.54408	0.329003	3.48201	2.1271	0.530192	2.63648	0.6306	1.01265	0.743826	1.20126	0.524113	20.0562	0.468201	0	0.765435	0.478076	0.619081	1.36921	0.286261	0.434733	0.0455827	0.44489	0.172736	5.45988	0.406179	1.73409	0.854792	0.381907	0.568919	1.33103
ADCY10	1.30857	0.589817	1.21503	0.271105	0.334153	0.064556	0.829496	0.284186	0.117622	0.388995	1.32007	0.356643	0.0416573	0	0	0.0998421	0	0.878703	0	0.361693	0.0707744	0	0.14223	0	2.09254	0.441854	0.740669	0.620233	0.0806857	0.833759	0	3.95808	0	0	0.175516	0	1.31951	0.0982141	0	0	3.14787	0.221973	0	0	0.180967	0	0.385321	1.65702	0
ADCY2	9.10494	16.0591	8.69233	11.2748	11.7905	8.15946	6.45071	19.4457	14.7272	16.8852	0	0.122938	0.0205059	0.0892527	3.89507	0.0373162	0.248887	0.0941522	0	0.0290591	0.0793672	0	0	0	0	1.35599	0.0400839	0.100944	0	0	1.97696	0	0	0.0978658	0	0	0.270214	1.14411	0	0	0	0.273433	0	0	0	0.890261	0.489338	0	2.98723
ADCY3	48.6404	47.5358	66.0852	65.2212	41.5482	47.0382	51.3564	27.2899	42.162	50.9043	17.1491	13.3813	44.9667	46.2805	15.7923	17.0659	24.5128	32.677	6.43122	18.6415	18.8234	51.6512	13.876	18.7174	38.2316	12.2516	18.6126	19.7591	19.9457	37.1761	14.6945	24.3461	24.9004	13.0526	29.4969	0	19.6233	17.0889	46.3742	23.9049	56.9823	16.9314	11.7175	14.2663	50.3026	90.9451	32.8259	16.9436	10.4912
ADCY4	17.9383	38.4757	16.3846	24.014	29.9003	28.5923	14.0635	16.7389	25.72	24.359	56.0148	15.3881	17.6137	23.8331	32.3946	12.1627	13.7587	33.1819	10.5303	23.3285	22.3177	163.725	16.4957	29.4327	38.8123	23.4007	24.0387	22.0018	21.8672	12.9394	65.6418	5.0519	11.2332	34.7163	23.391	0	39.0039	12.1277	15.3875	24.0716	13.399	13.8607	14.8829	20.5191	30.7534	41.9614	49.9904	36.831	40.0927
ADCY5	12.8449	4.9839	1.87713	1.25863	9.21309	4.0517	3.535	3.60291	4.22336	7.28302	3.72658	1.61065	4.60582	11.9881	5.08321	0.765024	4.92965	2.74814	1.2649	1.99363	1.7551	52.5586	1.76609	5.18907	5.18291	0.395866	10.9946	6.21943	4.01829	0.754642	0.118229	0.036761	0.741651	9.76448	9.2477	0	10.3196	2.32093	0.0535963	31.8006	0.968947	0.969313	2.2811	0	2.16822	1.76804	10.9405	0.327427	0.255228
ADCY6	11.3133	24.8764	5.16178	5.45572	15.4367	6.37123	1.99335	4.28041	6.08287	10.639	6.1421	8.67658	16.3372	14.0614	4.45007	2.17067	7.14652	7.87183	6.06552	7.3079	6.82241	5.27476	9.10786	18.4775	33.618	15.4698	9.94366	9.96328	8.85787	6.40724	18.9499	1.91769	2.6475	1.56305	4.75687	2.49017	20.2263	9.94958	5.26366	19.5912	2.67999	15.0347	2.24152	0.336525	9.92378	2.71833	9.2118	37.4322	5.10709
ADCY7	112.06	168.841	171.677	133.94	146.083	147.233	112.091	84.4214	133.453	128.804	118.857	101.25	75.2371	104.077	45.0525	44.3792	65.314	117.98	49.8101	101.26	89.5065	80.0539	68.2842	172.451	171.745	131.642	147.832	93.803	97.3426	142.121	73.1692	66.1792	49.9026	84.8532	152.713	213.971	135.637	83.6668	89.1094	67.9126	80.3562	75.0275	101.416	80.2319	87.1682	118.271	103.158	156.355	100.065
ADCY8	0	0	0	0	0	0.0268854	0	0	0	0	0	0	0	0	0	0.0207304	0	0	0	0	0	0	0	0	0	0	0.244824	0	0	0	0	0	0.995331	0	0	0	0	0	0	0	0	0	0	0	0.271934	0	0	0	0
ADCY9	12.8736	7.57273	10.1111	14.0824	7.44689	4.30704	3.56954	8.13102	7.74176	10.1794	15.3493	7.4867	6.74234	14.1264	4.41694	11.0699	10.1219	11.5348	2.78075	12.1476	8.90632	8.04349	5.93805	7.89333	13.4677	11.2901	10.8822	5.59026	4.82889	6.75915	16.6826	2.26275	3.13669	22.8835	15.1839	0.504843	10.166	4.85496	4.26741	13.4819	10.1116	20.6979	6.64484	9.83093	10.1755	11.158	19.1274	4.9259	6.99669
ADCYAP1	1.93215	0.0803294	0.708412	0.197758	0	0	0.977783	0.908005	1.00234	0.471797	1.04329	0.0794248	1.14891	2.93782	0	0	0.208207	0.264657	2.6369	0.352746	0	5.34199	0	0	0	1.21334	2.21524	0	0.183086	0	0	0	0	6.20805	0	0	0	0.445174	1.09356	0	0	0	0.395075	0	0	0	0.538791	0	0
ADCYAP1R1	0.400606	0.1567	0.163521	0.197524	0.725786	0.488121	0	0.395847	0.178626	0.281941	0.0682939	0.0939906	0.063239	0.814442	0	0.0189194	0	0.508331	2.99119	0.0589305	0.13413	0	0	0	0.0672004	0	0.0618134	0.103769	0.0306036	0	0	0	0.0838405	0.854788	0.977584	0	0.276364	0.149094	0	0	0	0.0842819	5.58964	0	0	0.802972	0.298076	0	0
ADD1	303.503	304.814	320.574	294.502	311.233	296.347	270.711	366.518	349.529	319.613	419.541	314.008	319.157	569.022	288.028	212.275	332.551	404.617	320.975	307.586	384.963	565.325	302.972	385.23	333.748	393.333	361.193	309.841	291.673	333.297	664.188	341.962	339.857	294.119	408.195	175.83	454.799	375.528	278.807	483.589	512.614	247.334	356.055	346.003	307.281	390.177	347.17	300.287	426.245
ADD2	9.72041	15.9017	15.3572	18.8899	34.028	18.8719	15.9322	12.2022	32.794	22.8253	8.05648	6.99539	27.2591	7.14429	5.01828	4.55012	3.72912	6.58253	10.7317	13.0787	21.6552	102.538	12.4719	18.6805	9.69742	9.03858	8.99726	12.5513	10.7585	3.04226	10.9648	9.29506	9.13199	19.8654	6.78449	5.51942	11.0358	18.0177	5.8046	13.0652	9.62256	11.3122	15.4085	7.16968	17.0696	32.973	19.1824	74.5303	19.9783
ADD3	299.106	171.663	188.524	192.065	281.597	163.51	120.706	366.953	343.836	226.381	247.428	280.055	252.505	200.999	164.774	160.753	220.757	238.015	278.389	204.194	306.764	544.498	233.888	343.022	258.379	227.418	297.027	310.782	257.517	155.106	349.007	272.862	227.092	312.045	324.151	336.483	387.914	328.894	160.447	536.2	290.568	254.577	317.925	182.209	220.716	290.139	426.396	278.224	334.635
ADGB	9.88666	6.36975	8.11984	11.5911	8.51503	7.18522	8.08397	13.4847	14.1712	10.8995	0	0.0568883	0	0	0	0	0	0	0	1.43419	0.421627	0	0	0	1.54351	0	0	0.152111	0.307648	0	0.127734	0	0	0	0.0637019	0	0	0	0	0.0850198	0	9.1479	0	0	0	0	0	0	0
ADGRA1	0	0	0	0	0	0	0	0.038958	0	0	0	0	0	0	0	0	0	0	0	0	0	0	0	0	0	0	0	0	0	0	0	0	0	0.694885	0	0	0	0	0	0	0	0	0	0	0	0	0	0	0
ADGRA2	9.53046	13.943	4.70559	5.89703	10.9554	12.04	6.84348	6.9785	9.50795	8.48899	14.392	7.39114	10.1415	13.8671	6.49981	4.14473	5.5739	7.07929	4.47149	10.8538	7.19015	4.64949	2.80574	7.73338	12.7272	11.7739	7.62403	6.41043	4.90767	5.022	3.07965	1.3412	3.86521	5.21527	6.06721	1.39051	17.5351	7.26764	10.7488	4.91975	7.28138	16.319	6.86893	11.3016	3.1139	13.1008	3.9999	18.1915	9.7664
ADGRA3	24.2504	21.324	17.4654	23.0354	34.0803	16.5621	15.564	24.9816	21.6469	29.3965	5.40911	1.84621	2.62037	3.80096	13.564	2.89345	5.93032	3.67641	0.733372	4.31151	5.39117	0	5.93859	7.8454	11.9741	3.75236	2.19317	2.77081	16.3674	4.44263	0	7.30489	6.40468	10.0506	8.21253	0	18.2303	12.8272	14.7491	7.75956	2.31474	11.7952	5.06498	6.36383	8.58977	3.07914	3.08761	9.84914	14.7428
ADGRB1	4.4804	3.78062	4.92009	3.96403	5.37921	12.6902	3.75873	2.0409	2.24194	2.03277	3.50044	2.22752	1.31555	5.27669	4.03392	1.99917	1.85956	1.27579	0	1.69334	1.65594	0.145063	1.9182	3.84761	1.92494	1.84633	2.15983	3.97861	4.70582	3.25517	0	0.792348	0.0988672	1.01739	2.93413	0	5.78986	2.67468	2.86392	1.4487	0.579077	1.01402	1.45187	2.38249	3.58184	0.13327	1.12723	9.9465	6.58299
ADGRB2	0.395519	5.53039	0.849177	0.708404	3.35358	0.177802	1.08447	1.70284	0.669432	1.15248	3.48857	0.763573	0.349903	2.63747	0	0.517495	0.564231	0.560479	0.950093	0.404052	0.37901	0.153265	0.754105	0.842785	10.6628	0	0.271527	5.9252	0.115935	0.478769	0	0	0	0	1.51668	0	0.620518	5.17127	2.25353	0	4.40782	0.384626	0.0556957	3.02362	0.488496	1.64181	1.62465	2.13924	0
ADGRB3	0.107899	0.0583765	0.151563	0.0353433	0.0307532	0.106223	0	0.116754	0.0427436	0.177828	0	0.114295	0.590472	0.51934	0	0.0818933	0.500989	0.235687	0	0.338969	0.318702	0	0	0	0.289339	0	0.334339	0.59626	0	0.326883	0	0	0	0	0.191338	0	0.528855	0.26772	0	0	0	1.09393	0.570383	0.11332	0	0.133609	2.1391	0.956328	0.206929
ADGRD1	6.11243	1.52295	6.16603	4.34488	4.96643	2.5441	5.59458	6.38034	5.7967	4.86054	1.21717	3.71313	3.7045	2.53023	2.18955	1.15686	0.467975	3.48406	0.0932993	0.508933	0.565623	1.29037	4.2983	4.75956	6.30806	1.50047	3.30096	1.9649	2.44109	0.90018	0.157482	2.97367	0.421241	4.61177	4.22606	0	1.39284	2.89705	3.88845	0.104825	25.1117	21.9612	3.55478	1.37728	0.380996	2.85785	5.25722	0.239231	8.90863
ADGRD2	4.04256	5.51429	3.24262	1.64363	2.15806	1.48617	2.71582	4.72874	3.21341	3.05796	0	0	0	0	0	0	0	0	0	0	0	0	0	0	0	0	0	0	0	0	0	1.60796	0	0	0	0	0	0	0	0	0	0	0	0	0	0	0	0	0
ADGRE1	0.790594	2.1864	1.6299	3.57343	2.83	3.89015	0.904056	2.21967	1.96834	3.55785	8.63368	1.5364	0.584033	0	8.50261	1.97199	1.14281	2.28444	26.3539	19.1769	2.72048	1.0717	2.55784	3.47844	2.44704	2.80308	1.82412	3.67307	6.6613	2.46913	0.351418	12.4926	3.9779	31.906	1.97452	0	2.07681	3.90855	0	23.8908	0.413592	0	8.61297	1.98549	4.84672	2.46801	5.22735	11.7382	13.0179
ADGRE2	16.9923	19.8394	52.983	29.0846	12.1743	22.5667	13.4533	20.6045	13.7858	15.5336	18.5935	13.7605	6.61752	30.4244	22.1397	33.5325	7.82074	48.7597	4.71598	71.7417	9.80946	10.8365	13.2956	33.4195	39.6245	12.189	23.7046	29.7359	18.9702	29.8917	1.56816	9.31168	13.7416	101.794	7.4134	1.15592	15.5341	7.61174	14.8825	5.63799	3.66241	18.5722	22.0765	51.3794	22.0907	6.6014	38.8359	8.01952	16.7073
ADGRE3	1.80738	2.36589	1.51048	1.10561	2.34408	0.385834	0.197124	0.627498	2.19055	2.25072	0.240642	0.748862	2.05598	0.273182	0	0	0	0	0	0.179793	0.821113	0	0.108877	0.241558	0	0	0.434722	0	0.279792	0.17282	0	0	0	6.69523	0.233299	0	0	0	0	0	0	0	0	0	0	0	0	0	0
ADGRE5	182.475	179.331	256.833	242.97	190.318	164.603	182.719	199.425	186.743	162.836	256.721	174.612	148.488	273.558	99.7278	222.299	120.657	254.736	81.7885	198.7	136.388	81.37	146.876	181.056	222.119	159.109	186.222	150.443	179.623	231.429	70.2807	132.353	281.971	74.2717	176.098	43.9016	165.909	133.007	191.464	37.8252	142.367	134.903	152.939	226.08	196.945	97.654	185.664	106.882	175.247
ADGRF1	219.592	647.563	242.487	768.575	390.711	179.302	302.584	192.641	92.3313	88.5722	0.0160409	0	0	0	0	0	0	0	0	0	0	0	0.127834	0	0	0	0	0	0	0	0	0	0	0	0	0	0.294272	0	0	15.9195	0	9.68446	0	0	0	0	0	0	0
ADGRF2	0.603328	0.707365	1.13031	0.910831	1.06194	0.545356	0.612699	0.962633	0.795924	0.519562	0	0	0	0	0	0	0.225348	0	0	0	0	0	0	0	0	0	0	0	0	0	0	0	0	0	0	0	0	0	0	0	0	0	0	0	0	0	0	0.162602	0
ADGRF3	8.01075	6.66423	9.88804	6.14732	11.603	6.28252	1.74226	11.6619	6.86359	9.28963	0	0.881534	0.565194	45.7627	0.127464	4.92384	2.79631	0.204163	0	7.48924	6.91858	0	1.19368	1.13681	2.66526	3.4552	0.823298	4.09372	0.449268	2.19554	1.71091	1.67464	1.84234	11.8084	1.46804	0	14.2868	0.390175	0	0.325422	0.748243	0.308466	0.58189	1.81215	0.251653	0.564823	7.19448	2.28329	19.348
ADGRF4	0	0	0.0505939	0	0	0	0	0.156139	0	0	0	0	0	0	0	0	0	0	0	0	0	0	0	0	0	0	0	0.112969	0	0	0	0	0	0	0	0	0	0	0	0	0	0	0	0	0	0	0	0	0
ADGRF5	9.04605	6.84638	3.61063	4.08068	6.60011	4.63072	5.07011	9.45181	7.3868	7.22709	9.74531	6.06358	5.44182	6.44443	7.30768	6.26044	7.181	7.9279	4.92691	22.2958	8.54709	134.37	5.47417	4.41029	23.2986	18.3655	17.7026	21.9394	5.73675	6.59296	10.625	2.48309	2.79361	28.9603	7.50316	0	39.4614	9.97537	23.5485	39.1243	8.73288	57.8669	5.74977	4.66601	3.53894	4.82482	34.5339	18.5339	2.31926
ADGRG1	25.4832	34.0883	22.8527	24.2915	27.4438	23.9092	7.236	40.2151	23.5338	17.4235	8.71655	9.12295	10.7584	20.5004	0.84019	26.2023	25.9034	15.5855	3.26105	17.1123	6.09755	0.12174	13.817	13.5613	55.5225	4.67918	9.6028	13.5219	7.23783	43.2997	2.13302	13.1644	11.3606	4.36092	7.32233	0	11.3298	13.2477	25.5428	25.059	14.5813	35.2797	12.5942	10.0906	4.34481	2.59536	23.0818	11.4914	0.522002
ADGRG2	5.947	8.04437	2.46262	2.67715	6.05464	3.46376	2.49052	8.8582	7.47617	7.20661	1.5399	2.972	5.9564	7.247	6.20421	0.223211	6.17308	5.88714	4.3067	1.25278	8.17272	28.3051	1.87704	6.92482	4.06545	3.35171	12.768	8.79562	5.19339	0.396944	4.53428	1.29871	5.51596	7.89002	2.76695	2.03507	10.7146	6.77543	3.51281	15.4473	7.40727	1.99387	5.0177	3.61615	1.7556	5.4054	4.3191	5.77254	8.84321
ADGRG3	0.889337	0.297526	0.467664	0.817262	0.494348	0.214635	2.17242	0.279649	0.262567	0.660541	0	1.08798	0.948296	1.62509	3.21955	0.168697	0	0.368856	0	1.56594	0.212817	0	0.876557	1.66241	0.403604	0	0.242494	1.41107	0.120629	0.40798	0	0.162752	0	8.69836	0	0	2.40864	0.493016	1.28118	0.534696	2.9746	0	0	0	0.694912	0	1.05383	0	0
ADGRG4	0.434573	0.176573	0.520322	0.124308	0.245654	0.0529638	0.462752	0.671999	0.384678	0.277682	0	0	0	0	0	0	0	0	0	0	0	0	0	0	0	0	0	0	0	0	0	0	0	0	0	0	0	0	0	0	0	0	0	0	0	0	0	0	0
ADGRG5	6.45426	16.7174	15.2352	7.43494	13.8825	3.68032	2.90528	9.61391	20.8815	26.8585	13.3011	5.27481	18.3231	11.1703	4.56801	1.8373	3.35133	8.04447	11.6993	7.26352	7.97275	4.63431	3.4571	13.0613	19.6596	2.55167	8.02037	15.7224	9.39613	4.44133	2.71149	6.35176	44.4639	5.68372	11.2227	1.12285	8.14472	6.47915	6.27439	17.9964	10.5929	1.64541	8.1381	2.79715	19.2935	27.8602	6.61155	17.5867	21.0349
ADGRG6	3.47934	1.79658	2.19423	0.887735	6.75718	2.81815	0.144925	3.81842	4.16681	3.04782	11.8338	3.13847	2.24284	7.70808	6.41159	4.02009	4.50891	4.90976	30.3125	7.38971	4.33218	62.2115	8.15369	15.3209	11.7334	12.3471	8.07113	3.73142	3.54303	3.4859	8.0894	0.275134	1.26873	0.237787	4.77923	0	18.6147	5.37395	4.77869	24.5478	0.893101	7.82506	3.3175	0.0468522	0.7329	0.93478	3.87665	3.92066	1.50067
ADGRG7	0	0	0	0	0.386516	0	0	0.248264	0	0	0	0	0	0	0	0	0	0	0	0	0	0	0	0	0	0	0	0	0	0	0	0	0	0	0.230743	0	0	0	23.9768	0.307711	0	0	0	0	0	0	0	0	0
ADGRL1	42.7614	26.6174	31.0638	31.3877	35.7787	31.412	34.8661	13.0988	21.9532	27.5992	10.4398	2.59125	6.32157	4.91244	2.37502	3.9124	4.66685	5.81582	6.24958	6.9952	8.69904	0.857793	3.50918	2.38253	13.2666	5.65377	2.48989	5.48676	5.33289	2.06846	1.6468	5.14684	0.758258	6.59482	8.97896	2.48226	17.0963	6.01544	12.1139	4.81975	4.4334	5.16184	9.02693	0.611035	9.36069	4.06383	17.1304	22.5682	2.60978
ADGRL2	10.5557	20.0167	5.10647	7.26663	8.24696	6.58152	3.96911	21.4525	14.1167	8.17268	5.44217	5.09539	10.8311	19.1276	10.8706	9.54555	6.17029	16.1299	4.25994	20.862	7.52367	23.4113	4.91891	14.4228	29.1527	12.0208	18.3218	10.6151	6.23951	2.97906	8.81146	3.66289	6.55111	37.4614	20.09	75.951	15.2173	10.263	16.0343	11.4925	39.3896	37.1709	14.9757	4.26324	14.7491	8.06515	13.5132	3.6961	7.46526
ADGRL3	2.00479	0.479528	1.18984	0.138124	3.31426	1.17782	1.21337	0.2921	1.15955	0.639598	4.4052	0.620334	1.35725	1.40604	2.91108	1.17808	0.268813	0.0741916	0	0.433423	1.16614	0.103175	0.111255	7.9851	8.18976	1.02089	2.74164	1.9839	0.185855	1.20774	1.28743	0.319132	0.424827	3.59375	0.339714	0	1.79121	3.65074	1.9865	0.315676	2.45992	3.05563	0.121983	0.754304	0.16386	1.55043	0.0377835	0.839458	0
ADGRL4	1.90031	10.4508	2.92687	1.33876	3.20542	3.30561	1.59497	4.66301	3.69604	3.93802	2.83181	3.07879	4.00007	10.029	6.76713	5.08192	5.28831	7.1177	6.23773	4.36842	2.9402	3.66466	2.64518	6.09756	4.04193	10.9617	8.60481	5.08048	7.45164	2.57141	6.27924	7.89535	9.84419	12.1068	5.32674	219.211	11.0642	3.79712	8.41243	7.99686	7.39477	10.778	2.79255	6.75353	1.98286	3.36649	9.31435	0.139193	0.812746
ADGRV1	13.3981	22.9948	14.2168	16.6769	16.2553	13.2897	8.90891	18.2018	15.1372	13.8433	0	1.74131	0.203579	0	0	0.0217346	1.58102	0.270823	0	0	0	0	0.516272	0	2.16593	0	0.34646	0	0.343573	1.11207	0.856169	0.896766	0	5.3857	0.566791	0	0	0.0359301	0.980217	0	0.385367	36.6763	0.708944	0	0.25469	0	0.244908	0	2.65696
ADH1A	0.743666	0.799425	0.109509	0.245992	0.392923	0.74039	0	0.339179	0.152508	0.351566	0	0	0	0	0	0	0	0	0	0	0	0	0	0	0	0	0	0	0	0	0	0	0	0	0	0	0	0	0	0	0	0	0	0	0	0	0	0	0
ADH1B	70.9867	65.7023	5.00666	6.39503	34.4076	6.06074	0.767881	21.7209	15.6555	4.46723	15.3218	32.2939	18.185	10.8749	15.3493	11.6476	31.2456	7.27523	3.57235	19.4097	34.9551	50.6427	7.26947	11.0609	11.1875	61.3067	20.8806	8.67126	4.79588	3.39078	18.5942	0.286717	0.919156	9.75667	19.1886	2.93571	38.8917	32.5913	4.54015	29.1663	5.09737	66.7245	4.33564	0.317198	0.278924	6.99494	0.983441	13.922	44.1701
ADH1C	1.01319	0	0.0929473	0.404311	0	1.09412	0	0.63583	0	0.336514	0	0.0813602	0	0	0	0.464023	0	0	0	0.239416	0	0	0	0	0.269337	0	0.498945	0	0.124124	0.229664	0	0	0	0	0	0	0	0	0	0	0	2.03045	0	0	0	0	0	0	0
ADH4	6.09983	4.44474	3.95582	6.90573	7.05993	4.38515	5.25816	6.80212	9.09748	6.72997	0	0	0.110932	0	0	0	0	0.12775	0	0.728042	0.190143	0	0	0	0	0	0.216998	0.180141	0	0	0	0	0	0	0	0	0	0	0	0	0	0	0.139169	0	0	0	0	0	0
ADH5	60.4498	57.7194	47.425	47.4877	47.3981	56.01	48.8994	71.7543	51.5114	62.7645	40.1777	64.8122	54.619	44.724	32.2498	59.4807	43.028	63.2295	42.4137	66.2555	84.0008	24.5845	60.9209	71.5089	59.507	77.4646	81.8656	78.8418	65.4603	70.603	58.4214	48.7557	116.497	105.708	61.077	146.682	46.4038	73.052	54.7473	63.676	96.9357	72.6579	53.8519	48.3612	49.5475	74.1367	45.1724	54.4952	45.3528
ADH6	1.93687	3.1128	1.35433	1.42123	2.39351	0.0487391	0.423947	2.6211	2.21666	1.09879	0	0	0	0	0	0.0457403	0.502543	0	0	0	0	0	0	0	0	0	0	0	0	0	0	0	0	0	0	0	0	0	0	0	0	0	0	0	0	0	0	0	0
ADH7	0	0	0	0.337453	0	0.371613	0	2.84191	1.45015	0	0	0	0	0	0	0	0	0	0	0	0	0	0	0	0	0	0	0	0	0	0	0	0	0	0	0	0	0.222591	0	0	0.225394	0	0	0	0	0.335713	0	0	0
ADHFE1	35.5278	25.1266	20.2534	22.4038	17.7884	13.8529	9.97636	28.114	30.1002	13.6422	28.3239	22.1844	13.5193	18.7134	41.4836	10.9829	19.5985	22.1808	7.34842	20.9409	18.5827	0	22.9311	23.5486	27.7737	61.3003	14.7808	18.4508	18.1527	30.235	12.3657	46.6492	39.0911	17.7882	20.151	28.5692	13.4971	28.0049	40.407	17.1182	14.0344	6.19352	15.1371	3.61276	36.5438	11.375	32.3364	66.1913	22.0819
ADI1	40.7716	37.5197	39.8524	42.0546	44.8242	32.0917	39.0503	38.9038	38.874	41.3684	23.3823	25.9089	20.1536	34.0597	29.1862	24.1775	22.7752	34.2722	25.1817	46.1366	28.6994	36.1047	36.5859	38.7967	49.7778	51.1931	36.8315	46.0752	33.1498	30.5885	60.3572	48.7641	31.7544	34.6311	31.9599	79.7664	45.7635	28.9545	31.5928	41.4612	39.135	47.0127	29.2738	24.6919	33.6592	44.0965	43.2296	33.1238	58.9197
ADIG	0	0	0.518667	0	0	0.739033	0	0	0	0.199052	0	0	0	0	0	0	0	0	0	0	0.295871	0	0	0	0	0	0	0	0	0	0	0	0	0	1.1031	0	0	0	0	0	0	0	0	0	0	0	0	0	0
ADIPOQ	1.67507	2.39718	3.22025	1.20357	1.63032	1.65656	0.922087	1.96486	1.4556	0.658497	1.50735	0	0.27296	1.5605	0	0.600022	0.100358	0.836275	0.14679	0	0.0386647	0	0	0	0	0	0	0.0746515	0	0	0	0	0	2.02461	0	0	0.264848	0.429036	0	0	0	0	0.457034	0	0	0	0	0	0
ADIPOR1	73.5655	72.039	129.955	98.7871	63.7431	80.401	86.1571	59.409	54.8562	55.8012	74.769	56.5982	55.9261	70.0234	44.1919	74.86	64.5767	70.2591	59.7784	90.7487	62.0734	86.7145	62.1325	57.7995	82.1545	60.3619	57.7534	73.2781	55.0701	81.5012	88.6436	63.2032	80.9167	75.0125	63.0841	9.44062	52.2961	60.6177	49.4133	71.9125	71.1609	83.3418	60.4424	94.5831	61.2089	63.31	49.184	52.8296	40.9609
ADIPOR2	59.5025	52.5281	47.9019	31.9216	48.4946	42.1514	42.0208	70.7508	60.2149	58.8418	26.8528	32.0188	41.1938	34.4735	36.2207	22.709	26.3172	40.1259	27.2984	43.1592	38.4985	17.1059	48.4577	86.2255	41.1439	79.0096	44.6672	52.2372	36.5415	46.2947	201.402	69.1738	37.4524	134.75	54.6959	18.5093	37.0032	29.9908	50.6789	70.0754	63.3845	43.3933	43.2949	68.2148	60.8207	103.748	43.182	25.2162	65.2243
ADIRF	2.6715	6.98532	2.94191	1.90761	3.84162	13.3448	0.97901	1.25476	6.5239	3.14979	7.90605	3.69335	2.68914	1.05527	0	5.10347	7.26506	17.8601	19.1864	2.80751	10.9765	0	2.47794	1.1609	3.15934	0	8.19403	1.76545	1.58386	2.05983	21.9848	0	0	0	2.36285	0	6.49765	8.96412	6.72189	0	5.12664	9.23948	6.17293	0	0	14.8101	2.63069	44.2122	0
ADK	43.3103	59.4727	32.0852	36.9181	50.1726	30.8282	39.4473	36.8409	42.5083	48.8998	36.9399	52.6913	33.5016	31.6487	38.3108	20.4248	34.1349	41.2886	25.8724	35.1986	65.5242	34.1437	30.0579	27.7578	62.4009	49.2353	37.4247	55.6831	42.0694	25.3633	40.2228	24.7502	67.1637	32.5934	63.494	0	79.8521	75.436	21.1968	48.8693	49.135	45.609	51.5647	29.5154	65.3013	115.303	70.5503	17.1279	92.1906
ADM	11.4789	10.0164	4.78014	2.56721	10.1834	7.69012	9.9426	5.0051	4.05006	0.860124	15.7784	13.1165	17.6377	11.4651	1.72171	11.1342	5.71604	5.74878	5.34958	10.9027	5.32072	18.9702	23.3548	8.38096	5.2569	18.6367	5.44196	7.9562	2.43419	4.61024	7.43329	7.63379	4.57254	5.82651	5.16537	2.56961	3.94219	5.79275	12.6471	8.37842	5.70205	5.42042	2.19087	8.00227	19.4737	12.2365	0.956975	2.06896	0.61569
ADM2	2.13639	5.30963	2.22378	2.61077	3.13692	1.46958	8.12395	2.32242	4.5863	2.55838	1.57758	3.03259	1.50864	2.50328	4.02566	1.07998	2.21686	2.46041	1.96241	2.40671	2.81368	0.103375	1.77301	2.12188	6.09558	1.37594	5.42358	3.27416	1.55594	1.66369	0	1.59877	4.51483	0.541387	4.61195	0.927075	3.96564	4.45023	2.79334	1.64111	4.01061	3.49968	2.32219	0.076158	2.74831	6.26707	1.7186	6.14694	8.42266
ADM5	0.597435	2.73443	1.50798	0.197084	0.452333	1.57846	0.244129	0.874921	1.33464	2.94235	0	0.412731	2.9747	13.2119	1.09037	0.47076	0	0.596167	0	0.728591	0.999944	0	0	0.561857	2.18516	0.454902	0.253033	1.48572	0.629534	3.02827	0	0	3.5937	0	1.35654	0	0.374458	1.06739	0.983742	0	0.926027	2.74563	0.486635	0.604185	3.93165	0	0.302995	3.01344	13.4532
ADNP	51.3714	50.5648	40.0285	36.5002	49.0124	40.1054	39.8721	74.3491	75.886	58.7447	51.8388	61.9527	51.6459	51.5971	60.1967	44.5768	79.8768	69.5604	56.5781	57.9699	75.6244	79.3629	71.2946	88.3773	71.0974	63.3551	74.9464	79.2424	78.7461	88.8369	65.2777	95.9043	67.0775	77.7627	77.8129	13.4087	93.0439	77.1888	81.3122	74.6752	63.1055	61.6385	70.6852	57.3886	80.8362	68.4896	110.614	65.1965	103.816
ADNP2	17.4277	24.4325	16.2429	9.16034	14.2871	13.339	9.28466	18.658	19.7199	16.7915	12.1016	12.4387	8.75892	13.5509	14.0464	22.0213	13.9965	16.3857	20.4069	19.5329	15.4594	9.18821	13.0194	22.6419	24.9496	24.482	18.8281	16.7332	17.9482	18.6849	23.7214	12.2149	14.7562	13.9149	17.234	3.64741	23.7946	16.5936	37.121	28.4255	10.0056	20.7942	14.9873	30.5461	16.2994	10.3809	20.7242	11.3343	23.8166
ADO	10.189	16.2669	12.8517	9.95592	9.08494	9.6975	8.56488	12.7985	11.8009	9.75082	17.4976	10.2419	12.6037	14.5274	22.9148	12.3605	21.1676	14.3538	21.8079	12.9562	13.4354	7.48611	12.7758	17.8902	19.5038	21.6468	15.9396	20.9666	11.6572	24.5526	40.9788	33.1971	24.1317	15.8901	16.9164	3.30069	20.0107	12.3362	17.1335	22.2464	16.5018	21.8568	11.7594	30.3826	20.3426	22.5473	27.6154	14.1931	21.0486
ADORA1	0.373177	1.26114	0.181707	0.831077	2.7453	0.11306	0.772006	0.153897	0.384316	0.406557	1.35886	1.26795	1.52847	0	0	0.259731	0.215221	1.10213	9.29594	1.48889	0.372244	0	0.312468	1.95343	0	0.480224	0	0	0.665149	0.625574	0	0	0	0	1.72696	0	0	0.322086	0	0	0.262735	0.390261	0.52122	0	5.18034	0.142869	0	0.514066	0.666666
ADORA2A	22.4359	22.7953	19.6915	11.6234	15.1777	25.7431	19.5154	21.0788	20.1598	21.5534	23.448	18.0041	13.7881	35.9607	34.0021	16.9296	24.4589	24.7167	10.906	13.6913	14.5646	3.0227	16.5705	30.104	22.7403	11.9345	26.2395	14.9172	20.784	35.6877	8.63937	40.7722	8.9428	19.4635	23.354	3.16375	22.5141	16.6868	17.8417	17.2161	11.8439	8.86719	21.1609	8.21654	32.1909	18.306	11.7328	49.5931	25.1029
ADORA2B	1.08883	0.440012	2.99909	0.448542	2.98691	1.60423	0.352702	2.13184	3.20494	2.34324	1.7556	0.156396	0.255851	0	0	0.226273	0	1.03187	0	0	0.439497	0	0.585013	1.27562	0.248113	0	0.500546	1.54116	1.31814	0.460803	5.9099	0	3.57337	2.02718	0.53674	0	0.740822	0.692005	0	0	0.610634	1.35795	0.962686	0	1.48146	0	3.85303	0	1.15724
ADORA3	0.832753	0	0.567108	1.27744	0.614838	1.42847	0	1.51876	0.491358	0.617661	2.02352	0.543825	0.680944	0	0.705967	0.848565	4.69562	1.10369	2.69294	2.34398	0.860787	0	0.26685	1.70504	5.52422	0	1.84995	0	0.971012	1.52669	0	0.445996	0	0	0	0	3.64802	0.137672	0	3.92211	5.01876	6.34937	0.658997	0	0	0.506201	1.81538	0	0
ADPGK	129.005	168.522	95.5253	133.017	115.792	100.845	117.107	156.873	150.569	116.857	100.017	107.337	117.718	137.194	52.3808	85.7614	74.8075	165.711	61.3905	141.41	128.732	315.163	135.227	190.68	211.38	140.101	205.507	222.1	144.879	200.89	193.631	158.9	129.923	176.22	204.353	98.0285	234.159	158.325	171.925	75.2578	115.404	185.555	125.284	101.635	222.053	148.682	238.426	143.563	174.588
ADPRH	8.94685	12.2075	12.1835	7.45236	9.15363	7.44723	4.72076	8.63297	9.23907	10.8647	6.40798	8.81771	15.2421	6.99894	12.5676	10.8672	7.78737	11.7223	11.5294	12.6336	7.55948	86.6745	10.5415	10.7194	17.1777	14.1293	14.1671	23.0364	7.67063	18.7883	13.6882	20.5239	8.10154	18.1041	10.6017	3.48948	15.5331	8.09	19.1676	13.3927	19.204	10.9908	20.347	12.2384	13.7166	5.23901	14.5199	27.9324	1.94726
ADPRHL1	1.05177	1.29741	1.51825	0.781606	1.48612	1.91002	0.967528	1.45202	0.94254	5.34195	2.84735	2.34249	1.22643	0.999202	1.07862	1.03126	0	0.405183	0	2.32103	0.319355	0	0.0473491	0.181825	0.354316	3.00236	3.53203	0.102513	1.4704	0.211153	0	2.61743	0	0	2.68545	0	1.84265	1.81612	2.27086	3.28177	1.06983	0.366853	0	0	0.392053	0.0407101	1.326	0	3.08482
ADPRHL2	15.1057	20.9107	18.6904	17.7014	15.9911	19.764	11.4667	9.18908	9.27764	13.0877	16.8023	15.965	15.9062	17.0615	3.09789	9.33077	5.88968	13.2489	0	14.5626	9.5358	10.4374	8.866	6.09585	10.4419	3.2901	9.93756	9.21286	8.06969	15.1677	0.561162	4.21166	4.95161	1.48239	15.6987	2.52215	8.89846	9.14029	6.09809	1.12126	9.25091	10.6388	4.19082	3.7455	11.6093	5.44525	6.26118	19.3049	10.2727
ADPRM	38.8057	33.0103	24.889	24.8304	26.6686	16.1537	21.3906	42.0107	25.8414	21.1469	23.0386	32.9017	30.4558	53.1119	34.4379	23.4846	43.3579	35.2694	19.3966	20.6639	38.1141	16.9781	47.1861	43.1487	44.3643	45.1361	24.0279	47.9684	35.2507	24.6138	21.9378	44.2083	20.1155	41.2899	34.327	3.39889	78.5392	84.2449	25.9299	64.8901	49.1311	21.6725	59.9814	34.8261	29.4695	49.3119	64.792	21.8849	36.7039
ADRA1A	6.52559	4.3025	7.06595	2.56144	4.59119	3.68573	4.96623	7.35337	4.89078	5.97348	1.19875	0.524642	3.63976	0	1.97059	1.77115	2.82253	2.35337	0	0.943357	3.07612	0	0.6489	0.595363	4.26955	3.81313	6.15348	3.20587	0.304059	0.914307	3.71516	3.48498	0	7.72851	7.59065	0	11.5624	2.51551	1.28379	9.23376	5.0906	0	0.527755	0	2.64942	4.57923	1.95624	3.64849	0
ADRA1B	2.13102	2.27383	0.2338	0.490117	0.281485	0.326638	0	0.806776	0.400377	0.821371	8.91998	0.677734	0.213214	1.21242	0	0	0	0.491	0	0.0999174	0.547883	0	0.486973	0.695397	0.45095	0	2.33264	3.67325	0	0	0	0	0	0	0.671632	0	2.78193	0.125684	0.203068	0	0.508989	0	0.936261	0	0.923552	1.24312	0	0	0
ADRA1D	0	0	0.404158	0	0	0	0	0.177139	0.691621	0.0439868	0	0.0494538	0.156344	0	0	0	0	0	0	0	0.266861	0	0	0	0	0	0.152876	0	0	0.140704	0	0	0	0.620498	0	0	0.22707	0.0921569	0	0	0	0	0	0	0	0	0	0	0
ADRA2A	4.83008	15.1688	2.18148	7.20194	10.6874	13.9624	5.43436	8.88658	9.99177	11.6166	3.38364	5.70754	11.2367	20.755	19.5536	1.81246	6.53514	25.8936	23.6134	6.99378	12.4172	28.0095	4.01131	15.7165	11.9812	6.71459	20.2221	17.1545	20.6989	3.42024	29.4861	1.98333	14.0751	22.294	13.7697	6.38456	19.8395	12.4557	17.3179	17.5877	7.27733	5.80502	16.4249	22.4736	5.58542	14.3912	10.7876	8.10444	9.9237
ADRA2B	0.51621	0.637733	0.0459339	0.483818	1.44761	0.192907	0	0.0708585	0.176183	0.525345	1.35014	0.472781	0.562011	0.356467	0.926141	0.300208	0.0688599	0.287149	0	0.233316	0.159561	0	0.0711465	0	0	0.220511	0.122106	0	0.0605497	1.57326	0.526758	1.14865	0	0	0.131419	0	0	0.0736153	0	0	0	0.166214	0.156795	0	0.180836	0.121728	0	0	2.27253
ADRA2C	0	1.90795	0.203799	0	0.180017	0.626382	0	0.78866	0.28773	0.288788	0	0.454156	0.280086	0	0	0.255256	1.76765	0.161444	0	0.382767	0.874322	0	0	0.608082	0	1.43923	0	0.229821	0	0.756794	0	0	0	0	1.28718	0	0	0.481637	0.798244	0	0	0.371438	0.384443	0	0.591445	0	0	1.3045	0
ADRB1	2.45419	4.35539	1.58703	0.748332	1.72146	1.1485	2.06967	3.04075	1.96153	2.01129	1.28955	0.188465	1.04333	0.637444	0	0.0897204	0.164328	0	0.23999	0.2787	0.508575	0	0	1.62275	0	0	0.437209	0.366874	0.216938	0.134131	0	0	0.296145	0	0.313491	0	1.29914	1.40568	0	0.209105	0	0.396505	0.561263	0	0	0	1.22621	0	0
ADRB2	2.38106	4.44616	1.6175	2.27195	2.23338	1.08505	0.70435	2.28712	1.20617	3.15024	2.28859	1.6179	2.56494	0.87164	0.776431	2.01807	2.76111	2.24648	0.492107	2.85189	3.06836	12.96	1.18276	9.4473	7.25447	6.25445	6.92603	5.11086	1.30264	1.64847	2.8336	0.48144	0.404582	3.58937	2.31358	0	6.57073	1.58385	5.25299	1.71492	2.04204	0.162563	1.22675	1.24145	0.618985	2.97642	4.02267	0.85656	0.555682
ADRB3	1.52389	0.731735	0.686812	1.50089	0.767336	0.32667	0.275687	0.896868	1.89315	1.65704	0	0	0.137724	0	0.456791	0.0432763	0	0.0827058	0	0.517568	0.0613295	0	0.163961	0	0	0	0	0	0	0	0	0.180806	0	0.342595	0	0	0	0	0	0	0	0	0.0902778	0	0	0	0	0	0
ADRM1	42.6168	37.9827	64.5881	54.6987	45.2132	71.5553	40.8217	37.9541	39.7415	55.5924	46.3552	46.1911	34.297	45.3163	10.3146	39.3982	16.5432	32.6287	11.9122	53.465	43.1879	34.2668	25.669	24.9405	24.3093	3.54269	21.3814	36.6921	41.7788	37.5776	1.28433	20.9548	56.8741	37.7862	35.8664	8.00136	20.5823	30.4904	20.9945	2.99428	27.4071	15.3562	33.9769	48.7303	36.5755	11.9051	27.9721	23.168	8.2945
ADSL	139.231	112.701	116.894	124.114	154.396	188.619	146.393	182.953	165.867	176.552	107.779	181.772	164.148	141.477	80.4452	109.773	118.491	169.009	138.526	155.683	162.492	48.9127	159.973	181.195	108.249	139.504	165.165	134.1	194.804	143.813	125.001	132.789	131.003	151.937	166.565	191.352	181.562	185.271	76.8878	209.642	175.169	80.2193	175.517	99.6484	149.952	131.223	232.519	139.598	136.94
ADSS	63.2041	54.7154	73.3598	60.4705	60.0672	48.91	42.2938	76.575	66.5033	52.6026	85.7393	49.9372	40.2402	85.2943	85.3773	52.4515	77.3069	91.281	74.9195	87.1308	64.6465	134.824	84.2042	107.019	124.028	229.847	99.392	92.6012	102.453	146.681	254.984	111.518	195.69	158.364	101.075	242.254	88.7756	98.3371	61.4859	189.444	75.3091	97.0807	120.22	126.001	82.8457	98.9171	175.641	115.151	242.031
ADSSL1	13.479	9.84642	12.1955	12.6579	12.1106	8.72913	8.1889	10.9926	9.04358	9.21851	1.81314	1.3678	3.36391	0.670115	0.45599	1.32057	0.245161	0.824287	0	2.85785	1.92443	0	5.11562	2.3766	6.94461	1.84304	5.02246	0.582341	3.07644	5.52885	0	5.83723	0.142796	0	3.65162	0	2.87195	9.09196	3.29815	2.11464	1.56815	4.54553	2.98641	0.771134	7.5496	5.28206	1.10965	0	0
ADTRP	34.3287	42.5003	37.2556	71.2373	18.2568	34.811	76.4873	87.6038	116.841	34.688	60.0099	37.992	49.0504	26.6065	44.964	110.688	49.1166	60.7536	24.8768	73.0417	27.0778	9.739	97.3558	90.7975	69.4366	88.5443	51.1191	25.7726	52.3077	90.9084	125.883	60.2527	122.514	32.6273	47.9395	9.68109	58.6832	50.5466	81.7079	24.0285	53.3897	75.1851	25.5988	31.071	49.3084	27.6227	119.851	34.3961	73.3919
AEBP1	58.6622	94.7553	46.6484	47.3887	50.2462	54.7789	51.9349	22.7274	42.5591	35.372	42.4233	60.5064	49.1364	50.7142	29.0372	26.1952	18.6971	37.0864	19.6116	59.9573	28.185	26.6248	23.3986	48.9837	70.5335	33.9226	25.3596	22.229	34.0165	20.43	11.4287	19.1217	12.845	29.0104	50.3224	19.5807	116.225	39.6588	136.006	16.342	34.6435	233.711	22.4849	16.2707	17.1253	26.217	23.9581	64.5412	21.5163
AEBP2	88.4468	60.9049	86.7859	86.6194	83.0455	72.0377	95.4345	113.151	132.204	112.483	110.533	88.4409	64.77	47.5119	86.2367	77.4547	67.7563	94.1471	65.8234	70.8162	92.8111	85.9014	79.2442	80.2323	67.6294	60.1715	91.8354	72.2251	83.4951	65.2879	67.1	108.585	54.5062	65.0269	74.8167	256.992	106.837	95.3567	55.1712	88.8545	54.3466	64.7055	106.185	81.4322	115.85	148.337	120.658	59.4423	77.7469
AEN	16.7271	11.7705	13.7672	17.2466	19.3746	12.5518	11.6628	16.9555	11.6653	14.4703	7.55675	11.3739	22.4606	21.9498	12.3214	8.24949	9.51352	15.9116	5.29946	12.0136	12.1739	54.5675	19.5997	15.7659	24.3678	13.9504	14.0159	20.0488	11.1998	26.9452	32.0613	8.14868	6.55612	9.74883	24.543	68.9999	16.3209	19.099	16.1146	15.1121	5.17545	8.85526	15.0779	11.2717	22.8308	25.8164	60.7666	13.1536	16.1628
AES	281.101	399.574	347.471	345.92	383.682	405.123	367.208	351.786	384.016	351.277	524.279	411.519	574.359	621.326	391.55	279.801	517.506	330.771	469.687	295.613	417.785	421.771	287.775	376.759	376.835	206.723	331.911	341.265	300.317	393.396	184.693	345.941	221.911	219.577	455.08	111.2	322.871	375.054	363.673	384.901	300.879	292.449	323.271	190.811	342.866	291.022	280.391	424.898	380.663
AF131216.1	5.52745	4.44311	3.6578	4.16606	5.17882	1.99077	2.75424	6.59497	5.52325	4.76102	0.607105	0.044124	0.105394	0.502567	0.298377	0.0841242	0	0.121042	0	0.0327467	0.0894565	0	0.0399691	0	0.149295	0.12426	0.0686808	0	0.102029	0.1896	0.148439	0.184689	0.0931458	0.111718	0.0740335	3.35134	0.40932	0.124241	0	0	0	0	0.264743	0	0.152621	0.0686109	0	0.164456	0.480588
AFAP1	27.1678	31.2016	19.5842	23.4676	20.9443	21.825	44.3657	22.7017	28.0912	25.4298	12.2924	12.258	7.11491	7.2584	16.8011	12.2594	9.18555	33.2476	16.0749	23.8096	11.129	74.7866	10.6183	24.2921	27.6466	29.1168	16.1044	16.5608	15.0761	14.3443	35.5929	13.619	12.18	12.7407	27.2678	3.6342	19.2771	11.8801	18.4418	14.891	7.63408	17.2715	12.8995	12.2429	39.0596	7.13591	25.2251	75.5896	34.1487
AFAP1L1	14.4016	9.14151	3.60994	4.77385	12.5606	9.18636	4.6556	5.64346	10.3266	7.68566	3.65176	5.32092	2.79118	7.68654	1.24138	3.63043	2.3694	3.26634	9.34198	2.74569	8.68547	3.21101	2.65712	6.85325	10.1558	3.44848	4.58454	5.84451	7.5906	1.8423	1.09835	3.72733	4.6992	11.0659	5.70806	220.94	16.5008	5.64373	7.14632	6.21539	12.7003	10.449	5.34828	1.22154	1.82542	13.6087	5.98768	7.46504	9.6526
AFAP1L2	9.44158	9.88137	5.36177	5.80956	4.91913	6.36652	7.1924	10.7618	5.73559	5.26335	16.2109	7.44043	8.03686	4.2604	4.79503	14.5873	4.97458	9.15817	1.45873	8.42206	6.75397	0	6.39082	8.90324	7.58656	14.9852	5.57853	5.49704	5.59272	15.1403	8.82891	8.64071	12.6226	2.34352	4.39634	0	15.2783	4.71265	16.4816	11.706	14.4619	8.6335	5.96605	5.48414	11.4482	2.09522	4.35519	42.749	9.78008
AFF1	204.891	151.713	140.074	126.332	130.142	101.879	121.159	186.342	167.305	118.245	105.629	135.381	99.5586	103.966	92.9699	117.089	85.3849	158.269	120.297	134.281	133.311	169.339	125.983	125.175	172.242	165.097	151.851	120.716	101.052	120.477	94.6911	89.7068	172.221	125.279	134.645	197.841	165.189	138.724	110.347	166.211	101.989	220.287	141.573	77.9692	111.747	90.7034	183.572	187.271	155.894
AFF2	2.15971	2.43023	1.1359	2.02863	14.6844	2.64856	2.84528	2.89489	3.98986	19.4335	3.53834	0.55607	5.56913	2.37022	2.08797	0.584417	0.666006	1.31531	2.95699	3.01435	2.81705	12.4792	3.27945	1.51118	2.57525	0.900897	1.36269	1.07877	5.3389	0.306982	0.236392	11.4242	0.148289	4.78186	2.32033	0	4.91137	6.95599	2.75736	14.6194	3.81904	1.97673	3.42834	8.43846	1.27368	10.1994	2.49598	5.67195	11.307
AFF3	276.408	201.883	98.5994	124.302	308.236	157.849	139.566	197.992	223.636	298.14	134.667	274.488	284.896	246.441	94.8795	80.1909	113.248	194.436	323.454	119.91	320.477	316.869	126.043	209.175	178.293	134.049	224.917	327.356	171.604	33.3098	174.658	181.355	163.89	279.162	246.859	243.546	236.584	300.436	73.5068	300.54	348.59	55.766	259.076	28.5494	271.528	657.435	319.076	279.436	235.254
AFF4	118.401	78.9251	86.3646	85.5864	104.629	63.0952	71.7006	131.212	132.72	118.259	132.818	140.397	109.099	107.162	140.774	115.329	123.283	140.554	120.052	129.386	126.28	130.328	150.544	142.981	148.549	232.028	161.83	177.199	124.522	141.011	229.841	160.194	120.975	144.279	175.777	181.308	173.087	158.05	102.938	166.806	96.0281	219.139	167.817	385.345	164.884	150.008	257.477	288.746	233.827
AFG3L2	77.0988	92.7331	88.8155	97.4855	79.221	109.891	81.2468	56.5044	47.9839	50.0012	56.7666	39.1237	35.6196	87.3122	32.6901	45.2132	36.8317	58.3419	23.0818	51.4015	51.3968	94.5009	39.8056	39.9751	44.0966	60.1809	48.3112	43.4666	48.3295	59.019	20.1781	88.8615	57.3504	46.5015	48.1635	9.83646	58.0928	70.0078	44.4006	32.0741	49.2088	43.6834	37.5672	62.0716	53.0527	88.3284	51.6048	60.1521	42.0281
AFM	0	0	0	0	0	0	0	0	0	0	0	0	0	0	0	0	0	0	0	0	0	0	0	0	0	0	0	0	0	0	0	0	0	0	0	0	0	0	0	0	0	0	0	0	0	0	0	0	0
AFMID	15.0932	22.3317	20.895	15.1936	21.3112	28.1234	21.4362	25.5737	18.1871	38.0389	9.7386	7.11606	16.9302	15.1802	0.827334	15.896	5.53036	22.0322	1.08221	11.4912	8.24127	0.297681	9.00182	28.883	24.3066	3.85502	19.2754	27.029	11.0509	18.9706	1.77667	9.00489	2.424	16.747	9.12913	2.66082	15.6293	6.5508	21.0815	8.92837	13.7678	37.0416	16.232	8.76136	17.291	9.99685	10.8091	4.89228	4.29844
AFP	0	0	0	0	0	0	0	0	0	0	0	0	0	0	0	0	5.24214	0	0	0	0	0	0	0	0	0	0	0	0	0	0	0	0	0	0	0	0	0	0	0	0	0	0	0	0	0	0	0	0
AFTPH	42.6705	41.0245	44.6258	44.9045	50.6648	42.2417	40.5746	68.8076	61.3081	55.2295	57.7474	59.6019	55.5683	57.9469	76.7891	58.9341	76.4635	79.2763	85.9958	75.9137	75.3119	75.3802	97.5269	85.996	88.0707	77.7973	96.1676	102.641	69.9421	79.0887	162.701	119.114	143.561	120.776	99.4792	152.223	99.3811	65.5842	80.7994	116.014	91.0884	54.7992	72.9133	134.894	102.221	103.601	91.5948	61.9562	99.4139
AGA	23.0445	17.4979	18.6455	18.7836	25.8769	20.54	20.6241	30.6368	35.1791	21.2083	22.036	36.3864	26.2193	30.9984	30.0979	24.7579	21.6817	33.4242	108.094	24.9286	36.016	1.8367	39.935	41.3697	21.1438	83.6967	34.9978	26.7211	24.0704	26.0955	29.5744	21.532	32.0564	24.4897	27.7699	0	22.5829	28.843	71.3971	49.6645	58.0319	24.1314	26.966	8.33082	34.0708	21.8647	17.6102	53.7001	40.7922
AGAP1	36.8779	37.0376	20.2158	21.7079	21.435	11.6515	42.5933	61.9971	61.0102	12.8014	52.2797	99.4563	18.7447	8.43542	35.4946	29.6054	45.4793	77.3353	28.4592	23.5645	25.6102	53.819	55.227	52.3555	44.4118	69.1118	53.4651	15.3288	9.78132	66.4014	42.3628	27.9065	26.4817	4.52549	52.2796	3.29004	45.9991	27.972	89.9997	38.1194	33.4346	23.2097	12.2377	10.3864	25.9065	19.6476	54.5821	6.7677	75.7221
AGAP2	48.2471	43.9571	56.203	72.7545	52.817	65.971	65.7769	55.5226	74.3584	61.5086	58.9543	44.6222	35.5979	28.8303	23.1861	26.5909	40.3915	50.7154	35.3779	32.2371	52.2665	13.1957	50.9169	31.742	49.6608	33.9129	40.8011	24.4508	51.2618	58.9731	21.0717	21.3516	20.9531	18.9638	55.1402	6.31086	52.4949	38.5417	18.5726	74.9189	28.5866	48.6246	28.9036	31.5947	25.7148	32.6518	45.6845	88.2626	57.1488
AGAP3	60.216	57.1035	68.2165	63.8193	48.1892	60.4439	39.7697	57.6535	78.751	48.1287	33.455	69.75	23.0388	115.871	60.1853	44.6293	41.3465	64.3526	33.345	56.135	27.1229	19.594	40.2297	67.7449	94.3623	86.9541	77.039	35.8145	33.4786	103.134	55.7359	53.1357	21.8093	19.2858	89.6878	20.7575	93.2913	43.6694	31.4769	47.35	36.5282	74.7831	37.1865	54.2821	46.997	21.0156	23.9114	46.6966	30.2
AGAP4	48.0172	31.5213	40.6949	34.8616	56.3277	34.8498	24.5608	43.3775	52.9665	68.107	20.3649	46.6725	23.3375	17.9076	40.2124	27.8076	33.7982	42.9989	45.9441	33.4153	27.5756	15.9171	45.2968	26.3397	33.0596	84.3379	28.3209	25.0457	43.7892	36.4496	17.0739	31.5524	57.0705	51.1236	57.8975	82.2388	27.92	49.178	75.3175	13.6986	45.7703	27.846	43.4118	81.0434	73.5574	47.6291	44.4023	31.3763	128.453
AGAP5	17.4545	24.7292	17.4561	9.60116	19.4645	14.5055	31.8926	32.4551	31.7372	24.9029	27.3084	29.6058	19.3131	27.4045	13.0995	11.8986	29.2909	32.4108	12.9528	23.9847	23.0466	4.04471	27.5395	23.2292	41.2486	64.4023	19.3861	33.7926	26.4868	52.315	23.5756	20.8454	17.5555	9.91471	25.6039	12.7931	52.4636	20.2249	73.6538	22.8549	7.32392	26.0891	24.8002	23.6236	22.8589	20.6489	37.3658	37.3081	9.74984
AGAP6	18.9028	19.6297	16.7069	21.4619	19.9821	15.5123	24.1912	20.1731	28.0191	21.359	24.218	25.8276	17.9279	23.2246	21.5954	18.079	21.0014	36.4184	10.8082	22.3491	22.3303	11.9247	31.1435	52.1887	58.38	33.4473	31.5022	31.0111	32.242	34.3471	63.8374	28.5209	31.2673	15.755	38.0525	8.99264	33.7844	27.2415	34.7013	27.2848	32.3091	22.5723	24.9111	20.5995	31.1565	37.6407	60.0986	41.4869	48.8529
AGAP9	16.7833	20.5062	17.7828	9.50993	17.3939	6.23872	5.42049	5.71782	11.7819	9.00838	11.7151	11.4963	14.7964	15.927	10.6815	11.1038	11.8344	13.1855	7.40107	12.1614	20.8218	13.5638	21.721	17.276	44.1262	48.6647	26.998	13.621	20.9428	26.3117	9.11627	25.2417	8.96036	10.1648	28.8221	5.1321	29.3294	27.9738	21.1649	10.6226	17.1258	14.8702	28.1924	5.49231	43.1055	16.6763	13.3478	26.1157	61.8232
AGBL1	0.526489	0.787848	0.294264	0.508071	0.188945	0.441903	0.345741	0.858493	0.532332	0.349184	0	0.0917916	0.0659536	0	0	0	0.0692874	0	0.0676506	0	0.150909	0	0	0	0	0.222295	0	0	0.21214	0	0	0	0	0	0.0882813	0	0.0610252	0	0	0	0	5.25077	0	0	0	0	0	0	0.095566
AGBL2	9.33596	17.7517	12.6071	6.0187	15.9054	5.1002	17.9763	14.7725	15.2539	12.0073	50.7996	9.80306	5.31208	22.0164	12.1365	4.41601	8.66423	5.78943	5.32635	4.39726	12.3716	12.987	11.0811	9.01163	49.9328	9.97095	9.73049	8.84679	10.4024	9.84585	7.03716	20.88	59.4663	2.18724	5.33001	24.9739	16.3321	4.66489	25.696	101.564	18.5494	23.6885	14.3399	11.8078	26.9654	6.22554	49.7581	30.587	0
AGBL3	22.3685	22.7923	11.4177	19.6808	17.8085	29.9614	11.0153	22.5415	22.309	21.3792	4.3811	10.3427	8.35993	10.0758	7.93519	5.29644	10.1706	10.6039	17.4668	7.93456	7.19087	15.3973	16.7089	14.5052	22.8655	15.5519	6.86478	14.793	11.7314	13.3295	26.3035	13.6961	21.769	18.9205	13.373	11.0877	28.3071	15.3647	8.39131	81.4941	42.4026	10.8598	20.5279	0.0929462	15.1047	27.6791	23.075	23.5932	27.895
AGBL4	0.816831	0.951421	1.34164	0.496462	0.585633	0.731634	0.255428	1.47015	0.637807	0.864727	0.519048	0	2.34635	0.151504	1.21942	0.318298	0.486142	2.05513	0	1.70614	0	0	0.202863	1.6018	0	0	0.207401	1.12133	0.121248	0	0	0	1.40569	1.26411	0	0	0.90194	0	0	1.63905	0	1.65412	0.553421	0	0.871372	0.206907	0.507776	6.10515	0
AGBL5	26.9195	41.6649	28.1126	17.2585	32.4558	35.2733	32.7878	34.5962	35.1839	41.1639	15.3389	9.04479	13.6257	18.6291	5.03481	3.96005	9.26339	11.1762	3.6415	8.47305	10.3641	0.141025	5.94973	10.2875	10.3393	29.7847	11.9891	14.1921	6.89982	5.77275	43.3896	5.64445	2.42538	9.18898	10.3313	2.25178	10.4726	9.66948	6.39144	9.51446	1.94315	5.60245	5.71968	11.3294	12.3239	10.7473	4.89548	9.71225	8.83878
AGER	78.6466	70.1524	52.7252	83.9316	88.4725	94.0043	83.8427	53.3587	72.536	59.9071	47.1829	56.0661	16.4694	73.3359	32.3782	26.2113	38.4451	44.7517	45.597	38.2714	51.068	3.06697	46.6211	53.342	53.1045	69.206	51.1054	43.5471	43.4757	35.1428	27.535	61.9169	47.5123	48.9861	70.465	0	77.1166	43.9253	64.2195	34.0996	61.6144	56.2408	44.1762	0.689639	75.3258	68.2083	25.0702	41.0636	171.15
AGFG1	33.8666	60.911	32.3098	32.5806	33.6265	39.0429	26.7401	58.1634	69.0365	80.5725	66.6672	49.2438	79.4589	60.0486	107.572	77.8127	80.5219	62.0506	67.2379	54.9517	50.042	105.131	74.8644	79.8087	67.2213	64.4956	76.492	68.7372	68.9748	90.0792	85.001	158.498	88.965	81.4507	77.9185	39.9556	72.4307	71.5154	75.2981	73.0155	126.504	70.0488	79.6755	130.188	73.1872	77.2671	131.299	128.814	72.4024
AGFG2	60.9411	48.4807	64.0296	56.8641	31.3324	58.5664	57.7382	49.4191	41.3171	36.0113	40.6709	24.4166	28.8636	46.8589	13.9002	26.8239	29.9102	22.5494	37.6565	33.0017	25.851	45.6679	35.9662	40.0937	40.0585	35.3319	31.9376	19.8002	25.7747	49.6813	33.4424	34.5912	26.9258	22.6843	26.1894	4.11632	27.8009	24.4254	54.7598	29.2735	21.0752	24.7941	28.1454	27.4289	36.8132	23.0779	39.3317	55.5759	41.8843
AGGF1	27.8619	22.1295	25.4883	26.1419	24.3423	30.2152	28.0855	34.2802	30.9825	32.7742	26.7694	30.6128	32.3634	24.3757	31.0768	27.3864	24.8881	30.7204	29.5394	37.0384	32.17	42.2657	36.4849	35.8474	29.1422	41.5068	39.1184	40.9563	38.5442	36.4172	38.8866	61.0629	42.0258	58.6057	32.3948	8.77496	51.6651	41.8602	23.9349	41.0696	22.4407	33.5424	39.7852	19.9649	29.9691	63.536	64.4082	44.8142	54.3334
AGK	53.3376	50.1294	53.8877	36.126	42.6471	41.7379	29.2136	55.7014	46.6166	48.7308	46.5329	42.1129	52.4056	43.9153	34.5538	67.7237	39.7243	63.1573	44.6892	39.5296	51.1459	47.3391	58.2872	69.1209	72.6723	107.273	58.8529	36.3765	50.9574	64.883	148.372	29.1514	79.3802	108.526	38.3242	7.89918	77.1604	45.1536	46.1686	110.96	75.9087	30.7143	66.5607	137.844	55.9502	64.7853	124.052	32.8351	162.076
AGL	15.3764	13.7091	10.2527	10.8445	10.4728	8.75843	11.7689	19.2327	17.5752	14.6478	24.4848	16.3557	12.332	21.1838	20.704	20.2235	21.4369	22.5252	25.0697	20.4865	20.7984	18.1204	22.9399	22.7678	22.1096	26.5946	25.0747	25.4898	23.2866	22.5059	50.7767	36.2431	30.1371	20.5422	26.2417	5.87077	24.2438	21.3634	20.476	44.9142	19.6777	19.9121	18.1687	23.2829	25.0342	17.9412	24.9201	22.4199	34.2554
AGMAT	10.0576	11.4054	9.41006	12.8235	10.9029	14.2031	19.2071	12.1753	11.5722	7.33362	12.8247	6.42918	9.45385	16.3038	7.33654	4.55005	9.75197	8.68215	2.23263	10.3081	10.0038	0.1837	9.99332	10.9478	4.95925	2.75249	5.93699	9.39362	17.2652	11.0852	1.09571	14.4687	18.9517	9.49763	10.0274	1.64518	8.30934	10.9408	13.0715	4.37738	19.7776	9.45473	9.14333	7.04136	11.4271	5.73889	11.2045	15.3899	16.1421
AGMO	1.42288	0.109713	0.190826	0.200453	0.84495	0.800518	0.57977	1.08053	1.90913	0.684774	0	0	0.260311	1.72994	0.366985	0.0523225	0.0956491	0.0998383	0	1.2567	0.148269	0	0.098987	0	0.551266	0	1.59248	0.142389	0.168514	0	0	0	0	0	5.8489	0	0.755721	0.102295	0	0	0	0.461406	0.108896	0	0	2.02637	0	0	0
AGO1	24.8255	28.5772	21.8167	20.6719	21.8437	18.7325	18.9284	23.7342	23.7462	25.0516	38.8749	25.3677	18.5252	27.9523	23.1039	14.0692	18.6716	24.9298	20.2717	22.2246	27.4555	16.4094	24.5886	25.4365	28.8669	32.6074	30.5283	24.8034	22.757	24.7206	38.3118	30.5096	26.3864	28.4419	32.8692	17.2035	29.9259	22.0689	23.6947	34.0175	23.9293	24.1556	17.3243	23.9605	37.0579	25.151	28.3287	25.1295	24.7249
AGO2	116.098	95.5875	110.196	125.149	111.376	102.077	101.379	170.22	191.214	99.6675	257.976	164.474	106.477	183.613	82.6356	84.094	93.7088	133.559	121.561	113.209	148.143	81.0111	102.473	46.1489	102.431	127.314	135.769	82.9323	126.753	120.117	147.468	81.3326	50.8299	51.0623	129.844	49.7973	123.748	159.042	142.081	132.039	230.323	120.529	186.997	159.919	132.09	91.9843	125.131	100.4	113.591
AGO3	30.5056	39.8429	30.5352	34.4582	41.7659	28.4409	43.1773	50.7519	57.8443	50.052	50.5785	61.7418	42.2609	47.1149	60.1711	31.4994	45.4994	70.2235	52.211	51.8621	47.2312	16.9107	56.8716	83.6768	90.3076	116.574	67.771	54.7997	53.0704	69.4486	134.736	46.9587	57.8779	68.3673	76.3975	6.26259	89.6923	64.7762	104.761	99.7406	83.2397	65.0526	53.9866	43.2471	63.4169	44.4578	72.2114	118.931	119.376
AGO4	23.7818	28.5672	13.3971	23.9671	16.9963	8.84413	12.8928	31.9861	27.9365	22.8055	11.2193	26.0057	10.409	49.9005	13.9272	21.0125	21.3708	24.831	12.9108	26.2985	21.1578	16.7	25.4523	38.8403	74.9945	50.1589	34.083	22.9781	24.8073	43.9097	58.93	29.4265	19.7862	17.8347	24.5133	19.2147	25.388	15.4226	105.678	29.6899	33.8364	23.7629	17.8421	9.46117	24.9871	25.6746	34.7701	22.0818	26.8939
AGPAT1	21.1745	28.2886	30.4844	28.2673	41.4158	28.3225	31.724	28.3785	24.469	20.5839	39.6899	33.1062	37.7143	35.1572	46.5119	25.6954	32.9577	25.0411	32.6038	25.0881	22.2453	8.33262	30.1906	22.9735	25.1959	16.6739	32.8653	25.1901	28.9594	30.847	12.9398	31.655	22.6258	30.336	31.0486	11.0186	27.8329	27.267	29.6508	31.6763	58.4405	39.8449	23.0952	43.8036	36.3878	39.4786	15.3085	35.8843	19.2956
AGPAT2	4.05833	12.9518	14.339	11.4637	6.33718	10.412	13.2834	5.21652	12.1843	9.06923	5.6966	13.2922	7.53123	13.3678	4.25687	12.6747	7.96292	8.89299	2.16105	9.88343	8.01586	0.355351	6.2101	11.6617	14.7532	6.63487	7.62696	4.65401	6.35435	10.1962	1.41435	8.16373	4.69411	0.534279	11.5877	0	8.63367	4.63895	14.1846	7.06656	3.5565	5.10636	9.06811	1.94115	6.26537	2.28711	1.15095	1.45577	3.69975
AGPAT3	56.3088	54.3411	65.5282	67.0917	57.6469	55.0949	74.9608	73.4238	68.1693	64.4524	33.9498	50.8561	37.2611	70.807	34.9225	40.1889	44.8292	62.5395	38.5748	72.4313	50.9595	100.491	58.7544	59.1957	64.3664	62.1535	74.5291	64.6216	59.4075	78.1755	76.7418	85.0531	66.4269	31.4508	68.1661	75.4283	65.8116	52.7062	63.9753	35.1341	52.6112	56.1088	52.9213	59.9331	61.8681	41.7098	73.6248	81.6821	114.126
AGPAT4	5.93301	1.95665	2.83933	3.97109	4.29581	7.26311	2.16018	6.2044	4.95635	5.70378	2.09385	2.67517	6.74598	7.54828	1.29527	3.42292	2.64013	3.34419	14.4812	3.0172	3.28109	0.600196	0.833279	5.14332	7.71536	16.0055	5.63892	2.47905	4.62137	0.333734	2.01696	7.08171	6.75099	7.18619	2.68217	0.50618	13.6062	5.23863	4.09061	14.759	7.43194	15.4914	7.06828	5.69029	8.77979	1.01437	12.0874	5.88492	8.1894
AGPAT5	38.7815	67.9921	66.5022	58.1998	53.8563	66.826	45.8876	77.241	56.1248	71.188	45.2326	31.7946	32.5747	54.9654	43.0996	33.4708	46.5089	31.4213	93.8509	26.6227	37.6656	53.0732	43.6233	49.5234	35.8207	34.7755	42.4781	33.9345	47.2447	66.3855	19.4324	63.1495	63.4167	66.4097	55.432	13.549	56.4403	58.0718	37.1363	47.8551	46.9575	16.6407	27.8095	46.0662	56.8147	70.8578	67.5406	44.4606	21.0714
AGPS	39.0839	52.6484	68.9199	47.6009	46.8937	74.6886	64.9397	45.1618	44.9142	46.6998	20.7538	38.3488	33.5916	28.9422	23.1183	46.3262	44.9932	48.6916	34.0111	46.2806	39.8368	16.9141	33.0396	37.1189	43.7333	67.5964	42.7058	44.078	50.2042	57.8946	87.8165	52.6354	59.0285	88.8377	51.2734	3.51579	30.3704	42.0975	23.8294	33.9245	43.6316	55.163	35.946	48.1766	45.6015	54.1092	26.2384	22.6052	32.6691
AGR2	2.85645	4.6409	2.32128	0.094968	1.84796	2.04349	0	2.09863	2.51446	4.97783	0	0	0	0	0	0	0	0	0	0	0	0	0	0	0	0	0	0.204302	0	0	0	0	0	0	0	0	0	0	0.929137	1.10727	0	48.5731	0	0.764891	0.726339	0	0	0	0
AGR3	0	0	0	0	0	0	0	0.558643	0	0	0	0	0	0	0	0	0	0	0	0	0	0	0	0	0	0	0	0	0	0	0	0	0	0	0	0	0	0	0	0	0	2.7398	0	0	0	0	0	0	0
AGRN	15.3575	15.9674	16.0524	14.4815	11.5657	12.5191	14.1095	15.1147	12.2409	10.9229	24.4013	3.84903	13.3875	34.0009	5.56658	3.33599	6.16794	8.69628	1.31787	8.6924	3.09148	0.0594047	5.5192	7.20311	12.4501	19.9861	4.52546	8.74408	12.0321	7.71425	7.90706	4.83258	8.16066	10.3637	7.09654	0	10.2875	5.94662	8.7389	1.90291	6.93046	23.5104	6.86414	1.44378	13.0853	4.80102	6.62954	20.3308	3.91887
AGRP	14.2666	8.18555	6.23383	5.39643	10.8891	4.97396	3.93765	8.98322	13.2384	8.04851	0	0	0	0	0	0.211745	0	0	0	0	0	0	0	0	0	0	0	0	0	0	0	0	0	0	0	0	0	0	0	0	0	0	0	0	0	0	0	0	0
AGT	0	0.118901	0	0	0	0.651678	0	0.106694	0.177187	0.0532491	0	0	0	0.805336	0	0.170797	0	0	0	0	0	0	0	0	0	0	0.184468	0.154771	0.0916242	0.509384	0	0	0	0	0	0	0.821034	0	0	0	0.11259	0	0	0	0	0	0	0	0
AGTPBP1	60.473	57.5346	62.8743	43.2968	56.7882	49.8961	45.1404	67.5003	85.376	52.3698	116.077	79.1704	48.7165	34.4385	49.57	71.6289	69.3256	83.1032	39.4051	50.7974	58.0661	52.9041	70.1581	37.8396	83.6676	69.2947	73.8703	52.6138	52.812	63.9764	41.2494	44.9074	80.6925	96.999	70.8595	187.318	71.626	76.9211	54.2143	55.3875	37.157	42.8547	63.2731	143.53	64.3661	66.4876	43.8196	19.4519	63.1584
AGTR1	0.490116	0	0	0	0	0	0	0.832635	0.197664	0.103264	0	0	0.291329	0	0	0.0885716	0	0	0	0.136936	0	0	0.312808	0	0.614619	0	0.205889	0	0.306963	0	0	0	0	1.38408	0.305321	0	0.610434	0	0	0	0	2.67195	0	0	1.05423	0	5.4546	0	0
AGTR2	0	0	0	0	0	0	0	0.0835669	0	0	0	0	0	0	0	0	0	0	0	0	0	0	0	0	0	0	0	0	0	0	0	0	0	0	0	0	0	0	0	0	0	0	0	0	0	0	0	0	0
AGTRAP	11.7872	20.0465	14.3449	21.572	10.7515	11.5919	33.6135	9.47505	13.6535	16.3667	6.35681	13.2728	14.7344	5.76827	3.38759	27.0538	15.8714	14.6385	14.3543	20.6434	12.3626	7.90667	8.77516	19.3989	32.6534	22.7731	12.0981	16.7568	11.8045	15.9021	17.4505	4.4922	9.20949	9.0341	13.8942	8.67439	13.3114	14.6247	31.9823	6.95044	17.2691	22.703	7.22327	19.3611	23.7301	14.7019	30.836	9.15082	33.4692
AGXT	1.1411	0.718787	0.178342	0.124972	0.359258	0.187085	0.154925	1.00959	0.533056	0.680677	0	0	0	0	0	0	0	0	0	0	0	0	0	0	0	0	0	0	0	0	0	0	0	0	0	0	0	0	0	0	0	0	0	0	0	0	0	0	0
AGXT2	0	0	0	0	0	0	0	0.259649	0	0	0	0	0	0	0	0	0.398329	0	0	0	0	0	0	0	0	0	0	0	0	0	0	0	0	0	0	0	0	0	0	0	0	0	0	0	0	0	0	0	0
AHCTF1	68.9144	82.0138	60.3349	85.4827	76.8364	57.9944	45.8835	70.2402	64.2267	57.4307	42.7047	89.426	83.6767	82.4884	73.3774	54.0819	68.6689	70.5032	62.6672	84.9231	79.6927	40.2564	74.4377	93.3634	87.868	71.2812	78.5936	79.8097	78.3228	76.3398	30.9313	49.25	103.199	46.1539	80.2658	67.4131	106.067	76.5002	90.0016	37.4414	45.5044	55.9608	49.5404	53.0925	74.3593	42.5489	71.8805	89.7299	259.259
AHCY	28.5128	28.7962	30.7105	34.7665	34.9546	46.1457	26.6016	22.5031	27.3996	35.7772	27.7241	16.1766	31.4713	12.6806	14.7595	24.7895	18.1712	33.111	48.8053	25.8308	20.5256	1.71623	21.3903	25.542	28.4675	24.4939	24.2104	34.4374	37.7301	28.6673	32.4235	42.0078	33.8104	20.7785	31.2076	1.92037	18.4094	29.2761	25.2643	11.5518	31.4458	33.1981	21.7187	31.954	51.7664	27.3975	16.5377	34.5067	30.6279
AHCYL1	66.1523	65.6969	73.1632	56.376	56.2213	60.3777	65.3319	48.4544	45.1048	33.5119	62.703	47.0305	44.3849	54.5362	48.398	37.1952	42.0394	43.5894	40.3458	53.1786	43.0916	29.8007	54.3686	68.4955	55.8543	50.1472	47.9013	50.8225	48.3168	59.0944	36.3384	63.965	52.6596	53.1011	53.4865	34.6001	51.5452	45.5901	86.4141	61.7078	80.5131	72.2975	62.0116	129.792	49.9593	45.5587	92.4303	47.3304	20.4069
AHCYL2	24.6236	20.7038	21.1291	21.7538	26.7421	25.328	29.3287	30.2007	27.2973	28.8748	12.2243	16.3409	19.3655	32.071	17.2964	10.6877	28.2098	20.9898	9.22882	29.7459	26.684	38.3532	16.707	25.199	28.2894	26.7755	44.5987	24.7386	26.5493	23.1806	38.8781	40.598	34.07	31.251	19.3422	12.104	17.1346	36.9575	21.1071	39.4702	13.4191	47.597	22.1963	13.4088	32.5318	33.8792	33.1305	47.4051	29.8338
AHDC1	10.6007	18.2551	13.0962	15.5871	13.1534	11.0639	16.6365	10.9061	16.1594	11.3621	15.0859	11.9955	13.0666	19.8877	3.26118	8.66972	7.67912	9.85537	10.0344	7.44018	10.2074	10.6136	5.32857	19.6476	14.0174	6.07565	9.14599	14.3454	8.66819	11.8839	3.28664	4.34419	11.8083	13.2141	13.4507	0.61844	22.0249	11.157	13.6569	27.2775	6.16534	14.4091	4.88312	6.14024	7.87212	6.82255	12.3165	8.64765	21.7617
AHI1	62.9366	67.6594	89.8468	108.929	92.5058	74.8639	131.268	93.1687	140.308	42.2383	20.9845	76.9092	87.2749	69.782	83.8121	38.7906	34.4923	122.774	47.2305	124.122	83.4501	295.84	175.712	120.259	112.28	171.927	107.227	95.1288	114.555	96.3002	126.212	242.493	207.081	88.0312	99.8601	110.364	93.3146	115.945	97.1207	121.643	121.039	142.748	154.119	84.3715	211.723	109.49	143.562	146.238	139.464
AHNAK	267.088	416.932	434.89	395.09	219.162	254.518	315.312	148.171	196.635	187.003	250.53	455.417	264.635	306.898	94.1869	500.525	190.603	240.412	100.28	281.798	196.379	166.038	165.417	250.915	319.755	224.561	198.162	146.443	130.048	222.695	40.635	81.4822	134.879	76.3622	188.057	70.9469	247.589	135.803	147.783	80.2878	107.354	262.474	87.3417	86.0759	130.973	111.899	164.506	139.002	381.024
AHNAK2	0.424567	1.48348	1.48766	0.806398	3.04527	0.939651	0.535374	0.296061	1.07347	1.14754	4.60439	0.719565	1.00902	0	0.23485	1.1232	0	2.57377	0	0.236473	0.743243	0.023518	0.161293	0	0.328913	1.41175	0.395768	0.448983	1.07724	0.138977	0	0.478926	0	1.21696	0.538522	0	2.27196	0.884014	1.43413	0	0.0395722	8.53299	0	0	0.553871	0	0	0	4.41563
AHR	32.1705	34.2818	33.5779	51.093	58.2949	29.2733	39.7275	42.2542	41.7271	77.9648	91.0677	35.4981	43.2392	138.578	111.124	113.131	70.1475	107.62	71.6165	121.199	65.4266	81.683	64.154	94.4386	112.824	65.4315	109.179	112.912	101.883	95.261	29.5434	101.891	79.4163	145.636	55.6409	300.89	102.339	106.773	104.923	69.1404	53.3247	213.439	112.521	69.5206	106.364	67.464	126.484	46.6151	42.0132
AHRR	3.19473	1.08802	1.6292	0.584383	1.014	0.85628	0.0946861	0.923014	0.484559	2.26696	1.45628	0.0457021	0.14552	6.79075	0	1.24881	0.698334	0.323495	0	0.920139	0.0308836	29.4427	0.795383	0.714192	2.86083	0.643334	2.98249	0.17909	0.518852	2.08888	0	0.261452	0	0.364298	3.37403	0	0.317876	0.534893	0.0696708	0	0.260741	0.610156	1.22148	0	0	0	0.405035	1.49924	3.15927
AHSA1	129.922	115.907	175.043	165.993	208.55	272.885	185.266	172.315	139.426	210.938	108.402	253.97	139.098	97.6465	106.233	219.183	114.167	228.733	67.9511	229.333	152.582	345.833	225.646	202.763	133.173	81.6676	181.478	284.112	201.822	203.251	125.383	95.4774	134.407	237.079	157.296	17.545	185.389	198.686	123.628	75.1075	82.1428	222.713	141.924	105.631	159.16	166.569	130.104	251.088	134.623
AHSA2	173.851	198.984	100.294	111.599	124.217	124.779	124.809	104.073	140.027	81.5022	128.369	133.904	132.852	147.072	125.882	60.786	137.016	187.217	153.378	105.222	155.501	60.9533	159.84	227.671	197.465	254.053	187.231	162.046	202.117	177.006	381.141	229.662	205.503	148.239	193.818	188.248	256.553	226.313	175.225	289.122	144.235	102.533	173.406	131.247	171.394	318.332	261.587	202.09	264.566
AHSG	0	0	0	0	0	0	0	0	0.135779	0	0	0	0	0	0	0	0.200791	0	0	0	0	0	0	0	0	0	0	0	0	0	0	0	0	0	0	0	0	0	0	0	0	0	0	0	0	0	0	0	0
AHSP	0	0	0	0	0	0	0	0	0	0	0	0	0	0	0	0	0	0	0	0	0	0	0	0	0	0	0	0	0	0	0	0	0	0	0	0	0	0	0	0	0	0	0	0	0	0	0	16.5668	0
AICDA	3.46117	9.87396	7.56174	6.71003	14.352	3.32845	5.44616	7.44229	5.53433	11.2279	2.4386	0	5.9682	2.15196	3.87141	3.11406	5.39685	0.173629	5.83344	2.1587	1.54509	10.3857	1.27371	0.821771	0.639864	10.3958	1.77134	2.63654	0.596898	2.17372	0	1.09076	2.39958	3.41212	0	1.43358	4.16657	1.33477	2.73832	6.56525	4.4162	0.200793	0.473727	0	0.655729	27.4603	4.03336	27.9712	0
AIDA	47.3943	30.7426	43.0318	33.1301	28.5846	34.2847	33.9562	77.4231	60.0618	34.2501	47.8379	39.372	47.0016	56.5935	58.7199	45.9529	54.3206	48.1659	113.415	46.9375	63.9264	126.613	50.5059	59.5485	71.1923	65.2575	64.2794	86.2221	48.8874	59.1314	94.871	82.3724	85.2496	72.6532	62.9384	144.58	77.878	59.2842	56.4673	82.6231	63.8706	47.1576	81.606	98.7946	58.4759	79.1334	82.3284	44.6409	84.6994
AIF1	115.221	89.8289	206.112	152.727	104.19	168.274	144.379	81.4959	59.3522	66.9131	209.983	64.5402	90.3877	68.1224	62.6297	420.445	62.6619	138.973	61.8205	431.991	59.0339	145.934	86.0955	112.075	97.9106	35.5078	101.553	105.997	105.902	139.636	6.99953	78.4685	72.9622	255.777	39.6186	10.2825	54.9297	78.9515	98.8524	12.9599	65.5031	113.824	49.0802	77.1111	95.8162	33.452	72.9814	124.054	4.9457
AIF1L	1.72952	2.04726	1.83778	1.91146	2.40264	2.03279	1.48085	3.63479	2.83242	3.02556	1.80441	2.19543	0.668181	2.01512	0.951925	0.46663	0.495494	4.0918	0.898109	1.95538	0.356136	0.136195	1.53602	1.11876	2.54111	8.35056	0.878668	1.77175	0.996006	1.18414	3.34255	0.164453	0.255147	1.12155	3.66236	0	4.21486	0.98378	0.122673	1.80228	0.733367	2.73923	0.450954	0.200721	1.20832	6.38105	5.98955	2.25057	1.75182
AIFM1	22.6751	18.489	23.4936	28.7348	24.3866	34.5942	19.2326	22.0307	22.9819	26.9519	51.5624	22.6687	20.2686	14.9821	13.5104	23.0003	10.1207	28.2492	26.938	31.2453	20.8375	16.1073	26.8662	15.5327	21.951	10.1302	19.4059	30.2511	31.3928	22.6261	20.4061	18.6022	42.8104	41.3858	22.1672	7.67479	16.4577	26.1197	20.3466	12.1157	11.739	22.9956	26.6342	15.4288	29.7462	34.4773	14.4144	25.2122	16.9003
AIFM2	9.95762	11.9552	9.61687	11.032	10.4154	8.9721	12.3537	9.74656	11.12	7.2576	6.32967	6.92915	3.89983	6.01663	2.34255	7.54146	8.93419	9.31979	2.93465	10.9946	7.30732	0.138006	8.2024	17.3995	20.4981	12.0715	12.2992	10.9448	5.73113	14.7413	6.30936	3.41867	2.99649	6.61239	13.1068	4.78002	12.6328	10.187	6.16091	16.868	9.55	8.09201	10.1681	14.8922	16.3373	10.4837	21.25	8.29473	24.5041
AIFM3	1.57285	2.66466	3.30773	0.403391	2.26487	1.15446	0.500125	0.422797	2.28948	1.07539	0.0537916	0.483358	0.537004	0	0	0.570393	0.309236	1.6092	0	1.93077	1.03907	0	1.43649	2.73661	3.34865	0	2.02193	2.81526	0.41733	1.31273	0	0	0.229395	0	2.44384	1.41711	0	0.520452	6.57725	0	0	0.773603	0	0	0.756154	0	0	0	0.781771
AIG1	19.115	19.2567	14.2497	10.2957	18.3992	12.3102	7.34985	16.0546	21.0139	22.6563	15.2761	21.5624	11.7145	10.5367	10.1914	17.4031	9.28113	17.9808	34.3601	24.4638	17.3798	25.6959	12.5667	22.219	19.819	17.2113	16.4306	32.1206	12.3734	14.6827	13.6916	34.2851	42.237	18.8981	14.5046	0	16.5919	19.0864	10.285	12.1133	4.76854	21.0544	9.04943	26.0077	14.3715	33.4201	13.4971	21.217	6.20696
AIM2	30.7733	103.572	56.5149	40.8677	31.8005	37.2526	49.6327	46.0849	58.4465	63.6794	73.0035	25.6505	51.6035	48.0195	34.3225	58.1749	21.589	82.1019	4.20458	54.1892	48.7368	106.211	40.7593	75.2766	73.7694	18.9235	35.7071	160.083	42.1433	60.1556	32.6596	74.3253	38.7933	55.0482	57.1575	17.3067	41.6938	24.5131	27.1654	31.2956	53.0507	37.1799	33.8357	22.2747	88.0436	18.5893	38.9742	77.9394	27.892
AIMP1	72.9911	89.5381	111.483	91.0269	67.2612	91.1859	89.1385	74.0249	78.3896	77.338	52.4721	95.5964	70.38	52.9265	40.2731	80.111	45.9365	86.014	36.4441	88.408	93.3573	55.6362	101.264	61.2271	87.5963	82.7635	114.169	73.4924	104.276	62.3173	22.5902	59.2264	170.394	65.8491	92.511	4.84588	45.2882	84.5933	53.0477	97.5623	89.538	55.9782	80.5406	22.6556	59.391	47.2316	110.731	26.6392	23.3045
AIMP2	13.8497	7.48613	16.0603	9.82728	11.5587	26.7472	18.9385	17.3418	21.9118	26.593	8.88177	8.84474	23.3184	6.4373	5.43081	16.2911	7.67726	14.6071	0.303654	14.2897	19.7698	1.77756	14.4617	25.4861	22.0329	28.0611	27.2127	16.0782	15.1047	8.81578	0	5.72651	47.5647	63.7331	16.2691	17.639	19.9894	23.0671	7.77692	12.8256	33.5299	21.9898	10.188	1.32668	14.499	23.1864	25.3306	24.6622	19.1491
AIP	68.9842	68.3928	72.8406	71.397	61.6528	90.7638	77.1873	53.0535	67.3725	63.2031	40.7364	74.9494	50.2763	41.435	14.9311	40.2292	39.0147	55.9553	22.0048	60.8227	59.6706	51.1699	43.8023	58.3196	47.8379	26.1645	43.0283	38.0682	51.7698	65.916	3.98986	24.2801	67.5788	9.3546	71.2625	20.2004	31.9927	44.2968	42.3068	13.42	46.0194	26.8813	32.5706	42.0252	57.5606	37.2696	26.1027	69.9887	31.7535
AIPL1	1.46811	1.05545	1.06738	0.161111	1.85071	0.294721	0.199646	1.59325	1.93847	1.20974	0	0	0	0	0	0.0635342	0	0	0	0	0	0	0	0	0	0	0	0	0	0	0	0	0	0	0	0	2.37317	0	0	0	0	0	0.659265	0	0	0	0	0	0
AIRE	2.35044	2.70276	1.13117	1.5179	5.12865	1.6373	1.33018	2.71123	2.44776	2.7562	3.20386	0.232803	2.6694	3.82419	0	0.115901	0.586147	0.72026	0	0.0901572	1.10088	0	0.16501	1.46391	5.09362	0	1.76923	0.396388	1.12336	0	2.63288	0.126973	0	0.608295	0.858208	0	6.56521	0.767967	0	0	0.461623	0	0.728002	0	0.90831	4.68159	1.26641	7.56504	0.220046
AJ239318.1	3.36231	0	4.1769	2.27428	0.368194	2.65227	0	0	0.427521	0	0	0	0	0	0	0	0	0	0.724681	0	0	0	0	0	0	0	0	0	0	0	0	0	0	0	0	0	0	0	0	0	0	0	0	0	0	0	0	0	0
AJAP1	0.750749	1.92343	0.836779	1.05358	1.26257	0.528217	0.964027	1.38732	1.18552	1.33288	0.237767	0.119765	1.67567	0.348822	0.369757	0.0726917	0.483406	0.926551	33.2788	0.565058	0.441814	2.3698	0.138364	0.341684	1.31396	0.822007	0.0679843	0.604882	0.700604	0.0625537	6.03209	0.137157	3.75761	2.01977	0.843597	0	1.75932	0.409983	0.667034	1.61817	0.62331	0.13915	0.327705	7.08137	0.0503683	3.36635	0	2.11837	0.238261
AJUBA	4.19351	13.2944	2.50513	3.77179	2.96681	1.50953	2.70752	1.955	2.37621	3.13062	3.16051	1.97364	10.3772	11.6692	2.32318	3.3084	0.484734	1.40276	3.38665	2.99334	2.53478	81.7251	1.25613	1.59685	9.12262	7.45747	1.43215	1.32429	0.975706	1.10469	0.339969	0.438021	1.00436	0.640511	1.56317	2.7907	3.19219	4.92635	0.308051	0.226356	1.8307	5.76866	0.610462	7.12764	1.33985	15.5111	1.14965	6.51061	3.78088
AK1	20.5712	18.916	32.1197	33.3077	14.3818	24.7904	3.99922	22.2626	20.0798	12.5442	9.84006	15.4544	18.755	11.2011	34.5725	3.48513	13.3109	18.16	6.21644	17.9187	23.3942	0	16.5458	54.4685	37.556	57.5285	24.1095	15.2471	27.2721	41.894	4.96728	30.9323	54.4357	20.8387	24.3457	0	44.2782	42.7109	12.7484	10.0342	47.4799	26.6489	15.8183	4.31894	30.1433	20.3806	32.5592	93.1873	56.3892
AK2	83.0358	97.7857	81.5851	84.1608	103.107	88.3739	77.1122	106.44	96.0229	104.558	40.1996	87.6231	121.895	94.6002	65.4071	57.4171	77.5913	103.784	84.6967	92.0366	113.268	37.0891	81.9801	132.745	140.587	87.4112	79.9972	229.145	102.427	125.887	82.8158	68.8881	100.486	164.538	115.787	57.6802	120.424	116.995	71.6514	202.847	76.8338	79.1331	68.103	103.323	102.512	92.296	140.395	158.796	88.3449
AK3	23.7288	16.9662	18.325	18.8544	17.8721	19.1268	18.4535	22.0376	22.7052	18.0871	23.1004	20.7567	15.2689	18.4071	18.8423	18.5148	26.9427	27.375	14.9942	27.4438	22.0226	37.3267	28.8353	30.8057	48.2681	41.1465	30.514	35.4455	24.7353	41.919	61.1805	41.0442	35.4376	28.9163	17.7754	5.91853	41.9216	27.6845	43.6339	45.9454	17.5059	46.2593	32.3014	20.535	22.1269	46.7614	34.1752	37.1922	61.1585
AK4	4.30848	6.08706	8.94352	6.27632	3.36419	5.48159	4.57438	2.18279	3.70531	2.9554	2.04922	2.41661	2.15265	3.08753	5.53718	3.48972	3.10729	2.99657	5.08094	3.07097	2.13362	0.0637377	12.6047	4.11868	8.77086	7.10275	3.74874	2.40914	3.67991	6.03661	11.3979	11.3025	31.53	8.8344	3.53682	0.571991	4.45251	6.40769	20.5202	6.74348	8.61184	22.0989	8.38599	2.62884	26.9641	2.16589	1.83617	4.03498	18.7332
AK5	20.354	12.2898	23.7733	16.1333	18.8164	21.1761	16.1494	26.4527	17.9606	26.5156	7.09807	4.67533	6.28085	10.8657	6.13337	0.401143	7.18036	1.41252	15.4243	0.0606156	6.26921	0	5.92253	2.01024	10.0366	3.85375	3.68147	8.01916	11.6745	4.08968	0	5.70129	0.534621	15.833	32.3118	7.44074	12.2122	11.2669	0	28.3308	0.560689	0.690715	1.46615	9.92444	3.86419	1.76901	5.89325	45.5777	10.0837
AK6	29.8485	35.2475	38.414	35.1654	35.6299	32.4588	28.7158	53.1004	39.1713	47.9188	18.3692	22.8463	41.9214	49.5997	38.0164	47.9068	50.1901	52.6104	32.8425	37.6241	29.109	19.1768	32.8147	34.5174	45.717	67.805	44.0244	42.5016	43.9328	36.7722	28.2557	42.9415	25.0646	57.2445	29.3059	19.2243	35.1306	38.6132	34.5223	43.1147	83.9695	54.9749	58.6757	58	34.0835	16.3147	56.979	14.0475	30.8385
AK7	4.05212	2.92615	0.77204	3.65181	2.88593	2.81415	2.32809	3.45414	2.34439	4.19245	0.0920589	0.340192	0	0.18226	0	0.0767723	0.49296	1.28839	4.36591	0.339631	1.07239	0.358948	0.85035	1.10936	0	0	0.874167	0.733591	1.24008	0	0	0.419545	0	0	0.848544	0	1.42092	1.83367	1.09844	0.179309	0.228794	4.53935	0.962123	9.00724	2.70804	0.124481	0	0	0
AK8	0.408261	3.47849	0.563317	2.28817	0.871519	1.41228	0.529527	1.6063	0.206789	0.561491	1.43106	1.3906	0.110136	0	0	0.414371	0.485459	0	0	0.309761	0.18876	0	0	0	1.30315	0	1.0772	2.45372	0.511334	0	0	0	0	0	0	0	0	1.50336	2.33337	0	0.104044	1.95631	0	0	0	0.213996	1.03328	0	0
AK9	58.723	33.5969	36.4443	43.5986	44.1466	24.1643	33.7616	31.6684	42.6597	41.7838	22.3095	36.871	24.5032	8.21653	7.94257	19.698	17.2193	19.8438	16.4578	26.7353	41.4901	66.2955	28.5386	31.4239	40.4983	32.1342	38.8006	28.5174	20.8561	9.88618	13.0079	13.0197	14.599	23.7395	36.4568	4.63426	35.1224	45.3166	21.7082	31.0431	8.21691	39.0448	50.7712	12.5544	21.9742	40.5093	20.143	102.6	13.1728
AKAP1	37.3167	58.2005	41.5531	48.2858	50.305	63.1238	31.1478	17.2505	22.6306	31.1379	50.2545	29.0065	28.4087	39.1587	17.5225	14.91	10.5013	19.3066	60.2421	32.5724	43.2993	109.684	35.5841	32.0338	45.4827	21.3957	20.0513	21.0688	29.4825	44.6387	15.3027	24.8972	9.53609	28.1988	36.3109	9.15043	59.6815	43.4457	45.392	26.8344	56.5457	37.4828	44.7845	81.182	26.6721	9.35024	17.6942	17.2972	35.2174
AKAP10	127.08	107.801	95.2879	113.223	138.15	96.7129	129.817	88.7985	123.274	85.3709	79.4957	82.079	85.857	122.844	52.364	55.7875	69.2043	87.8165	73.3924	64.1476	69.6018	156.419	81.9925	104.144	117.459	84.5839	73.5991	57.0965	78.1228	100.323	118.29	97.0245	53.9789	53.4468	112.021	64.7578	110.075	73.1371	63.2497	148.95	66.0518	86.0284	76.8869	32.4193	77.6987	64.6749	56.7414	163.853	306.294
AKAP11	36.9489	38.0986	25.3237	32.5412	33.2633	23.355	26.6685	53.5052	41.1101	38.7634	42.2587	44.7109	44.1973	46.4097	76.4069	41.4537	60.5408	58.514	67.5849	60.8685	60.9726	68.8861	60.3496	79.1297	71.3928	91.4269	69.0595	78.0345	66.1443	78.4261	124.991	94.1981	67.354	80.9658	70.6163	108.417	84.7909	67.2129	80.5819	102.847	53.3176	57.0771	89.4328	81.2613	67.7132	84.4012	113.796	71.1888	87.7127
AKAP12	29.7123	14.7245	12.2285	15.6486	19.2077	16.5812	17.4624	7.54167	9.76605	8.65216	16.5683	14.029	8.71359	13.8603	6.47229	15.7273	7.07636	17.7116	37.1053	28.6476	19.0153	13.7862	12.6066	9.51202	15.3996	14.2826	9.78279	12.0688	11.2044	21.7512	3.27051	3.64581	10.8544	43.1422	11.0116	1.18641	27.0755	15.5857	12.7393	7.9615	10.2466	26.5055	7.14323	22.691	9.33266	3.67585	12.4032	7.86816	4.53981
AKAP13	1161.63	585.94	730.843	719.904	785.247	646.8	851.531	976.543	896.805	615.691	714.894	887.673	604.117	635.22	510.64	757.739	803.122	918.883	465.022	700.063	777.444	886.252	1084.25	825.366	783.187	795.949	720.517	751.48	753.853	737.612	616.299	794.203	824.904	630.272	939.326	919.168	881.681	961.514	871.838	664.758	765.084	811.354	640.263	564.581	711.157	747.73	1052.89	911.603	1021.22
AKAP14	0	0	0	0	0.608934	0	0	0	1.07142	0.582991	0	0	0	0	0	0	0	0	0	0.925617	0	0	0	0	6.79551	0	0	0	0	0	0	0	0	0	0	0	0	0	0	0	0	0	0	0	0	0	0	0	0
AKAP17A	47.4313	48.6887	48.7129	43.9084	50.2422	50.2233	41.0877	36.8685	35.9477	37.0887	67.149	94.5062	51.2786	54.9519	22.4749	32.152	28.8932	67.8685	16.8826	56.5124	75.5749	28.7394	43.0254	75.819	84.4734	50.3114	50.2437	60.7055	51.9666	61.2477	27.6478	40.7183	25.9898	28.9146	91.7226	6.88975	84.1655	60.1903	52.6317	37.5607	53.0704	44.5682	32.8841	20.9627	73.9766	38.4755	70.837	75.113	92.1693
AKAP2	97.8521	144.221	102.58	89.746	165.167	73.0454	69.1018	81.5546	133.291	201.498	113.381	124.633	125.214	195.608	45.7718	106.609	64.2834	128.3	118.586	104.462	168.152	120.568	69.0704	91.7932	130.798	55.8613	99.6693	197.523	106.193	75.3637	102.829	77.5308	81.8942	141.247	132.385	19.0091	187.558	112.348	52.0374	100.379	116.333	73.2381	94.0183	30.9685	117.663	175.045	118.261	204.369	78.0931
AKAP3	0.224883	1.49311	5.1926	3.4854	2.42593	7.75919	3.08624	5.79604	1.34835	1.65848	0.503418	3.59532	1.79886	4.1227	1.47978	1.53745	0.700199	0.802845	6.03681	0.474538	2.73709	0.134729	1.8828	3.43113	1.04067	8.60333	2.22256	6.89129	6.38294	0.9053	0	1.58515	0	10.9437	8.28097	7.98465	0.184621	0.823424	0	7.43549	0	0.338017	4.16845	0	0.183884	0	1.88702	0.14842	28.4762
AKAP4	0	0	0	0	0	0	0	0	0	0	0	0	0	0	0	0	0	0	0	0	0	0	0	0	0	0	0	0	0	0	0	0	0	0	0	0	0	0	0	0	0	0	0	0	0	0	0	0	0
AKAP5	7.59815	8.41165	8.22649	8.2088	8.11432	4.91317	7.23025	13.1443	11.7312	14.5173	10.0476	5.05976	3.22519	4.47868	3.89505	14.0961	7.75788	8.20403	5.56551	12.5357	4.50399	7.93588	8.66803	7.33886	16.4708	6.59983	6.47939	10.315	4.42177	36.2733	2.5095	10.8051	16.2651	5.27957	5.19824	1.20701	4.62014	3.65281	6.66335	7.56036	6.30794	14.0014	6.24318	16.3117	5.51345	4.87509	14.5101	9.10455	4.95572
AKAP6	11.4246	15.5649	5.4326	3.50959	3.19202	2.7214	6.37642	12.0332	14.8536	7.91889	4.10741	12.6378	10.3555	4.98427	3.44405	0.697183	2.12595	12.606	9.89416	1.17872	6.66801	6.93825	1.39376	7.7537	5.88247	1.49706	3.51027	10.3881	2.02798	3.00202	23.1043	6.08329	0.402905	0.836024	7.01953	0	7.47562	2.22908	0.645429	0.947399	6.73924	3.87972	5.98247	0.0705815	4.29634	2.50447	11.8557	4.14824	18.2169
AKAP7	43.1407	20.1135	24.2624	36.1848	24.5336	20.5062	24.1891	25.1508	45.6457	20.7963	21.7515	20.2127	12.1646	12.1542	20.4909	23.4084	22.8465	17.0733	22.0228	14.8045	12.2515	0.924484	40.1359	18.5479	27.5294	40.3942	23.5814	26.6024	23.6469	30.5313	39.082	26.6049	23.3188	60.1807	18.2216	83.092	43.3216	31.0839	29.7536	23.0162	35.1769	11.11	18.942	24.6775	15.2261	10.8029	13.5967	16.735	42.5726
AKAP8	74.1333	68.6942	76.3548	82.4413	68.4067	80.4096	71.6437	53.1875	64.2993	71.2174	28.0821	65.5031	32.0833	59.3909	32.3999	30.7869	32.3165	60.5525	59.9611	42.84	56.1135	4.45611	42.2641	46.4658	54.9713	33.89	42.4555	38.3162	43.4841	54.32	37.3306	35.1271	37.8533	26.3567	48.9901	44.5335	40.2356	62.1743	43.1027	19.0871	64.4696	33.3842	30.6974	31.0542	53.1917	50.7317	39.1969	96.3296	28.3043
AKAP8L	206.805	182.478	181.218	207.891	210.986	153.841	168.676	144.799	183.768	166.665	163.623	167.915	139.623	120.366	52.0843	94.6082	128.955	141.153	49.2669	115.025	162.107	24.8727	103.946	119.954	186.862	94.7317	102.439	102.125	123.334	153.635	61.9174	100.648	103.109	61.3924	181.966	24.1017	137.179	152.262	156.576	76.2734	237.512	62.4719	104.243	99.1453	127.932	72.0256	108.495	110.223	123.458
AKAP9	161.309	154.739	173.38	152.955	152.871	100.653	132.308	146.369	147.063	160.373	144.838	190.953	95.2261	71.1298	97.4519	139.818	131.744	187.465	131.459	183.281	191.222	201.365	193.21	258.99	289.938	303.777	249.185	203.376	188.754	200.802	232.062	181.595	181.853	186.84	178.258	117.962	294.698	217.705	198.825	201.134	137.4	240.502	212.53	157.423	190.598	235.208	309.216	139.193	380.34
AKIP1	12.6179	17.0392	16.8853	10.0257	11.9246	16.8301	7.90592	11.2999	11.7998	12.6037	18.8813	2.50402	8.50543	6.95808	0.918882	10.593	2.19029	5.42761	2.71502	16.5569	5.58002	8.31217	7.15539	15.8046	9.15818	9.62836	10.9571	11.6296	7.12416	14.2882	13.8828	2.11689	0.946389	10.1927	2.40255	0	13.8606	7.24882	0	24.1207	15.7033	11.1646	3.89176	2.98706	10.3377	31.7248	9.32072	20.1868	20.5283
AKIRIN1	52.4754	35.4504	26.9043	36.0344	36.6342	22.9005	20.2958	59.1187	41.0123	36.8889	49.5492	39.1506	44.6755	46.552	62.1068	36.2923	56.3498	63.5001	43.9189	51.5524	60.9219	64.045	54.8945	79.1176	88.5476	87.5107	79.5747	72.5064	66.8525	84.9075	133.708	52.3108	53.8884	52.3525	65.2529	171.6	58.8076	65.2874	81.8695	86.0536	56.6072	64.5014	61.4983	80.4297	40.432	64.0357	80.9875	31.4283	111.246
AKIRIN2	50.0008	53.4853	54.6106	27.006	48.003	26.6162	19.7337	83.7225	57.4062	61.1465	58.1309	36.7542	41.756	147.255	56.1287	51.2803	62.4038	78.9992	60.9422	64.9563	59.3618	524.385	60.5446	74.0927	66.4583	40.0808	57.1772	71.0557	55.7947	42.49	25.8994	55.7739	30.5263	35.0726	42.5791	0	67.8236	61.3528	42.6119	108.007	60.7925	53.9494	54.6824	46.1506	80.9963	51.4145	93.224	76.223	26.6943
AKNA	460.318	413.633	366.946	383.22	416.571	337.414	361.307	447.872	475.088	423.707	258.897	418.663	284.239	377.515	171.346	189.888	301.2	378.541	146.785	292.514	401.845	173.243	352.28	437.723	508.266	441.379	327.326	327.959	356.611	530.099	234.873	247.384	299.204	177.595	467.559	45.0404	433.935	395.866	315.983	229.495	318.43	220.115	225.51	227.944	355.428	213.768	403.258	466.374	790.276
AKNAD1	0.570551	0.718787	0.281932	0.312431	0.236426	0.240572	0.542236	0.696931	0.228453	0.221433	0	0	0	0	0	0.299618	0	0	0	0	0	0	0.0790359	0	0	0	0	0	0	0	0	0	0	0	0	0	1.33318	0.408748	0	0	0	1.22933	0	0	0	0	0	0	0
AKR1A1	95.4951	132.102	166.123	148.573	114.25	115.749	95.3349	98.3292	80.3367	124.666	151.888	98.9343	121.607	101.413	130.207	179.682	76.2082	172.101	106.178	163.094	128.113	135.025	102.344	197.813	260.69	156.492	166.777	163.506	128.702	189.002	102.26	152.156	144.601	127.505	141.214	44.2401	123.054	96.3299	84.9644	87.0763	120.797	161.04	89.0999	73.5899	173.13	185.298	187.324	179.241	130.068
AKR1B1	43.4249	48.728	74.0782	56.4039	47.0248	57.3779	46.8239	42.901	38.7985	46.2153	91.8114	45.2552	62.3983	72.1032	20.0741	62.9905	59.9715	51.7616	43.482	67.1032	43.7524	44.6138	53.664	53.1758	44.4767	31.2427	45.4854	45.1218	67.6945	76.9713	42.3394	50.6336	51.135	45.2141	48.3567	12.8312	42.4174	45.4345	20.6428	12.739	61.3155	72.9052	32.063	61.5631	54.9704	47.7929	17.7192	87.5106	2.18793
AKR1B10	1.26198	0.336998	0.614838	0.32143	1.55559	0.107346	0.398084	0.638501	0.528989	0.16082	0	0	0	0	0	0	0	0	0	0	0	0	0.331485	0	0	0	0	0	0	0	0	0	0	0	0	0	0	0	0	0	0	0	0	0	0	0	0	0	0
AKR1B15	18.3285	22.2018	11.1725	14.7267	12.3427	8.04037	11.6335	21.9992	22.0642	17.6772	0	0.699813	1.98027	0	5.80562	0.798688	1.81847	0.88683	6.71539	0.309416	0.942743	0.465196	1.5079	1.43504	1.39579	1.93697	2.15203	1.4443	1.39069	0.990495	0	0.288945	1.01936	0	1.84797	0	1.91349	1.42673	0.209506	0	0.262621	3.21414	0.966144	0	4.61873	0	0	1.79598	0.498384
AKR1C1	9.24137	3.17519	3.08073	3.14888	9.30789	4.42261	1.27994	4.60222	5.68902	3.73142	1.38854	0.854453	4.36973	17.8975	0.454436	0.475894	4.10493	1.92715	2.31986	1.80102	3.65224	0	0.752968	2.20062	9.12173	19.8828	2.92291	1.56785	2.49669	0.43984	8.28766	0.763254	1.70191	3.15783	3.32301	0.583426	6.60013	3.76986	0.761259	6.09065	25.1966	9.29853	3.9262	1.081	1.42777	6.00103	1.8009	1.71728	1.81252
AKR1C2	11.281	6.70867	5.41973	4.91792	6.09111	6.39673	2.64012	5.48734	9.78611	4.47023	0	1.01861	6.08698	0.318332	0	1.54136	1.52855	0	6.20686	3.22501	0.655763	0.322009	0.174923	7.03441	0	3.04207	5.17986	0.501524	1.35065	0.592441	0	0	0	0	2.72194	0	2.51027	1.74675	2.0249	2.81794	3.52139	10.7521	3.04973	0	0	0	2.68977	0	0
AKR1C3	11.1428	1.32919	1.67028	1.07194	7.32409	4.00815	0.961166	6.48958	6.44324	6.66566	2.66037	0.703327	2.41094	1.66319	0	1.83939	3.91774	3.90856	0	4.27476	2.5533	0	0.686045	1.72275	2.69504	1.01623	4.59697	4.81185	4.22056	0.536705	0	0	0	0	4.89383	0	5.60704	4.12601	4.42339	0	0	12.2599	4.63836	4.94731	2.39927	21.6791	13.1348	34.5517	0
AKR1C4	4.04951	0	0.141663	0.608785	2.09315	0.443542	0.181969	0.362087	0.587149	1.01826	0	0	0	0	0	0	0	0	0	0	0	0	0	0	0	0	0	0	0	0	0	0	0	0	0	0	0	0	0	0	0	0	0	0	0	0	0	0	0
AKR1D1	2.25622	0.48827	0.567618	1.26562	0.508034	0.966901	0.727654	2.08278	1.91178	0.985552	0	0	0	0	0	0	0	0.223125	0	0	0	0	0	0	0	0	0	0	0	0	0	0	0	0	0	0	0	0	0	0	0	0	0	0	0	0	0	0	0
AKR1E2	7.63028	5.02092	3.33653	6.70884	5.30251	3.8333	1.69568	1.47288	6.2211	3.51933	14.1874	3.68393	5.52963	0.648126	0	0.669421	1.63876	1.89551	0	1.21942	3.47949	0	0.717475	8.4297	3.68561	10.5109	1.63418	1.20032	3.17117	1.12104	0	0	0.453962	8.27346	5.21822	0	6.23768	9.52762	0	1.20277	0	1.14137	1.49248	0	0	19.2588	0.671623	9.609	0
AKR7A2	11.5341	19.9629	11.2901	11.5162	22.8892	12.6661	12.655	14.0593	14.9718	14.6131	22.421	21.361	25.1423	36.1185	16.6772	10.828	10.9329	16.274	12.9123	16.571	16.9231	0	15.5081	5.47638	15.756	6.07759	13.9909	23.3341	12.4834	21.831	2.51252	12.9414	13.8035	1.86215	14.3655	3.75252	10.5608	17.4214	15.6917	16.8793	27.6789	20.2519	10.4816	42.5833	13.8365	14.6416	9.38859	17.9849	6.06209
AKR7A3	1.50104	0.64658	0.378923	0.693272	2.72761	0.0991558	1.10411	1.02599	0.731761	1.62696	1.31476	0.331944	0	3.68888	0.821999	0.552135	1.00255	0.898933	0.417116	0.244142	0.335081	0	0.594605	0	1.64734	0.914508	0.254353	1.06676	0.379704	0.468319	0.545939	0	0	0.61801	0	0	1.50557	0	0	0	0	0	0	0	0	0	0	0	0
AKT1	64.8523	68.1827	79.4317	80.6644	71.809	96.8566	73.7515	63.3551	63.408	66.6949	111.182	71.8649	75.4721	112.504	19.0784	49.4351	42.9065	89.4065	43.3791	70.4491	73.1124	89.1717	84.6411	133.841	118.828	67.3537	71.6657	68.3852	85.2601	104.85	60.4524	58.6967	46.1318	46.7504	73.5037	16.9656	76.5776	54.0802	59.8495	68.9604	45.2337	47.9234	43.7226	112.351	76.1278	47.1063	71.159	88.4452	110.653
AKT1S1	19.1509	16.9256	26.0113	20.0176	15.5311	26.6328	41.7038	16.2662	20.5811	42.879	31.3063	12.2454	12.6479	26.3695	25.3488	63.1282	13.4586	48.387	8.44915	46.496	18.5297	0.779403	20.2645	29.2323	25.2334	16.7776	14.794	25.6739	18.0599	41.7251	41.4829	18.73	25.3964	13.8663	27.6193	3.71216	18.1528	17.2733	27.9018	19.3454	17.2226	22.5374	11.8323	20.78	52.8588	17.638	16.8842	49.4228	25.0042
AKT2	144.341	163.204	109.236	128.998	151.035	139.048	124.016	152.919	159.39	138.902	178.914	121.795	99.7669	139.203	79.4324	48.1768	90.7763	130.609	151.241	97.9994	118.141	245.46	144.472	180.356	162.021	147.03	109.101	164.963	132.035	153.64	139.513	102.957	146.108	145.658	217.339	81.6007	207.886	132.751	155.465	166.331	185.71	119.056	120.99	191.416	199.322	214.145	173.102	159.396	159.417
AKT3	226.626	219.099	190.264	197.225	153.55	124.736	188.958	204.757	214.6	148.409	129.661	223.899	130.802	103.273	136.508	158.28	229.42	185.44	60.2426	232.162	267.19	363.305	161.157	144.763	198.949	323.237	267.809	175.159	201.071	220.273	339.113	202.057	208.497	146.028	205.077	480.347	262.979	204.003	129.917	187.57	115.534	206.633	208.216	244.842	123.444	136.34	275.952	158.159	358.656
AKTIP	62.0119	48.0797	49.9042	39.7308	46.2159	41.4996	36.5482	84.4126	67.1902	46.5141	33.6899	59.7925	47.273	49.6892	35.6642	32.1991	73.1078	58.7261	17.8809	45.7885	60.5425	113.626	70.639	64.0756	150.567	208.581	81.7177	59.9874	57.5128	111.45	151.885	90.0194	81.4179	30.6988	126.031	242.194	105.097	70.4618	85.8393	122.5	31.945	69.6936	58.5652	24.907	62.4553	64.2959	89.3268	54.3136	149.125
AL008723.1	1.98873	0	1.66775	4.37749	0	2.06341	1.65977	1.04797	2.22331	3.80454	0	0.325905	2.88392	0	3.94434	0.306539	1.58047	0.560968	5.27393	0.463823	0.432272	0	0	1.0278	0	3.31243	0	0.789091	0.955791	0.869608	17.7628	7.54415	0	0	0.991488	0	0	1.70103	0	7.90383	0	0	11.9947	0	0	0	2.2051	0	0
AL022578.1	0	0	0	0	0	0	0.594255	0.356702	0.148652	0.272341	0	0	0	0	0	0	0	0	0	0.298551	0	0	0	0	0	0	0	0	0	0	0	0	0	0	0	0	0	0	0	0	0	0	0	0	0	0	0	0	0
AL023806.1	1.56037	3.69568	1.6758	0.823994	4.25408	2.47576	0.127574	3.05114	1.65076	0.693899	3.22789	2.07601	0.676942	2.68781	0	0.246609	0.447408	1.71657	0.868438	0.763049	3.37547	0	1.85815	1.46999	1.71491	2.85614	3.44355	2.66618	2.2414	1.21933	5.68331	1.24421	2.68674	0	1.70354	0	0.783666	1.91547	5.14656	3.02825	0.646204	1.43667	3.0562	0	0.39196	0	1.5853	3.15356	17.1353
AL023875.1	238.117	248.53	80.296	120.902	143.278	85.7397	144.083	178.3	125.658	91.4586	107.407	82.4853	123.29	179.101	154.919	59.3089	154.168	137.23	374.915	112.931	105.528	125.286	138.632	233.769	223.564	275.756	203.947	171.19	125.607	189.926	670.098	207.081	177.226	188.119	211.132	108.819	207.997	103.174	230.828	306.957	153.023	132.996	140.067	218.144	139.226	296.506	231.389	113.619	177.46
AL049794.1	0	0.384058	0	0	0	0	0	0.736506	0.930029	0.197636	0	0	0	0	0	0	0	0	0	0	0	0	0	0	0	0	1.95807	0	0.328228	0	0	0	0	0	4.84331	0	0.952008	0	0	0	0	0	0	0	0	0	0	0	0
AL049872.1	5.54174	17.152	8.14049	14.889	4.34301	5.69288	9.52587	2.69432	7.03851	1.65896	0	0	0	0	0	0	1.45202	0	0	0	0	0	0	0	0	0	0	0	0	0	0	0	0	0	0	0	0	0	0	0	0	0	0	0	0	0	0	0	0
AL133475.1	0	0	0	0	0	0	0	0	0	0	0	0	0	0	0	0	0	0	0	0	0	0	0	0	0	0	0	0	0	0	0	0	0	0	0	0	0	0	0	0	0	0	0	0	0	0	0	0	0
AL136097.1	0	0.6378	0.772771	0.199011	0	0	0	0.601434	0	0.633566	0	0	0	0	0	0	0	0	0	0	0	0	0	0	0	0	0	0	0	0	0	0	0	0	0	0	0	0	0	0	0	0	0	0	0	0	0	0	0
AL158839.1	1.02614	0	1.72585	0	1.18131	0	0	0.542686	0.460955	1.82636	0	0	0	0	0	0	0	0	0	0	0	0	0	0	0	0	0	0	0	0	0	0	0	0	0	0	0	0	0	0	0	0	0	0	0	0	0	0	0
AL162426.1	4.53432	0	1.98555	1.26802	0.288533	1.54382	4.38341	2.71368	1.63341	2.71917	0	0.93234	0.702516	0	0.727727	0.219963	1.54284	7.34457	31.0942	3.35532	1.86349	0	3.25093	4.53246	5.85115	3.65829	8.94914	3.45934	6.58374	4.44094	13.0876	8.28128	2.31344	0	6.56114	0	9.02519	5.38551	0	0	0	3.69103	1.31729	5.93577	0	0	0	0	0
AL356289.1	0	0	0	0	0	0.257304	0	0	0.931763	0	0	0	0	0	0	0	0	0	0	0	0	0	0	0	0	0	0	0	0	0	0	0	0	0	0	0	0	0	0	0	0	0	0	0	0	0	0	0	0
AL356585.2	0	0	0	0	0	0	0	0	0	0.152054	0	0	0	0	0	0	0	0	0	0	0.153603	0	0	0	0	0	0	0	0	0	0	0	0	0	0	0	0	0	0	0	0	0	0	0	0	0	0	0	0
AL357140.1	0	0	0	0	0	0	0	0	0	0	0	0	0	0	0	0.529023	0	0	0	0	0	0	0	1.68799	0	0	0	0	0	0	0	0	0	0	0	0	0	0	0	0	0	0	0	0	0	0	0	0	0
AL358852.1	2.48633	0.667483	2.90541	1.78478	2.51535	1.2412	4.41793	1.22882	2.22217	2.2053	0	0.23522	1.09544	0	0	0.1116	0	0.843193	0	0	0	0	0.209335	0	1.1528	0	0	0	0	0.658107	0	0	0	0	0.764007	0	0	0	0.691545	0	0	0	0	0	0	3.17701	0	0	0
AL360294.1	1.54968	1.44973	0.970159	1.96992	1.71789	1.35654	1.17878	2.49714	2.65314	1.44208	0.573026	1.9578	0.882669	1.00546	4.66589	0	0.58378	2.64071	0.141993	1.23807	1.43313	0.186927	1.30913	1.72873	2.05597	0.311214	1.72478	0.868305	1.97151	1.90673	0	0.5797	10.5198	0.560296	3.89609	0	0.256227	2.39336	3.03064	0	0.526887	0.234666	0.775405	0.275586	1.53352	1.03055	8.08481	0.206066	13.6211
AL365181.2	2.24084	4.9273	1.39662	1.11559	0.816859	0.556116	1.88634	2.52625	1.41662	0.808695	0	0.0413465	0	0	0	0.0393778	0.216671	0.0753059	0	0	0.167428	0	0.0746374	0	0	0	0	0	0	0	0.552405	0	0.0867771	0	0.413474	0	1.14248	0.154431	0	0	0	0.348634	0	0	0	0	0	1.07157	0
AL365273.1	10.5059	11.6524	13.0967	8.1338	6.90786	7.26976	5.01123	12.6629	11.1958	14.7471	0	3.94141	2.42074	1.33267	1.98599	4.01597	0.53063	6.78146	0	7.94452	5.66296	0	2.25635	6.21074	5.99849	0	3.79943	6.35869	10.111	7.88378	15.9006	21.5298	0.636079	20.4517	10.9839	8.79266	4.11245	4.56912	17.0343	15.9195	5.7557	3.79297	13.8936	37.6315	9.79944	2.7523	13.3241	19.9651	2.12422
AL445183.1	0	0	0	0	0	0	0	0	0	0	0	0	0	0	0	0	0	0	0	0	0.629513	0	0	0	0	0	0	0	0	0	0	0	0	0	0	0	0	0	0	0	0	0	0	0	0	0	0	0	0
AL513412.1	9.68924	15.928	9.45695	10.6054	12.4055	11.9766	16.2116	28.6333	20.4592	28.1311	0	1.44125	0	0	4.31475	2.03187	2.88979	3.08421	2.47375	2.04415	2.86458	0	5.5455	1.12599	1.08663	0	6.21335	1.73263	2.63054	1.91049	2.16028	0	0	0	1.08604	0	1.48999	4.35753	0	0	0	0	1.97381	0	0	0	0	10.8575	0
AL513523.2	2.98783	5.10095	3.20708	5.5867	3.29594	4.01603	2.33659	1.90223	3.01405	2.78647	0	0	0	0	0	0	0	0	0	0	0	0	0	0	0	0	0	0	0	0	0	0	0	0	0	0	0	0	0	0	0	0	0	0	0	0	0	0	0
AL589743.1	0.831526	0.199563	0	0.606997	0.349022	0	0.225752	1.24773	1.47873	0.973912	0	0	0	0	0	0	0	0.271458	0	0	0.13428	0	0	0	0	0	0	0.387263	0	0	0	0	0	0	0	0	0	0	0	0	0	0	0	0	0	0.153175	1.47888	0	0
AL590235.1	2.55069	9.87484	0.828959	1.0652	2.91514	3.66195	2.6325	4.19728	2.16927	2.22448	0.633729	4.96492	5.23547	0.813873	3.02698	1.80567	1.27867	5.73132	0	5.25403	1.53086	0	1.67705	6.27203	7.29552	14.1864	2.27902	5.72867	3.14481	3.67451	0	7.24298	0.383592	2.7492	9.68654	0	2.50058	4.80203	2.73187	4.02934	10.048	0	1.81958	0	2.10391	0.558276	0.674769	14.1214	0
AL591806.1	0	0.257343	0.15388	0	0	0	0	0	0	0	0	0	0	0	0	0	0	0	0	0	0	0	0	0	0	0	0	0	0	0	0	0	0	0	0	0	0	0	0	0	0	0	0	0	0	2.06107	0	0	0
AL596220.1	3.86297	2.95228	3.83868	3.75303	4.66569	1.92169	15.5081	11.6564	6.97158	6.54372	0.398034	0.371921	0	0	5.54831	3.14542	2.97563	4.44967	6.78727	0	0.492709	0	0	0	7.82647	0	3.20009	8.92275	2.71186	4.92025	0	0	0.713172	0	10.0595	0	0	1.92345	0	0	0	0	0	0	0	0	4.96805	0	0
AL645728.1	3.25854	3.77453	3.78901	2.30421	2.28194	2.14418	2.95387	6.20702	5.05954	3.28247	0.747815	0.658394	1.24342	0	2.40715	0.313153	0.799349	0.835071	0	0.485469	1.24208	0	1.53805	1.12666	2.41116	1.46003	0.608038	2.04047	1.00718	0.186565	0	1.22473	0	0.821719	1.08816	0	3.60594	1.58808	0.592261	3.77319	0	1.927	2.47015	0	0.600039	8.25822	1.94503	2.41725	0.469667
AL645922.1	1.47218	0	8.02658	2.63925	0	0.333881	4.55128	0	0	0.996849	6.72522	1.88354	4.23835	15.4774	2.51662	8.50998	2.8867	5.30092	0	3.78748	1.88211	0.529035	6.83294	2.30852	0	0	0	2.30194	2.48943	0	0.788662	0.992551	9.82726	0	0	0	0	0	0	0	0	0	3.99701	0	1.44398	0	0	0	7.37195
ALAD	26.7645	38.436	30.8785	26.0335	28.4455	23.9761	19.5204	32.1697	40.5392	25.3921	17.481	27.9082	19.1211	27.8955	18.9236	16.538	25.8336	22.0138	25.7253	28.3964	24.5802	17.9339	21.4506	36.0144	33.7566	47.984	23.3856	33.5267	27.1227	35.4374	25.2111	27.3865	11.0242	37.5119	30.1989	49.3577	34.8759	35.0639	12.8313	17.6216	15.1898	26.3172	30.0432	19.5734	22.983	20.2379	25.9378	27.7529	25.5792
ALAS1	17.4335	28.3682	80.7055	48.6789	24.5654	22.1011	28.5567	27.629	25.1242	33.5152	45.028	32.6521	30.401	32.0407	21.5888	63.38	29.8888	36.771	9.21095	56.5045	34.2974	5.84561	36.0623	27.3815	39.0677	26.4195	36.6016	36.2197	34.3858	53.7369	11.7831	49.5418	38.5704	17.0043	31.1011	45.5764	19.887	21.3123	32.8123	6.03947	36.7786	54.1661	35.152	70.8053	85.6355	13.5268	30.0194	11.5354	1.85575
ALAS2	0.630869	0.307136	0	0.693512	0.647405	0.412618	8.0021	0.978374	0.772338	0.549091	0	0	0.84712	0	0	0	0	0	0	0	0	0	0	0	0	0	0	0	0	0	1.0602	0	0	0	0	0	0	0	0	0	0	0	0	0	0	0	0	0	0
ALB	0	0	0	0	0	0.706349	0.601123	0.171634	0.715439	0	0	0	1.54059	0	1.61588	0.317122	0	0.579414	0	0.140674	3.17223	0	0	0	0	0	0.597083	1.26441	2.12975	0	0	13.8725	0	0	0	0	6.35823	0.585345	0.304561	0	0	0	0.481218	0	0	3.82878	0	0	0.724103
ALCAM	8.50044	23.5416	21.0728	12.1993	16.0518	9.11546	10.0807	14.2093	17.5101	33.835	10.3544	16.9767	20.6138	14.2177	14.3682	14.0559	12.7272	17.3638	16.6041	14.9061	26.0457	28.1116	14.0221	20.0281	17.803	9.12084	24.4688	28.6642	9.35263	18.3183	68.9157	15.3526	16.2185	30.7216	19.0235	61.2993	40.4287	15.189	21.8853	26.4352	41.4628	43.528	18.5977	16.0898	8.28573	66.1036	36.4025	9.90538	9.96296
ALDH16A1	18.8656	44.2939	20.8006	30.4278	23.6249	23.1627	14.5084	20.8474	15.1669	19.5772	15.9523	11.8021	38.2911	50.3564	2.67547	13.0224	7.01566	23.2888	10.0556	28.2302	20.0826	27.446	14.0065	47.6456	20.4988	2.71139	24.1692	14.464	15.2137	21.7226	6.64744	13.5703	13.7986	52.4811	25.37	0	12.6196	22.5798	16.1707	6.21898	22.7247	15.4051	13.5945	4.45197	24.4527	12.9664	16.6832	62.8704	26.3526
ALDH18A1	9.45069	14.2417	29.5496	16.4087	37.4603	24.1938	15.6983	33.2257	28.7942	32.6211	21.0992	20.5483	16.3441	14.9516	15.0066	11.3035	15.5566	32.195	12.3308	13.6537	19.3644	92.084	27.1259	33.2067	25.743	16.8513	20.6541	27.4593	27.1148	22.4351	13.0438	22.2599	24.0445	13.1424	20.8757	255.567	29.031	24.7459	18.1691	16.2621	14.0723	25.0258	17.2832	7.40136	26.7372	21.6792	16.5862	9.81649	13.4938
ALDH1A1	25.6664	15.2726	81.6387	28.341	10.7989	7.36302	7.75505	19.711	13.0606	6.41844	55.1764	19.9426	13.0681	18.8202	19.3773	112.912	24.0744	30.9441	5.3121	59.1023	15.0151	107.909	34.9947	26.9633	49.4009	42.2351	38.0813	29.2764	18.4836	71.9193	14.3392	68.4238	25.6723	6.55341	21.2883	14.4317	11.803	14.2137	21.5002	12.442	10.4939	86.745	6.09142	92.5884	41.8675	3.41707	17.6936	12.0012	1.87289
ALDH1A2	0	0.190112	3.10458	3.04057	1.19867	3.0769	0.412315	9.41262	3.30404	2.18652	0	0.0438649	1.11694	0.436993	0	0.0835423	0.280545	0.931398	5.70437	4.17372	1.27454	0	0	0.302487	0	0	0.935694	1.11719	2.2416	0	0.292752	4.80616	0	24.819	0.970096	0	0.892271	0.644803	2.01196	0	7.76335	19.0534	10.2426	7.50985	1.62499	1.353	43.9608	0	0
ALDH1A3	42.8378	6.22734	11.1538	4.01779	3.24136	14.8763	12.9704	5.08463	1.79388	0.941893	10.8999	2.08634	3.85281	4.10301	0.144301	1.5058	0.939377	0.235041	0.658559	1.79003	0.634044	0	0.545608	1.63254	7.55573	3.34374	0.624526	6.55665	2.26328	5.43253	0	1.07423	0	3.25173	7.06371	0	4.02955	3.59255	15.03	1.14755	2.76637	50.206	1.36858	14.4787	1.28255	1.17855	1.2818	5.25451	0
ALDH1B1	4.22982	8.45465	6.88227	5.82027	5.56408	9.57477	7.40103	6.05611	6.87022	7.92222	5.67304	4.09877	4.62523	2.55999	1.31569	5.10684	2.81632	3.33393	6.11576	3.87089	5.55401	3.80667	2.51773	3.90928	5.56171	1.46207	2.69988	2.83203	3.48209	3.10602	2.03727	1.17904	1.5547	3.72735	4.50233	0	3.41091	3.25528	2.90123	3.29396	7.36386	3.67386	3.2064	0.971059	3.19852	6.18739	0.649286	2.90364	3.76622
ALDH1L1	6.78797	5.43757	3.42826	2.61241	4.75599	1.12649	2.01462	4.20979	4.91789	9.27068	3.88308	0	0	0.515253	0	0	0	0	0.072701	0.438861	0	0	0	1.58784	0	0	0	2.91796	0.0436489	0	0	0	0	0	0.207862	0	0	0	0	0	0.830276	0	0	0	0	0	0.853088	0	0.259887
ALDH1L2	4.2793	4.17824	2.36168	2.69167	2.51849	2.48709	2.7821	4.81274	6.14821	3.3435	1.96845	0.883376	1.71302	0.316214	5.78542	1.02507	0.597389	1.58526	3.25588	0.907914	1.08854	0	1.09061	1.20508	3.10797	4.33783	1.40344	1.76707	1.21821	0.943709	1.99501	0.0362932	0.183054	15.6524	0.873149	0	1.44842	0.63828	4.92899	3.10768	2.40976	16.057	1.07521	0.675193	1.40381	10.9862	2.2782	0.387918	1.63792
ALDH2	18.3406	30.6434	78.1884	47.8777	30.1227	17.6094	22.4529	16.4351	15.9718	40.3128	33.3867	13.9195	25.3176	34.8281	12.8537	34.1804	15.7157	20.8791	8.00079	42.116	28.2012	1.94468	21.2293	38.1201	33.1299	23.9537	29.5582	27.0487	14.2538	43.6207	15.669	28.0969	18.6043	39.2769	17.9712	0.811969	19.2219	18.7489	9.10753	6.83736	21.4932	81.1707	7.17845	38.4678	33.8452	21.1236	10.5548	12.0135	12.8037
ALDH3A1	0.356604	0	0.311703	0.229131	2.17668	0.6382	0	0.170096	0.80085	0	0	0.096856	0	0	0	0.588952	0	0	0	0	0.291041	0	0.115714	0.962938	0	0	0	0	0.0985051	0	0	0	0	0	0	0	2.44695	0.776578	0	0	0	0.801553	0	0	0	0	0	0	1.51931
ALDH3A2	34.0368	23.6792	29.926	51.9907	36.893	21.9667	44.5179	49.6731	44.4652	29.6569	71.0407	47.7583	36.534	10.8378	25.6821	31.5847	32.8883	41.8911	38.565	59.4882	44.658	146.518	46.7116	64.4833	46.1421	64.4502	47.8874	40.8542	44.7412	46.1574	87.6441	55.1469	78.9872	28.2663	67.4855	61.5983	80.5855	43.5882	93.5004	85.5126	56.6068	68.9751	38.6067	101.795	89.5258	29.9289	51.4204	118.457	53.2049
ALDH3B1	9.37853	5.88364	10.6566	10.2106	5.81194	8.27295	7.68118	7.97647	6.28461	6.39921	3.52325	3.78862	3.86752	3.05056	4.00982	14.0429	2.45155	4.95227	0.123058	21.9256	0.91983	0.324037	3.39242	14.0285	14.0252	3.20322	3.64742	4.67118	4.6904	11.3335	13.7969	3.13317	0.303732	2.30171	4.99819	0	3.83139	1.3621	5.1724	15.6745	1.63894	10.7179	3.74171	5.49289	7.93132	0.887578	0.494236	4.78041	0.797064
ALDH3B2	0	0	0	0	0	0	0	0.0980189	0.24406	0.0976089	0.0624507	0	0	0	0	0	0	0	0	0	0	0	0	0	0	0	0	0	0.25222	0	0	0	0	0	0	0	0	0	0	0	0	0	0	0.135177	0	0	0	0	0
ALDH4A1	3.23719	3.39616	1.48584	3.63766	4.03199	5.46522	2.64952	1.65172	1.26495	2.81939	2.12233	1.33844	0.932592	2.30813	0	0.8356	0.82839	1.83515	10.7043	1.06734	1.08542	0	1.86228	1.77307	2.7159	3.87095	2.27121	2.14378	2.34824	0.225316	0	0.922921	0	0	3.61634	0	0.691755	1.12521	0.685063	0.805287	0.599617	3.05386	3.93555	0.352485	3.35743	0.139752	1.32532	1.34089	0
ALDH5A1	19.4347	12.5555	17.413	14.706	24.367	12.2942	28.3001	24.915	27.2056	19.5685	16.6862	21.4877	14.9864	16.2047	15.1147	8.28259	15.4431	22.367	11.8739	14.7593	12.6151	13.1297	21.7415	15.7465	12.956	10.7552	15.2291	16.616	15.7913	16.1373	23.2656	38.5803	15.3843	27.0046	22.5335	10.5034	17.4614	21.924	23.5285	15.929	20.7846	14.5665	31.2836	26.9854	29.8685	16.8217	21.7785	24.9493	17.6799
ALDH6A1	14.7739	20.3196	9.15033	10.1413	13.98	7.87297	8.05241	15.2627	17.8157	11.0673	13.1391	10.4307	8.32029	8.03274	9.92886	7.59754	13.9012	8.0272	21.1308	10.7963	10.4532	1.03607	11.5821	9.86075	12.0534	13.4841	10.8387	9.23233	10.2913	16.1708	9.46856	10.4046	7.59011	5.60236	7.36382	3.69593	11.4588	7.46009	11.4816	21.4617	13.3885	11.9483	17.9987	8.39475	10.4844	6.48079	16.5395	6.37658	12.8016
ALDH7A1	44.091	40.0873	30.2877	27.9654	34.9945	25.2802	26.8794	42.7818	47.7473	37.1484	19.8938	12.6664	26.228	34.2501	11.449	8.03981	10.1416	12.865	28.4727	13.7555	15.0295	347.002	13.4213	16.7178	31.0643	25.5544	22.6742	43.7215	12.4295	6.32029	46.4334	9.99706	16.2147	24.065	8.11972	5.28828	41.2309	14.3326	21.1968	37.1058	23.2371	31.2437	14.2247	9.6385	15.0917	37.3106	31.6222	26.5817	75.4505
ALDH8A1	8.44284	9.82517	2.11813	4.83749	4.49632	6.89912	4.30431	9.42605	11.882	2.87735	0.10213	7.20187	1.15859	2.12683	0.191083	0.555266	3.7772	1.57723	0	1.57017	2.16296	0	2.96125	2.36971	4.40143	2.72725	6.59708	7.09558	1.69422	7.8769	1.14159	0.47488	1.12175	3.15535	6.73946	0	2.77342	4.90163	0	0.395012	0	2.67239	3.15799	0	2.1677	5.62739	38.8333	4.85277	8.36578
ALDH9A1	61.3081	71.7225	46.4948	48.4098	68.9978	32.5833	54.5661	68.0122	54.7345	45.2601	40.862	64.2026	58.8913	72.1263	57.7057	51.7018	42.9871	51.9715	42.4826	71.3537	84.5768	54.8454	57.8425	113.658	67.3605	70.4847	83.5204	161.214	53.4963	87.9902	70.4182	70.7239	107.028	69.9308	116.232	107.885	56.7126	70.5297	100.514	45.2427	89.1656	64.0866	48.1895	58.995	45.8277	50.6224	64.554	82.1873	48.4648
ALDOA	278.362	421.382	559.791	573.447	342.015	492.981	743.672	318.321	340.992	297.622	795.789	449.439	656.168	895.14	385.413	606.518	463.201	435.368	335.099	563.168	428.918	93.6698	497.214	405.759	342.807	163.602	335.349	323.058	455.102	517.036	35.2054	559.304	684.896	335.544	399.038	51.8978	241.297	406.156	631.955	135.068	472.271	599.757	449.451	411.89	785.805	392.179	167.254	372.313	92.9064
ALDOB	1.31154	0.201397	0.128542	0.991732	0.284116	0.49753	0	0.496286	0.906252	4.26121	0	0	0	0	0	0	0	0	0	0	0	0	0	0	0	0	0	0	0	0	0	0	0	0	0	0	0	0	0	0	0	0	0	0.13689	0	0	0	0	0
ALDOC	21.5845	12.1885	17.0242	14.7165	18.7929	23.3406	38.7555	11.8331	19.3797	14.4923	12.4555	19.119	18.5053	41.2902	2.69058	12.1354	8.40367	9.53564	6.66115	7.81773	20.2542	1.08937	19.6681	16.4094	7.9009	32.7979	9.7582	10.7182	12.346	15.2307	3.11636	12.0439	46.8412	18.319	10.028	9.12858	7.46995	15.3786	10.3739	3.57134	12.1273	5.5731	18.4378	5.45235	39.987	2.00262	5.51393	1.8029	8.51235
ALG1	13.113	26.5563	15.1433	11.2942	12.611	9.56712	19.4409	16.0288	12.647	11.6482	10.9259	14.1933	5.46411	10.7327	7.92228	13.2483	9.22822	12.4094	51.4517	15.9273	12.3087	0.730495	8.13782	20.1331	15.8292	3.59909	10.731	10.7483	12.5363	18.8408	0	13.3704	19.8296	6.17921	11.9788	6.48195	18.0355	10.9076	19.2697	14.5644	14.8783	14.9471	11.9302	9.7186	13.6279	28.6866	19.3835	8.12095	29.2004
ALG10	6.66798	7.35131	3.3186	3.30558	5.63289	8.03606	7.36214	12.1412	10.5614	9.02742	14.5926	14.4108	13.9886	14.7362	31.3091	14.2679	24.3309	14.8476	33.9361	14.4474	14.6472	22.6253	21.37	24.3518	18.2166	18.9483	21.0872	14.3029	14.7637	20.2812	71.7737	33.4823	25.8108	27.5415	21.5829	40.6367	25.2794	22.6822	32.3055	35.4027	42.332	12.5876	31.1109	27.7844	13.965	22.2496	24.9311	20.6898	28.0828
ALG10B	10.5088	16.2071	6.67569	8.28124	8.88764	5.46409	6.58276	17.7605	14.002	11.2456	13.3834	9.89555	12.1162	12.7202	35.6627	8.60615	16.4289	15.3221	35.0192	11.9933	12.6948	26.4767	21.2779	25.8078	24.9588	37.1914	23.6327	25.9427	22.4288	22.6641	89.8324	44.9236	29.014	37.507	18.1664	119.957	24.6132	21.423	21.9521	59.6558	15.3826	21.1199	34.6867	20.7562	18.3106	18.081	38.9197	28.3934	29.1771
ALG11	49.3006	53.7278	35.3849	38.7495	43.7514	34.8215	39.3073	49.4306	35.607	31.5733	18.9094	22.6811	15.3804	28.3975	19.1368	15.035	32.9559	33.2968	18.5461	27.403	29.5497	12.9774	34.9885	45.2785	38.1553	37.118	31.5795	36.6653	28.9749	40.7114	28.9932	41.9938	22.2751	33.6591	35.0566	4.32298	43.7962	23.3392	33.6898	36.1545	20.759	33.1651	23.0467	26.1874	35.7312	34.9774	27.1146	71.5922	81.1048
ALG12	9.09118	10.2387	8.86108	8.70188	5.88985	7.91146	10.8149	9.51826	11.6669	10.3595	5.86001	11.9764	8.98405	10.0538	9.3719	8.29008	8.46598	8.63805	11.4739	7.13128	7.82692	10.4941	10.531	7.48624	12.5349	16.0578	8.39903	8.98636	6.72166	11.5174	8.63454	9.1563	6.13476	4.56564	13.5702	94.1463	8.76022	8.70038	21.4151	5.0968	20.4912	14.5713	6.79359	17.8029	9.10308	2.63556	9.81204	5.9404	18.8454
ALG13	275.073	133.627	259.098	215.621	179.228	210.296	117.013	401.004	275.207	263.335	129.623	141.271	102.418	177.368	147.443	106.547	183.49	173.872	156.179	147.479	141.253	83.3706	204.852	215.171	259.685	389.282	179.956	202.624	210.928	192.884	398.713	249.626	169.609	201.835	213.873	106.804	306.559	176.689	293.554	248.067	189.497	151.841	262.015	163.05	210.579	300.683	205.358	407.718	281.482
ALG14	7.82631	12.5153	6.28497	6.48595	4.13454	6.50757	11.504	7.8637	16.1158	17.807	0.484439	5.20339	6.89672	0.0621952	12.1693	7.26089	0.598934	5.97392	18.1275	6.71578	10.6162	2.4033	3.31938	10.7082	2.46539	3.11319	3.01594	7.53586	6.67281	3.64705	2.02009	1.34141	7.06671	1.4507	6.68453	0	3.88679	0.92142	0.707684	1.46673	1.60831	1.10014	8.0808	27.6183	6.35099	0	3.52989	13.3773	3.76675
ALG1L	0	2.93858	0.449696	0.230542	0.262628	0.700359	0.284768	0.35069	0.884864	0	0	0.252906	0	0	0	0	0.416323	0.882088	0	0	0.278758	0	0	0	0	0	0	0	0	0	0	0	0	0	0	0	0	0	0	0	0	0	0	0	0	0	0	0	0
ALG1L2	15.9612	15.9879	14.4113	31.0043	20.7776	16.6625	18.511	23.4472	23.1792	18.6167	14.6625	18.7353	12.5289	24.8293	10.2658	14.1028	12.0812	21.6574	34.5193	16.7069	39.5089	0	14.0263	34.2625	50.6556	96.5923	46.2185	50.1902	32.4288	35.3717	4.11046	62.2601	14.4808	77.5787	44.4105	18.1704	68.0399	36.0649	20.3916	72.712	19.6578	58.8495	39.7741	15.2606	30.4298	3.79446	73.4855	47.0369	24.1532
ALG2	13.8797	22.3668	10.3688	14.3154	17.3659	13.2655	17.5311	20.3506	17.5051	14.9368	26.4834	21.2897	21.4708	17.9058	23.2764	14.2402	28.1012	25.0679	20.3365	22.4861	17.1608	21.5587	24.5215	26.9714	21.9147	29.0528	25.412	39.8414	17.5631	26.5767	32.1116	36.7889	25.3323	25.9359	23.9205	119.244	34.1015	12.5606	31.9342	40.8178	27.9215	29.609	42.3843	14.6033	22.8273	31.1597	28.7525	13.2913	26.6514
ALG3	40.5258	55.3933	32.7513	24.8845	42.9319	41.4746	51.0566	62.4802	49.3234	40.4686	102.136	52.476	95.1451	81.0627	52.5364	59.7009	36.8745	60.4586	132.227	47.0557	57.2923	26.2767	52.627	26.8601	63.1461	15.3244	76.7605	62.2401	31.7862	31.0405	1.96532	12.2479	50.5994	30.0473	65.0674	23.224	38.6573	45.2581	35.0381	50.4242	55.4043	84.8125	35.9063	9.04337	37.5079	32.6411	14.5511	80.4893	53.7558
ALG5	29.0768	16.6736	20.5169	26.6234	25.6162	28.9016	25.1691	27.1069	38.2087	36.2789	17.5839	27.7444	28.9761	37.8849	15.137	29.8363	32.6742	27.8288	38.1497	27.8516	25.5693	2.33292	23.9713	16.1367	21.2863	25.8003	29.6447	34.4022	34.7644	22.6295	20.96	37.491	66.0735	36.8947	28.1805	7.9087	26.1701	29.2465	17.7689	42.2177	20.5264	33.6152	31.0234	38.7513	22.9374	23.2184	50.1582	40.4143	33.5823
ALG6	24.9526	20.9047	20.1511	19.5685	23.5744	14.5758	14.9761	31.4897	35.5333	25.6702	16.9063	22.5157	11.8142	9.25324	45.9731	19.6753	38.0356	31.5853	23.7835	22.2674	21.4478	61.8285	35.859	39.3191	33.143	108.112	41.3343	48.5712	31.1655	30.8407	71.7001	57.5398	59.7356	30.7618	34.1178	77.5536	60.2644	36.2357	42.3239	70.7997	38.9858	32.9185	46.9579	41.0082	35.819	38.6751	55.4365	45.5052	45.9101
ALG8	54.9705	39.0045	31.6794	54.0588	48.107	32.7395	34.7098	74.2255	71.9735	75.0483	18.9064	34.4644	27.7633	63.1763	105.724	25.5513	61.5306	52.3506	88.0429	54.4378	52.3483	117.92	62.3783	89.869	82.1742	138.239	83.9496	98.6448	64.6064	102.696	106.548	138.761	138.838	100.884	68.4093	6.95354	111.714	78.7612	81.7236	121.919	47.7226	79.8788	71.3652	62.263	77.392	70.4301	121.623	51.624	174.993
ALG9	58.733	41.1666	43.2884	34.5298	37.5575	32.659	35.8359	64.3746	56.8458	48.7998	22.0881	26.0689	23.0564	9.34672	17.2577	16.2377	28.2944	16.9672	27.0915	24.333	26.452	44.4824	20.7812	27.5565	32.1263	24.1876	24.4314	31.6767	22.1326	18.692	14.7911	24.5075	35.0454	48.64	44.364	0.882356	27.7792	30.1252	9.69625	39.0306	31.4687	20.6108	28.559	50.1374	36.1809	16.5799	28.7046	87.6953	18.3062
ALK	3.82263	2.37578	4.20117	2.40812	0.90866	5.41786	3.17885	5.27477	3.59075	2.04287	0	0.028078	0	0.358051	0.265941	0.0764914	1.80667	0.294632	0	0.23962	0.21875	0	0	0.74312	0.266467	0	1.48366	0.468203	0.287621	0	0	0	0	0.0524998	0	32.7631	0.288544	0.194599	0	1.41153	0	0.594568	0	0.0517172	0.129278	0	0	0	1.05405
ALKBH1	18.7832	10.5162	17.7487	17.57	21.3815	12.7529	16.9576	24.2625	22.2817	14.7781	4.85971	14.1743	14.5766	12.5869	19.9398	11.4498	19.0412	10.2891	1.01653	10.2344	9.10286	21.7533	12.5029	31.8339	22.2145	12.4801	11.2443	7.17539	11.695	19.5848	5.85409	31.545	24.109	10.4938	24.1699	0	15.9851	11.1572	16.6053	17.8323	7.56034	15.1306	23.1687	12.0375	17.1041	48.0629	10.9512	2.95259	2.62251
ALKBH2	20.6227	17.6385	13.3298	13.1647	18.1979	19.5299	12.3849	20.3426	16.4108	21.5692	12.6708	19.0525	11.2034	17.7415	7.56205	9.04463	7.07478	11.8908	2.18316	14.6261	26.2714	0.488831	10.4498	11.8308	3.12841	10.8441	13.2237	16.0703	12.3526	10.247	2.06024	2.7405	14.755	9.73303	18.6564	5.14682	10.2045	5.36482	3.15366	45.5344	9.86276	6.03125	6.89798	28.2567	13.5618	12.7464	18.1717	2.82499	0
ALKBH3	32.3245	38.0637	41.8844	51.8987	32.1908	28.4704	37.2832	38.551	47.6654	37.821	39.733	33.3878	20.9814	18.8564	31.3735	26.8428	17.6575	40.5621	34.5498	32.4575	35.2925	17.0221	30.8789	31.7141	22.7314	42.2467	33.4806	50.8328	43.1765	29.9985	26.9871	44.755	24.7954	32.5508	43.3264	0	43.1315	29.8799	26.8811	23.6284	20.1712	35.2363	16.3174	35.5429	58.2173	21.4754	37.5587	22.018	23.0931
ALKBH4	12.3469	11.8715	4.16181	10.0302	11.8453	10.7529	5.99411	7.92971	9.20046	13.5872	4.20313	5.58841	5.21399	28.0957	0	3.85568	2.47935	3.6305	0	3.2943	6.04158	0	5.76494	1.57406	5.46862	3.64255	1.61807	3.08151	5.24336	5.39917	1.37523	1.0864	10.3317	7.3802	10.2358	0	6.2974	3.6572	22.6637	1.73788	0.195761	1.09887	10.3232	0	4.04187	10.2513	5.58045	1.14518	7.45944
ALKBH5	35.2923	39.3883	40.3596	37.6778	43.0193	36.9098	40.6461	39.6095	42.6515	36.2273	52.1532	44.2388	36.3002	60.5795	53.2363	33.3681	47.2886	42.9549	49.0356	40.3296	45.1387	24.4953	48.8699	50.6309	41.1744	54.5203	47.8214	50.7885	43.4865	63.1197	32.9573	48.0037	48.2146	50.37	49.1024	5.89117	31.0933	32.8271	66.6309	78.778	59.8268	48.0711	32.9271	46.0429	56.4847	64.9501	31.9001	32.9737	18.8429
ALKBH6	32.2647	31.5121	29.1191	30.8784	44.3642	30.784	42.7977	20.6058	34.2743	36.9269	30.3168	32.6806	20.8686	16.3809	15.042	22.9376	33.3196	53.1467	34.3226	26.8222	25.3236	66.8069	33.2926	48.1282	29.7858	99.3472	28.0327	25.0221	26.4858	42.8261	42.3847	24.8348	40.3378	15.3239	27.9239	1.20457	42.4729	32.9945	31.6565	28.9612	46.9461	24.3491	43.8135	54.7917	33.3478	38.482	36.8394	86.3185	29.574
ALKBH7	12.907	16.2918	19.5137	16.9141	10.435	17.9556	18.7808	9.90657	9.20423	13.1871	25.6336	21.7835	23.3817	19.2912	7.24601	7.33855	11.8298	9.85718	18.8212	14.713	10.6675	4.35513	15.4927	9.72161	14.3934	33.6318	7.45556	11.9606	7.91183	13.5326	0	0.90538	12.5955	46.3496	28.4304	0	8.91788	17.6696	38.8199	0	19.9073	6.395	20.4274	0	29.4506	11.8734	0.806012	76.6997	25.9599
ALKBH8	15.6085	15.037	9.84642	10.5629	8.49146	11.8811	10.1103	14.273	14.0045	15.5255	14.2641	16.9419	9.09963	21.776	12.866	15.543	21.6732	18.3495	14.3626	18.3597	18.0703	63.6773	17.9558	16.0898	20.7027	27.6562	16.1048	23.6503	21.0384	21.7677	53.5994	27.7525	25.6639	30.9386	13.897	4.27912	25.5056	26.3584	17.2905	17.6979	22.7628	17.4159	27.0366	9.73043	11.6871	23.0377	22.484	14.2704	16.9932
ALLC	0	0	0	0.118811	0	0	0	0	0	0.0898212	0	0	0	0	0	0	0	0	0	0.14773	0	0	0	0	0	0	0	0	0	0	0	0	0	0	0	0	0	0	0	0	0	0	0	0	0	0	0	0	0
ALMS1	43.3631	27.6896	20.6349	23.7498	21.1647	20.7887	18.5972	28.523	34.3462	25.8843	23.3557	26.4863	21.1136	20.4238	19.918	20.0803	60.2504	38.549	29.1764	29.858	41.5665	19.6736	48.9216	42.0828	50.6538	53.6254	45.0012	39.0577	35.8612	41.1946	41.3893	65.5687	21.4246	35.1168	43.0018	32.6267	49.4121	38.8701	41.5894	45.8578	39.4698	35.278	45.0124	24.9386	37.1859	53.1873	44.5025	39.7427	53.1057
ALOX12	15.3099	19.1176	10.9976	16.6401	11.2564	7.76914	11.2492	9.27402	13.1828	14.1484	0	0	0.548523	0	0	0.60679	0	0.377413	0	0.222753	0	0	0.270555	0	0.493592	0	0	0	0	0.164578	0	0	0	0	0	4.39029	0.530656	0	0	0	0	0	0.294661	0	1.02147	0	0	0	0
ALOX12B	0.517303	0	0.645672	0.354585	0.227835	1.36635	2.61135	0.0970999	1.39769	0.743493	0	0.243548	0	0	13.3594	0.230645	0.933161	0	0	1.55269	0.14653	0	0	0	0	0	0	0.703686	0.416373	0	11.5577	0	0	0	0	0	0	0	0	0	0	0	0	0	0	0.166916	0	0	0
ALOX15	6.33668	1.87008	7.41103	4.98381	9.79294	11.8128	5.16233	0.99397	1.82506	8.76483	8.34134	0.605707	3.28926	4.2996	2.02527	0.691589	2.36335	1.10106	4.62204	3.63468	1.59396	0	1.00059	0	0	1.68829	1.40394	0.392681	1.39361	0.717876	0	0.301468	2.4699	0	0	0	0.463349	0.282106	0	0	0.476184	1.509	0.61204	0	1.03939	4.6662	9.92205	1.8661	0
ALOX15B	4.89281	1.04033	31.2601	17.5893	1.43071	0.464385	3.06115	2.28785	0.67579	0.647517	1.24382	1.25312	0.0821286	8.40843	1.01745	1.5938	2.81476	0.103401	0	3.1392	0.82948	0.257979	7.39737	2.6816	8.29907	7.35892	5.2137	1.32709	1.66193	2.41934	0.513128	3.6588	0.108772	3.55942	2.26625	0	1.56489	0.741534	0.697104	0	1.37278	10.8545	1.44757	16.3235	10.8556	0	0.858746	0	5.52695
ALOX5	34.6804	65.7572	28.8196	35.1324	53.8973	39.0527	25.4023	62.3245	64.5069	86.4915	21.9829	37.9727	84.1848	98.5133	18.6501	22.0333	38.9482	44.2921	42.1409	35.558	51.9161	90.1986	23.8344	66.1539	58.898	16.9328	41.4588	88.6124	24.5715	24.5636	30.6056	15.1023	27.4122	33.9158	45.9133	36.2719	103.877	29.2344	40.335	25.4479	42.5911	45.554	38.2737	38.7965	56.1577	59.0701	22.1476	125.323	33.987
ALOX5AP	22.8819	19.9313	44.2652	30.4189	33.1456	30.745	49.6803	27.9168	39.2114	42.9223	61.7871	61.0668	61.5616	38.2859	79.2928	40.7376	113.694	45.895	10.6379	33.7831	56.65	8.00175	149.071	45.2119	51.0431	39.8877	41.8845	60.7865	35.7238	43.2076	33.9956	105.468	131.801	15.5065	24.3686	249.175	46.7128	57.2318	126.161	50.6464	77.6143	66.1523	58.2167	69.7064	72.7442	15.2529	23.8364	55.8283	7.335
ALOXE3	0	0	0	0	0	0.406955	0	0	0.322213	0.0389483	0	0.124827	0	0	0	0	0	0	0	0	0.612145	0	0	0	0	0	0	0	0	0	0	0	0	0	0	0	0	0	0	0	0	0	0	0	0	0.135113	0	0	0
ALPI	0.135567	0	0	0	0	0	0	0	0	0	0	0	0	0	0	0	0.0926325	0	0	0	0	0	0	0	0	0	0	0	0	0	0	0	0	0	0	0	0	0	0	0	0	0	0	0	0	0	0	0	0
ALPK1	61.5364	102.276	106.42	76.4974	77.8086	57.9774	43.3197	89.4187	94.1332	91.0969	36.2675	34.5265	76.9107	87.2312	77.6696	58.2684	21.8667	93.1014	61.3211	106.367	65.1446	43.5115	60.9334	149.952	143.306	92.9581	108.719	143.91	108.963	93.7712	213.687	111.387	115.577	118.038	90.4989	27.7654	87.1824	74.7001	80.6455	101.846	65.4148	106.814	125.388	39.6284	115.309	168.457	221.027	166.235	98.2285
ALPK2	41.6151	63.3394	18.6104	31.1647	37.2276	19.4519	84.5943	90.6805	99.4804	32.1533	25.905	77.0527	38.9344	43.1619	48.994	18.512	53.6018	100.631	30.2465	37.6655	70.3202	27.3069	81.8561	123.433	37.9788	43.5921	108.814	24.7348	68.0358	43.3103	67.1964	114.041	91.521	32.1492	92.8169	51.325	26.4019	140.543	93.9896	66.7795	116.393	64.2019	124.705	11.0959	121.38	41.2143	95.7797	139.163	150.089
ALPK3	1.62585	1.20687	1.63705	1.0044	5.10207	2.24246	0.885141	0.614	1.41767	1.06365	1.31034	1.10533	1.15195	0.532357	1.46157	0.599233	0.512536	0.767724	0.330324	1.27996	0.928492	1.9779	0.549119	4.62084	3.04311	1.64454	0.762684	1.98168	1.13205	1.00252	0.707303	0.80597	1.62619	0.561638	1.21475	10.2992	4.76754	4.14581	2.56539	0.627662	0.554957	3.07237	0.770266	1.63128	4.27746	1.27145	2.4979	1.56682	1.35753
ALPL	4.75145	6.91022	3.79283	4.83929	3.50409	5.78681	0.985157	4.96231	4.76088	7.69251	0.147261	2.25069	4.36882	11.0732	4.61623	0.548053	5.23834	10.9691	9.91321	3.12213	1.62373	0.175156	0.99229	5.87212	4.23567	0.718886	4.8505	4.61262	6.17994	1.0417	0	0.922462	12.7066	18.465	4.34543	0	4.75459	2.40908	8.41888	0.463721	1.34147	19.7216	2.04827	0	1.07727	0.544997	3.81337	12.4104	0.462528
ALPP	0.0840398	3.54759	0.262194	0	0.507796	0.0550338	0.205242	0.323701	0.201319	0.16043	0	0	0	0	0	0	0	0	0	0	0	0	0	0	0	0	0	0	0	0	0	0	0	0	0	0	0	0	0	0	0	0	0	0	0	0	0	0	0
ALPPL2	0	1.41557	0	0	0	0	0	0	0	0	0	0	0	0	0	0	0	0	0	0	0	0	0	0	0	0	0	0	0	0	0	0	0	0	0	0	0	0	0	0	0	0.457837	0	0	0	0	0	0	0
ALS2	20.886	16.1051	19.4769	15.6352	18.8409	27.9857	17.2635	30.0809	37.767	26.1526	43.1184	20.1817	15.4374	8.99919	9.6421	17.6542	20.15	25.668	28.396	21.1384	18.7974	24.4461	15.9751	26.0475	31.935	29.217	21.1564	20.5937	22.3541	19.3346	22.094	46.8773	12.3789	38.5016	40.0676	15.0425	31.7698	13.8386	30.7601	30.9502	71.2851	32.8464	21.1989	23.2262	20.5662	62.5241	44.5709	20.7053	25.6343
ALS2CL	13.0757	17.5696	10.7462	9.51774	13.6489	7.81054	7.84726	10.8247	10.4831	8.95387	3.33075	7.71773	10.3517	16.4562	3.81459	3.47658	5.12199	11.2613	2.14617	8.46224	9.04621	0.0987226	5.09666	30.0943	30.5945	29.7178	21.0024	7.34295	6.24263	5.75359	4.55528	2.20569	10.5788	2.68605	12.7004	3.27683	28.5617	10.6976	8.74964	9.76218	8.72169	7.02655	10.7069	5.31049	13.0217	6.59872	17.1745	22.4805	54.5441
ALS2CR12	38.9796	11.1748	16.7899	29.9319	25.8765	18.2624	16.0228	38.3748	25.7693	27.1935	6.20611	8.30502	13.846	12.91	4.5373	9.08468	2.98174	8.22349	0	5.61188	9.79366	0	12.0904	5.00644	4.67691	19.3628	8.73759	2.25703	2.39852	1.51297	0	10.7566	0	8.4729	7.67	2.59402	4.28446	12.5795	0	2.84408	0.869869	8.30964	7.70945	0	4.28874	1.39574	18.1106	30.0284	0
ALX1	0	0	0	0	0	0	0	0	0.147256	0.0898943	0	0	0	0	0	0	0	0	0	0	0	0	0	0	0	0	0	0	0	0	0	0	0	0	0	0	0	0	0	0	0	0	0	0	0	0	0	0	0
ALX3	0	2.516	0	0.271606	0.62365	0	0	0.133751	0.333654	0.0672473	0.342279	0	0.355521	0.33659	0.249984	0.143562	0.130573	0	0	0.333518	0.101662	28.7948	0.270836	0.257535	0	0	0	0.583424	0	0	0	0	0	0	0	0	0	0.139716	0	0	0	0	0	0	1.02933	0	0	0	0
ALX4	0.213305	0.323313	0.317191	0.251322	0.193033	0.138929	0.0346432	0.285088	0.26961	0.159743	0	0	0	0	0	0	0	0	0	0	0	0	0	0	0	0	0.139974	0	0	0	0	0	0.0474578	0	0	0	0	0.0422011	0	0	0	0	0	0	0	0	0	0	0
ALYREF	28.5269	53.7187	46.0991	53.8841	66.3262	95.5022	53.1388	43.6397	34.8457	63.0949	23.1438	40.5291	27.9759	40.2379	28.632	28.7421	42.3933	49.7142	28.5808	58.1733	45.7254	65.5365	50.7505	56.5551	33.2476	92.5787	38.6	46.8958	54.9474	47.8549	22.8138	29.2414	57.7211	61.4472	42.6122	13.236	26.4267	27.5483	18.1633	57.1623	42.9928	43.3884	39.0319	15.5701	56.3925	59.2186	69.0634	28.9021	83.434
AMACR	3.35812	11.6376	4.41933	4.47228	2.24625	4.23652	7.65921	4.01575	6.45044	7.38467	3.1806	6.07001	7.63885	3.97094	4.98684	3.97538	6.5443	5.34277	6.44177	7.75667	5.07855	0.410942	3.81226	3.05982	2.76897	11.7786	4.64932	7.94771	3.99096	6.65783	4.02373	6.10942	8.03323	3.92649	4.76028	3.66616	4.69226	9.35799	12.3113	10.5732	11.2586	14.0488	3.77253	8.27374	13.8613	2.6428	3.07073	8.27592	9.13888
AMBN	0.253574	1.84213	0	0	0	0.680614	0	0	0	0.185281	0	0	0	0	0	0	0	0	0	0	0	0	0	0	0	0	0	0	0	0	0	0	0	0	0	0	0	0	0	0	0	0	0	0	0	0	0	0	0
AMBP	0.508738	0.538383	1.22456	0	0.146064	0	0	0	0.158282	0.278322	0	0	0	0	0	0	0	0	0	0	0	0	0	0	0	0	0	0	0	0	0	0	0	0	0	0	0	0	0	0	0	0	0	0	0	0	0	0	0
AMBRA1	40.3021	34.1532	32.0119	36.1868	29.396	27.6135	32.2434	27.8714	39.5106	30.2651	17.3231	28.2908	34.6624	42.9756	16.4427	16.7753	17.6002	34.2906	42.6676	40.7185	30.3778	72.5539	42.4161	54.1415	50.4945	62.5556	38.1084	51.5625	38.4499	54.8216	46.1969	36.3602	14.2888	29.5966	45.5903	14.913	35.4835	34.1417	49.9712	28.0911	27.0624	39.5386	26.5992	37.2131	30.5685	35.8417	21.7624	25.8513	30.3512
AMD1	43.8831	44.2932	35.0814	39.6919	37.8606	36.956	29.6202	68.0915	58.3365	63.1286	37.0941	64.4918	74.5229	68.2402	133.257	90.3347	100.552	65.6157	117.639	80.8767	76.5606	90.5783	87.0602	86.7085	80.2846	92.6576	90.1544	79.7285	92.1529	82.6571	121.684	95.4054	106.058	85.3804	79.6423	93.2153	70.6358	76.6915	62.1528	109.758	61.4722	86.8805	82.9244	85.1987	73.0038	120.882	117.18	72.7941	62.9388
AMDHD1	17.8167	55.2481	14.3771	23.2607	16.6948	26.6926	20.8787	12.6465	17.5668	11.6441	7.06407	10.3699	20.0103	32.566	8.18587	7.94824	12.2648	14.4339	35.6642	8.2075	9.59368	12.4348	6.35371	31.8054	31.2585	23.1654	2.93813	17.682	14.9262	21.9252	2.09082	14.6747	5.92155	14.0874	27.7338	0	35.1415	12.7133	28.2855	16.6638	2.71108	4.8287	5.35526	2.09097	42.2082	3.86006	33.5051	20.5805	0
AMDHD2	42.235	55.6244	48.5696	44.1526	50.5759	50.4858	40.4526	29.7111	25.2221	23.1563	32.3712	27.1315	29.8807	80.1654	13.6891	27.7795	26.5871	30.072	38.5659	38.6568	31.637	48.19	35.1788	65.5174	95.978	29.8112	35.5692	66.7113	50.5233	67.9566	66.0045	18.9379	17.0489	10.5935	51.2441	6.96621	45.8343	36.1827	47.5394	35.0923	28.5095	31.8694	28.1805	19.8395	57.3753	64.8933	53.5173	46.6524	137.17
AMELX	1.40151	2.86198	0	3.75477	0	0	0	0.391665	0.563424	1.87303	0	0	0	0	0	0	0	0	0	0	0	0	0	0	0	0	0	0	0	0	0	0	0	0	0.736663	0	0	0	0	0	0	0	0	0	0	0	0	0	0
AMELY	0	0	0	0	0	0	0	0	0	0	0	0	0	0	0	0	0	0	0	0	0	0	0	0	0	0	0	0	0	0	0	0	0	0	0	0	0	0	0	0	0	0	0	0	0	0	0	0	0
AMER1	4.51131	7.85317	5.10112	5.23815	4.43147	3.3408	5.42043	4.20639	3.31924	4.21753	5.07346	4.37934	2.24495	5.32309	2.77016	3.92456	2.98298	4.15684	3.23702	5.35067	4.0307	0.565099	3.84265	4.47809	6.62128	5.21163	4.57719	5.14931	4.33594	5.42744	3.7765	5.45745	3.61691	4.16034	4.47891	0.461123	5.55861	3.58539	4.16448	6.24989	3.9509	4.89177	2.97166	0.643164	4.28549	8.30351	8.59433	3.67446	6.94129
AMER2	0.701845	0.41962	0.702571	0.759362	1.01134	0.34595	1.04047	1.45001	1.04654	1.16806	0	0.0126536	0	0	0	0	0.0222896	0.0695627	0.195875	0	0	0	0.114823	0.0440957	0	0	0	0.0994421	0	0.109001	0	0	0	0	0	0	0	0.071438	0	0.0568631	0	0.0538737	0	0	0.0292545	0	0.381132	0	0.461174
AMER3	0.674786	0.601731	0.294976	0.415621	0.299308	0.335958	0.51564	1.28493	0.783321	0.352511	0	0	0	0	0	0	0.071036	0	0	0	0	0	0	0	0	0	0	0	0	0	0.140634	0	0	0	0.135563	0	0	0	0	0	0	0	0	0	0	0	0	0	0
AMFR	70.2429	129.178	51.715	57.4149	80.2529	41.7484	53.0302	73.0582	58.4677	82.649	58.653	61.1254	53.3679	107.258	67.019	42.3898	76.0098	84.9628	157.904	69.7523	77.5504	290.028	70.2157	107.383	60.1168	58.0771	68.8622	112.52	43.3867	132.633	200.361	65.3253	186.462	129.843	98.2515	19.6077	110.391	87.1937	110.756	102.977	166.339	59.9495	107.889	54.2358	87.7755	115.259	101.314	62.398	82.9295
AMH	2.47116	2.29714	5.45198	2.10376	1.76401	2.60724	5.45094	0.86908	0.857098	9.21443	3.85234	3.31912	1.167	5.24551	2.8127	0.594418	0.436475	2.58939	1.94609	1.33352	1.60794	0	1.72509	2.82163	0.83664	6.64724	0.237186	1.89734	1.17972	1.64565	2.21814	0.173399	2.9155	0	5.87385	0	4.93905	0.72748	1.50655	0	0.945608	4.90599	3.61434	0.188888	3.15808	0	3.40296	0.282599	10.6537
AMHR2	0	0	0	0	0	0	0	0	0	0.298028	0	0	0	0	0	0.242723	0	0	0	0	0	0	0	0	0	0	0	0	0.195215	0	0	0	0	0	0	0	0	0	0	0	0	0	0	0	0	0	0	0	0
AMIGO1	8.90612	9.29173	7.17228	7.8119	9.87797	8.58733	2.99771	6.93945	5.354	3.10096	6.30887	5.68456	1.96961	5.65276	2.84516	0.949151	3.36074	4.70258	1.44229	3.69756	5.22108	0.411248	5.08481	5.73189	1.81199	7.81147	4.3681	4.46077	5.96372	4.31195	0.343161	1.38805	1.92964	11.2022	9.05285	0	7.80674	5.55496	4.12186	4.22582	1.94091	3.24708	3.68527	1.65799	4.09724	2.14126	3.73171	3.25452	8.33165
AMIGO2	11.754	9.50887	7.56179	9.46822	9.50299	11.7044	11.5436	11.8984	14.6825	13.9924	10.1301	14.7162	13.5311	12.9302	9.10674	9.63113	14.3729	17.0444	20.6692	8.70954	16.5408	28.3183	15.0654	23.3173	24.283	14.6215	18.4993	24.7027	9.82388	16.3271	10.4249	11.3152	14.3731	3.26991	15.7466	0	10.7531	13.2989	31.1603	14.8647	16.8968	10.5018	16.4415	4.68746	19.8894	12.9041	12.4445	22.6309	16.9633
AMIGO3	3.84399	0.943746	5.07257	5.9096	3.29965	3.77753	9.24739	2.27298	2.16444	2.92316	1.82073	0	0	7.41211	0	0	1.22833	0.170843	0	0	0	0	0	0	0	0	0	0	0	0	0	0	0	0	1.56222	0	0	0	0	0	0	0	0	0	0	0	0	0	0
AMMECR1	16.6444	26.0093	9.69913	15.6672	13.0145	7.56876	12.102	26.1954	23.0308	17.1889	10.8278	21.2798	30.9402	43.4913	33.3482	12.8042	24.836	15.7773	29.2811	24.3145	18.5972	17.0336	25.6969	29.9074	34.2113	54.2895	29.4522	35.8955	29.0602	31.8812	84.5122	37.9552	29.7958	40.0658	21.3304	2.14306	28.139	30.1035	27.6774	28.5144	27.7608	23.081	22.0139	72.8222	38.0457	21.969	36.0191	41.8122	13.8301
AMMECR1L	9.89135	10.3601	8.60357	9.90979	8.97862	9.93527	9.79943	12.9125	9.76985	9.6327	12.968	10.3059	8.54769	9.79961	14.1276	7.52649	9.97429	12.8257	12.5455	11.2575	11.9619	18.541	10.591	17.786	20.26	17.5351	17.7562	12.9354	11.9523	15.1595	18.1155	10.6478	19.4279	14.5613	11.3516	77.504	15.2076	10.7069	17.7043	15.7015	8.08252	10.6736	12.7467	9.37345	15.6008	12.885	16.2498	10.6237	20.2837
AMN	1.63236	1.98346	1.17979	1.03408	1.83185	0.456229	0.073548	0.826726	0.216299	1.00499	0.387879	0.875794	0.460892	0.327357	0	0	0.0847235	1.16818	0	0.215583	0.657508	0	0.350907	0.167318	0	1.62682	0.336692	1.92187	4.39054	0	0	0.403813	2.65417	2.19606	0.36187	0	1.1695	0.837122	0.146715	0	0	0	0.192916	0	0.166803	0	0	1.34323	18.6887
AMN1	103.581	114.26	64.8151	97.0883	102.518	68.3514	80.4954	134.187	114.14	88.2298	39.5484	47.0834	44.0115	42.3014	53.3933	26.884	60.6985	59.2134	79.3782	45.5051	54.8323	32.9418	63.8886	62.1217	76.2079	106.025	60.9151	84.5319	49.451	43.7894	84.3128	58.3785	45.0508	71.7733	74.3626	11.6319	66.8719	72.9274	48.2986	86.2474	55.3551	40.8444	73.6352	17.1604	64.5061	123.592	98.1136	55.1017	85.6272
AMOT	1.43482	2.56434	6.77493	3.70225	6.45763	4.4653	5.41431	1.7397	1.4103	7.07143	1.26699	2.06315	8.83776	8.1735	2.27354	2.01502	1.37761	1.19187	8.73276	1.87132	3.99362	3.35199	2.7594	2.14929	1.89582	1.18627	2.30265	3.3174	1.66105	1.55094	0	2.84738	2.20607	1.513	2.20324	0.567575	8.52292	2.7204	1.60296	1.17098	2.09886	3.72495	5.97421	0.558966	3.36083	6.77009	3.08333	1.11369	0.406901
AMOTL1	8.94808	8.28896	8.08038	9.11919	9.65803	7.85189	9.38693	5.9411	7.25365	14.4674	14.9939	4.70795	11.8316	11.5495	8.73534	7.67927	4.56332	8.54652	3.16192	11.3887	7.24968	6.51708	3.85377	6.01901	8.74504	11.2324	7.6742	5.646	11.689	6.27542	2.14178	2.69332	15.9754	10.6571	20.6634	7.18371	20.4987	13.9096	10.6677	8.48822	3.02162	59.1735	4.24144	4.37504	4.6337	10.875	19.202	66.7742	17.1461
AMOTL2	20.4294	24.1687	12.2844	7.49923	18.0243	13.1996	12.5154	8.13373	13.3456	10.9983	4.20947	10.0115	6.57245	40.6425	6.7164	4.97282	7.00938	8.38075	7.73868	10.371	9.82949	21.908	3.48075	12.3223	26.0484	38.5545	9.56731	8.52191	8.14305	9.48397	2.4745	1.07175	7.14681	4.11685	24.1647	3.65599	16.892	8.39542	7.80264	2.29203	21.8134	8.13519	10.3879	6.03779	4.61342	1.21697	7.19121	54.7861	28.1475
AMPD1	0.618944	0	0.574632	0	0.187269	0	0.372014	0.705723	0.0845715	0.188577	0.389621	0.0839364	0.657323	2.8047	3.01406	0	0	0.454523	0.341845	0	0.926999	0	0.150327	0	0.674993	0.924669	0.771612	0.215741	0	0	0	0	0	0.168707	0	0	0	1.63591	0	0	0	0.282586	0.329755	0	0	0.610623	0	0	0
AMPD2	39.1831	35.7665	55.5809	51.6851	35.534	45.5003	49.8105	35.167	34.0707	35.1785	72.0737	47.4417	34.8395	64.3046	19.6538	28.1771	20.6267	48.2631	17.4597	41.9908	38.8177	1.81257	16.9884	45.8148	29.3448	35.0168	27.0322	20.5666	44.3514	30.9432	16.7493	41.6573	23.6629	60.2751	44.75	8.8743	37.7602	33.0106	79.1507	46.253	36.5149	25.5914	16.7859	40.5014	40.0183	43.8383	45.8562	50.0453	39.7212
AMPD3	42.9198	81.4605	87.9762	47.3884	54.6516	51.1387	62.8882	51.5605	71.0881	75.6314	30.836	50.3177	49.4118	77.8036	42.5451	30.7272	44.822	50.5207	34.8018	32.0155	44.4741	48.454	42.0864	57.6147	55.6978	36.6713	47.4791	50.944	34.7303	50.8253	50.3011	51.5713	38.3434	69.1946	53.3825	13.0044	51.116	42.8358	72.8511	54.0272	50.9017	69.4366	25.1488	92.729	102.537	29.2661	66.7605	59.3266	40.3407
AMPH	5.92094	7.44691	3.63061	5.51984	10.9293	6.38329	7.07555	8.77791	12.9633	4.27815	0.726554	0.339446	0.268788	0.353412	0	0.404083	0.444566	0.618103	0	1.29044	0.458149	0	0	0.43911	3.10143	0	1.3953	1.76091	1.46103	0	0	0	0.356095	0	0.565544	0	1.72785	0.598763	0	0	0	2.62791	0	0	0	1.17852	0	3.27889	0.611106
AMT	19.8994	25.9584	15.8978	15.5237	13.4238	13.9122	25.5858	24.2325	18.259	14.4877	0.113487	8.19245	4.41511	19.0808	4.65561	1.77081	2.60522	2.44219	13.097	6.79611	4.5738	0	3.74457	8.65327	16.0943	18.2532	7.77462	10.1149	6.18214	7.20878	2.52898	10.6952	14.9838	2.20654	11.6077	0	29.606	9.9365	4.99449	17.6538	5.97697	31.0832	10.2814	14.9784	16.264	15.3341	7.10202	19.1151	3.03804
AMTN	0.367482	0	0	0	0	0	0	0	0	0	0	0	0	0	0	0	0	0	0	0	0	0	0	0	0	0	0	0	0	0	0	0	0	0	0	0	0	0	0	0	0	0	0	0	0	0	0	0	0
AMY1A	0	0	0	0.78821	2.22472	0	0	0.620992	0.529421	1.0626	0.421367	0.694074	0	0	0	0	0	1.34599	4.96315	0	0	0	2.01837	1.22395	2.17918	0	1.12836	0	0	3.1234	8.12308	0	77.1161	0	1.43963	0	3.23654	2.7123	0	0	0	14.2086	1.8684	0	0	8.00284	0	1.31118	0
AMY1B	0	0	0	0	0	0	0	0	0	0	0	0	0	0	0	0	0	0	0	0	0	0	0	0	0	0	0	0	0	0	0	0	4.42322	0	0	0	0	0	0	0	0	0	0	0	0	0	0	0	0
AMY1C	0	0	0	0	0	0	0	0	0	0	0.0989614	0	0.273936	0	0	0	0.150872	0	0	0.128674	0.117777	0	0.156666	0.297406	0	0	0	0	0.266796	0.740146	0	0.35963	60.702	0	0	0	0	0	0	0.382911	0	5.81332	0	0	0	0	0	0	0
AMY2A	0.925607	0	0	0	0	0	0	1.08849	0	0	0	0.262232	0	3.05638	0	0	0.130341	0	0	0	0	0	0.312899	0	0.577461	1.52749	0.802844	0	0.266427	0.246377	0	0	0	0	0	0	0	0.322528	0.519892	0	0	0	0	0	0	0	0	1.01532	21.9235
AMY2B	71.4105	37.3778	41.0116	48.444	57.9374	37.0601	31.7062	68.1131	64.5002	50.1332	63.2758	81.2659	38.695	43.944	47.0662	31.1406	45.2742	84.9253	45.6408	71.3974	68.3299	28.5598	102.593	125.817	122.232	152.045	98.25	77.2482	94.2133	99.8142	99.2377	62.9356	114.688	87.2721	106.717	7.5376	98.2217	118.731	88.4021	108.801	65.8105	77.157	92.7745	40.4038	111.175	78.9303	138.124	146.476	152.828
AMZ1	19.2409	12.375	14.2423	10.7556	12.8823	5.58225	11.6985	33.8404	29.4381	25.0892	0.591983	1.12682	0.82209	1.1758	0.158657	1.41099	1.31908	1.67385	2.5937	1.68072	3.3247	0	2.46606	2.77118	4.28693	2.37874	4.99236	1.47162	1.95034	4.30239	2.05224	2.60284	0.297212	0.17823	2.67708	1.42551	2.93837	2.08401	3.26714	3.25747	1.38372	0.597466	1.59565	0	1.67746	1.02154	8.71547	5.9468	17.9172
AMZ2	51.1385	54.9369	58.1681	42.3092	70.0966	57.4638	56.7425	62.0778	45.7889	66.6659	124.263	50.6734	65.5973	67.4535	41.5801	62.3145	82.6664	37.8323	57.8207	51.0447	59.0308	98.494	76.9999	49.7219	56.9861	85.0986	87.1784	81.0744	59.8041	64.3391	75.2532	68.0177	67.2222	33.0387	67.1213	10.3605	59.7982	47.1042	40.7458	76.124	111.229	54.0462	63.5172	57.8404	45.0569	197.075	60.2562	63.2968	55.7482
ANAPC1	77.9607	73.5525	65.571	83.2034	80.2984	78.5092	68.0058	83.7245	84.2606	82.2199	78.1303	72.1806	66.4538	104.31	99.5006	66.6147	90.4306	111.654	80.3455	74.9219	117.396	31.1285	102.516	140.871	114.151	120.111	129.76	93.6396	108.123	112.809	176.174	77.0098	106.439	101.156	113.935	518.129	126.12	100.023	106.002	197.223	117.211	64.667	105.386	161.59	124.23	235.973	181.756	105.092	169.436
ANAPC10	27.7958	30.2183	18.4848	28.88	17.9952	22.1092	23.7707	38.0764	37.2978	39.9589	37.305	35.216	32.1418	25.6546	44.5438	52.16	47.3705	41.9433	13.8384	30.6312	30.2402	26.6195	41.7729	20.6211	27.5171	38.9783	47.0218	26.1393	27.6879	21.9139	31.6702	33.415	55.6447	15.1791	51.8234	0	40.1864	39.1167	50.1504	39.6766	39.6772	18.1859	35.6322	19.2123	26.6615	27.0848	23.7909	33.7445	34.0377
ANAPC11	35.0446	68.2036	46.6064	35.6069	57.3505	58.4735	60.9595	22.4436	22.696	35.5048	37.8242	27.4585	43.6096	17.8515	12.0416	29.489	14.7198	24.4455	11.6685	27.0324	25.4488	67.6306	18.192	18.8967	49.8207	4.24461	24.7974	17.4396	20.2273	37.8354	0	14.2741	16.8874	21.4949	22.628	0	15.5629	18.4635	33.9709	5.98702	16.5123	10.9286	16.4981	5.58471	14.4907	0	22.9029	18.439	6.30673
ANAPC13	39.3219	30.842	28.6128	39.6811	30.5992	38.2884	28.1739	37.6422	20.5097	26.4495	51.4119	26.0162	33.9121	44.6476	35.2861	31.2196	24.3033	33.2191	38.6797	28.4939	34.1999	36.8826	38.6613	29.8202	30.7161	31.6314	28.63	40.9005	29.8809	51.6202	22.8963	45.4782	72.1138	33.0246	14.0166	0	39.732	14.9026	36.2814	78.3081	26.9454	42.0984	29.317	23.9476	16.7987	46.5375	23.7369	22.8039	7.80622
ANAPC15	67.6423	63.5953	72.1108	79.7087	57.0784	79.5863	51.7186	64.8155	61.5196	76.4967	23.1889	29.3645	18.3185	61.7879	9.63315	28.3108	20.6919	28.0619	19.2288	46.1111	28.8029	61.2622	43.6043	27.0698	20.8557	7.84389	46.8566	35.1799	52.2682	35.5675	27.1396	39.6078	7.42183	42.3127	40.099	10.9921	17.8112	50.8941	37.5504	1.6691	46.7108	20.2773	10.9272	16.1972	36.9185	15.5192	39.2746	45.976	22.5473
ANAPC16	96.8444	80.6185	53.1896	47.304	62.114	50.3509	47.2649	104.966	68.1099	56.1838	78.6482	90.2233	99.7441	74.3666	159.214	71.4513	159.628	118.711	110.164	109.855	114.99	170.373	146.449	150.81	174.191	204.022	157.091	138.79	168.649	169.818	289.581	267.293	146.607	175.633	143.001	160.631	176.34	153.73	133.209	409.49	161.805	125.75	151.233	103.298	112.702	128.818	225.258	161.594	210.437
ANAPC2	63.7062	62.0059	47.8386	56.2698	44.0044	49.0107	46.0868	38.5674	57.3885	52.3573	36.2344	62.1436	28.056	74.0222	25.4631	22.0673	28.0471	54.6253	67.8424	43.702	54.5466	41.3427	39.5547	80.7389	77.787	97.2267	35.3295	35.1405	50.28	73.9988	62.8554	47.1975	63.4085	34.9108	69.4644	330.754	85.151	65.7852	37.7745	49.0573	47.9221	40.084	42.2822	78.3259	77.4946	71.7401	65.2363	96.3549	55.9289
ANAPC4	52.926	55.2637	41.8315	31.2735	47.1722	35.2552	35.9457	94.1817	76.6014	65.2514	63.9595	68.3921	88.0559	55.3322	108.356	58.3797	94.505	111.559	123.8	70.7506	86.6898	32.4194	76.6552	132.408	79.3071	122.374	114.018	106.742	93.2228	98.6689	248.612	102.249	133.587	113.021	98.0183	213.237	146.16	83.5418	63.9629	197.464	51.209	99.1644	112.194	155.36	98.4514	176.879	112.063	78.9466	172.174
ANAPC5	155.921	156.198	107.479	119.077	118.085	120.421	143.869	175.73	169.08	145.999	104.229	125.588	134.212	150.203	154.208	104.051	161.218	185.543	164.05	152.648	187.599	153.219	169.043	268.971	290.909	287.013	219.539	229.106	244.086	222.768	397.081	263.566	286.301	239.192	241.207	329.531	266.588	214.246	257.612	305.724	120.562	176.401	218.744	236.76	222.177	253.587	257.949	301.156	458.697
ANAPC7	207.384	153.662	196.56	142.694	227.413	211.459	90.8631	182.419	114.053	111.796	87.0084	73.1126	82.4315	93.6501	60.3516	54.4226	83.9378	108.948	68.8782	87.0458	99.1262	123.069	78.5895	123.19	147.407	115.069	102.628	113.22	105.764	125.675	133.855	114.901	80.5573	103.944	121.637	275.673	108.234	102.129	85.7861	105.693	67.3271	76.0142	93.3184	140.196	112.129	142.772	187.203	207.685	118.566
ANG	0.378454	1.85253	0.137712	2.35705	3.86932	1.73452	0	0.776658	1.36807	0.628681	0	2.87651	2.46314	0	0	0.881483	0	0.220122	0	0.71919	0.933461	0	1.62838	0	0	0	0	1.15515	0	0.635544	0	0	1.85399	0	1.46056	0	2.00906	1.34837	13.1598	0	0	8.04496	0.9553	0	0	0	0	5.67811	4.68351
ANGEL1	27.6934	32.8091	27.4513	22.8493	19.8063	13.2095	19.8437	24.8891	22.4186	13.8803	14.8179	23.0951	21.4003	31.9859	22.3849	17.8214	24.8344	24.7544	58.1466	24.8023	20.6131	27.0532	20.567	31.2237	53.9605	46.7768	24.9243	26.9522	25.7187	39.9886	22.1079	37.3846	36.7044	22.3102	24.4615	234.68	29.7677	31.7775	43.6884	28.4754	16.3297	45.7563	25.0823	50.2898	34.2718	24.8937	32.4954	14.8578	44.3572
ANGEL2	98.4397	92.1019	68.2876	84.8874	67.637	72.7912	82.2633	140.87	117.163	93.7414	82.5327	102.031	70.8332	90.0267	97.9759	79.4858	87.7688	131.836	43.8477	100.744	108.324	138.426	109.489	114.938	119.039	129.764	129.507	102.722	113.404	88.4131	181.486	146.39	120.625	115.953	133.075	117.838	147.067	136.423	103.297	150.175	94.6883	123.461	112.038	52.8505	112.608	115.627	130.896	219.368	198.574
ANGPT1	2.71007	0.468988	0.143072	1.49609	1.79985	0.934615	0.276462	1.57414	0.55587	0.988342	0.554687	0.309406	2.64643	0.550141	0.204163	1.05003	0.162683	0.38708	0.395633	1.73057	2.32444	20.3396	1.24867	1.0492	3.08359	12.2312	5.74671	1.37055	0.892911	0.259773	0.203172	0	0	0.917816	0.608122	0	4.61581	1.02152	0.560981	0.270494	1.60945	42.808	0.362598	0	0.512497	0.384622	0.464583	0	0
ANGPT2	26.3347	14.6426	9.18966	13.502	15.0083	12.9443	8.79313	22.2148	18.4225	16.86	5.51278	7.98098	9.96941	8.2267	5.28174	6.36211	3.354	4.29459	4.1024	5.54205	6.91514	7.88471	5.34152	5.22419	10.7736	7.69649	4.58318	6.59291	7.20844	4.60663	3.76758	6.78653	5.85565	15.1465	6.16297	0.726295	19.1091	2.80431	5.98848	5.56816	2.16672	1.0462	4.32699	2.05467	6.05938	1.05235	4.48916	10.872	3.43574
ANGPT4	0.579553	1.82443	0.8829	0.552202	0.715455	0.687213	0	0.907251	1.37706	1.48656	1.18168	0.111558	0.0886824	0.126761	0.0940811	0	0.293453	0.0509413	0	0	0.15072	0	0.100943	0	0.753281	0.313497	0.260076	0	0	0	0	0	0	0	0	0	0.387239	0	0	0	0	0	0	0	0	0	0	0	0.202029
ANGPTL1	12.2131	24.1856	5.35813	6.83206	19.3019	6.4396	6.64635	34.3802	34.7201	39.3638	2.37743	1.64236	1.44666	6.53438	0.13326	1.21076	1.42461	1.0127	4.40505	2.03984	0.375029	0.199831	2.11579	0.95923	0.199823	2.57157	0.369286	1.96105	0.580537	3.35827	1.59168	0.991687	0.0833358	2.29788	0.396737	3.58884	2.28331	2.00332	0.179991	2.57445	3.64383	3.17836	2.40855	0.843111	0.182146	0.367818	2.43797	1.32319	3.42598
ANGPTL2	7.98013	5.96255	6.30839	2.24965	6.86105	7.561	3.09884	6.57704	7.10935	8.93101	2.64651	5.05725	10.0506	8.05504	9.09805	7.49257	3.98816	5.06569	2.94395	6.59646	6.46515	9.46498	2.96051	4.59026	9.35198	1.17312	7.4557	2.88661	6.17635	3.86377	0.953669	4.15081	1.47567	4.35614	1.54638	26.189	5.2596	4.33982	21.9892	2.35154	1.98561	59.7315	4.11488	2.46723	2.54696	0.809341	5.98787	2.11391	4.90866
ANGPTL3	3.68669	0.935259	0.810441	3.42939	2.36945	0.292291	0	8.86965	1.67993	1.685	0	0	0	0	0	0	0	0	0	0	0	0	0	0	0	0	0	0	0	0	0	0	0	0	0	0	0	0	0	0.212904	0	0	0	0	0	0	0	0	0
ANGPTL4	6.0064	9.28073	5.84461	7.04745	9.54782	3.89427	6.78936	5.36034	4.05291	4.02245	0	1.17777	0.777872	1.8504	1.63451	0.77419	1.54292	0.300628	0	0	0.616295	0	0	4.19022	0	0.948128	0	0.428099	0	0.234926	8.68455	0	0	0	0	0	0	0	1.02277	0	0.155647	2.55901	0	3.45257	0.561301	0	6.39542	0	0
ANGPTL5	1.67132	0	0	0	0	0	0	0	0	0.102688	0	0	0	0	0	0	0	0.20945	0	0	0	24.0936	0	0	0	0	0	0	0	0	0	0	0	0	0	0	0	0	0	0	0	0	0	0	0	1.23936	0	0	0
ANGPTL6	2.18707	9.60308	7.99128	6.15333	2.82899	5.42525	9.99823	2.1645	5.72609	6.8238	3.00993	5.49872	3.95493	9.11774	0	2.7025	1.91663	3.58437	3.41744	5.34011	3.39632	53.2741	1.71834	9.46961	3.15021	0	2.66457	6.61331	3.40501	5.41979	20.8053	3.64599	0	1.58681	9.38629	2.34717	9.09227	5.47154	4.40438	0.971495	2.3473	0.307189	2.31705	4.42314	5.72599	2.41209	8.98958	11.2529	8.38137
ANGPTL7	2.71036	3.28967	3.25756	4.53274	3.55419	2.7813	0.460465	5.3183	8.28361	6.01317	0	2.4973	2.7706	2.54683	0	1.46861	3.0375	0	0	0.271796	2.07128	0	2.48068	1.97642	0	0	3.62303	0	0.458578	0.835205	9.49148	0	0	0	0	0	0	0	19.699	0	0.549072	0.257087	0.121387	0	3.33814	18.402	0	0	0
ANHX	0	0	0	0	0	0	0	0	0	0.0713273	0	0	0	0	0	0	0	0	0	0	0	0	0	0	0	0	0	0	0	0	0	0	0	0	0	0	0	0	0	0	0	0	0	0	0	0	0	0	7.38167
ANK1	9.05037	17.3527	7.45384	9.96399	12.7248	4.87603	10.0459	4.06388	6.09832	10.8373	3.43147	2.77488	4.72608	15.0452	6.46749	7.91841	9.27481	10.9323	7.8666	25.8662	8.81585	7.8118	12.835	18.1512	12.9414	13.9832	7.04002	18.5286	8.789	4.54486	1.36073	4.42916	5.7589	3.12829	9.6609	0.472872	33.9217	9.11846	2.08789	13.8589	23.3669	16.8359	3.44956	2.3279	11.7981	50.2853	6.77248	23.7548	20.0113
ANK2	30.0683	55.3045	14.7649	15.1421	36.2816	14.8331	33.0103	27.3158	47.9046	28.7619	41.4755	23.7965	54.1333	16.1397	25.3616	28.9727	28.4963	31.5981	40.5216	51.3079	31.9662	96.8714	22.1598	52.8667	54.2327	58.7125	70.4285	16.6813	28.0835	13.7913	82.1236	12.9292	7.26371	13.6707	31.5436	4.55179	27.5187	38.5208	28.7533	50.3767	66.6955	17.9478	38.2787	0.911887	21.1212	45.3766	18.1507	53.9213	37.6618
ANK3	141.193	96.2775	76.3431	95.4286	19.8128	35.325	55.0968	138.53	96.9365	35.0906	99.4648	84.0311	46.9343	62.5085	62.5747	49.7589	67.8775	134.18	89.857	112.009	102.66	75.1631	100.066	130.098	119.248	222.275	165.772	44.4459	89.1535	149.169	69.9688	57.0328	127.423	44.5261	113.409	6.43424	56.546	62.1153	40.7219	108.055	89.7873	134.954	50.2487	63.8118	73.4408	110.573	167.318	61.4276	255.97
ANKAR	35.5435	38.3341	16.8085	16.4776	26.706	11.3395	41.2873	55.3188	36.9532	26.2499	36.1737	39.1407	33.7957	27.9151	46.4395	26.5359	30.1942	40.0547	63.9317	41.6748	37.8319	44.0181	33.2696	40.9246	74.2887	95.4552	59.8536	36.0114	31.503	35.4887	111.443	37.108	71.5302	23.039	40.515	10.9477	65.4165	57.1887	93.2903	43.3056	102.795	19.3248	59.9136	56.1663	45.3089	116.654	70.8343	38.1451	93.0506
ANKDD1A	9.90335	13.7854	16.2596	15.0901	7.96056	11.1503	8.95178	12.5256	30.416	20.492	4.44164	4.78884	6.33184	6.4788	13.6317	13.6232	7.96452	7.40661	10.6191	9.27826	2.73876	4.08124	5.97977	19.2636	31.8345	22.4491	18.9139	17.1066	9.13136	7.74441	14.4587	1.4635	9.04241	12.5841	5.64379	0	13.4726	18.7939	43.7489	10.8667	5.71702	11.6842	13.4289	31.2719	30.1352	4.55291	20.8113	15.5337	11.3451
ANKDD1B	1.61531	3.04527	2.31991	0.504219	1.27484	1.63767	0.398225	1.32144	1.54321	4.97715	0	1.35823	1.08373	0	1.28313	1.01019	3.06572	0.39672	0	2.20757	0.906646	0	1.11259	1.58644	1.28559	9.95997	1.58686	2.31968	0.911031	0.588352	0.511266	1.69745	0.805165	4.4361	5.75674	5.98475	2.11491	2.95781	0	0	4.06623	6.91984	0.915816	3.98105	1.86907	1.89001	4.84856	4.53803	0
ANKEF1	7.41285	6.61992	3.18835	6.09726	9.76988	3.62282	5.59023	7.2592	4.7497	5.3616	4.50144	2.89591	4.6602	3.56675	1.45933	1.57654	0.901579	2.36933	3.32933	1.5756	3.87945	0.0827344	1.92397	2.12212	3.23862	1.10103	4.32509	3.64588	2.98189	3.50092	3.61691	0.460342	1.6189	1.79435	4.45752	2.88229	4.04607	2.66103	0.67068	4.6839	1.90606	1.03706	1.46637	2.86431	1.88772	4.02746	1.21862	12.137	6.67791
ANKFN1	0.603331	0.623435	0	0.300149	0	0.477561	0.933287	0.642789	1.06335	1.47989	0	0	0	0	0	0	0	0	0	0	0.2273	0	0	0	0	0	0	0.0893577	0.243544	0.478803	0	0	0	0	0	0	0	0.858783	0	0	0	0.997109	0	0	0	0.242859	0	0	0
ANKFY1	132.609	112.293	134.241	152.568	116.622	102.724	94.0875	143.579	165.194	156.476	90.1539	62.9529	55.5072	87.6692	39.2481	43.2025	64.6603	86.504	51.8979	90.7792	101.182	58.04	71.8556	90.3936	114.233	117.024	82.6347	65.0661	100.127	125.208	116.784	102.668	71.8221	44.4664	108.13	15.9888	85.366	87.8799	61.6664	95.0808	76.3372	58.9	77.9569	79.6548	90.94	118.641	110.45	45.7195	259.201
ANKH	70.8565	80.2521	59.5489	72.9756	48.7817	58.5089	52.2998	78.3617	72.1967	95.3505	50.7112	54.0033	40.7631	86.8369	65.8713	19.3768	46.5791	76.8259	77.9709	35.2598	43.5461	79.2668	60.5252	66.1743	66.1796	126.496	54.1697	79.6404	60.496	83.8456	117.353	64.3452	97.0711	207.544	79.3735	30.1047	83.6612	90.5307	81.8101	79.9056	68.3905	48.5276	81.0631	96.3493	65.0503	86.7748	94.6553	45.0838	104.256
ANKHD1	219.926	220.367	184.806	202.705	189.955	162.935	175.018	229.716	228.744	177.126	139.211	230.304	201.185	254.733	256.84	181.368	251.714	325.936	239.206	275.554	266.147	326.136	288.418	375.537	377.401	558.701	373.955	307.996	270.405	323.822	372.513	325.211	356.065	367.927	298.253	402.329	429.58	329.987	294.452	554.146	263.995	303.149	306.069	429.773	274.131	329.163	457.123	422.232	482.352
ANKHD1-EIF4EBP3	11.6492	12.565	9.38131	8.9729	10.8899	4.67343	4.09049	19.408	22.9221	12.477	23.6181	14.2361	13.0572	21.2278	25.4427	10.3922	13.2087	16.1988	15.0349	20.3958	19.7614	11.5915	20.7038	33.5672	40.5155	34.6809	19.0871	24.3697	26.1554	34.1066	49.4264	31.5086	32.3152	25.3861	29.4305	6.91732	33.8866	23.9406	42.453	43.627	21.7314	24.6942	28.8965	22.6602	21.6971	20.7754	39.1951	29.1824	30.0596
ANKIB1	102.151	62.9945	59.876	68.639	94.2129	62.2521	65.2193	160.847	163.249	119.53	111.962	105.291	68.9779	87.8834	102.444	82.095	131.827	108.78	51.9166	126.006	128.026	35.8986	156.377	127.908	142.296	177.355	129.66	117.094	145.244	111.637	125.565	148.334	128.618	140.032	169.705	803.992	148.334	173.363	163.85	153.823	130.002	101.531	110.499	186.793	182.485	75.8148	66.4507	139.634	77.8938
ANKK1	1.38318	3.91861	3.66351	1.79096	0.0746626	0.388946	0.582877	0.858892	4.64907	1.69954	0	1.57293	0.67423	1.44054	0.534776	1.16335	0	1.84229	0	0.15771	0.503881	0	0.384528	1.46748	1.07105	3.26945	1.15378	0.691503	0.409129	0.455123	0	0.664238	3.90652	0.936352	0.531539	0	1.22356	0.298071	0	0	3.11924	1.34462	0.423094	0	0.854146	1.96852	0	0	0
ANKLE1	20.721	9.66315	10.9236	12.6092	8.5723	11.0471	12.4947	17.8034	11.3648	16.8186	0.495061	0.958178	1.22933	0.748572	1.45437	1.30261	2.11768	0.980266	2.21249	1.2868	1.17355	0	0.747358	1.795	2.44647	0.768892	1.20867	1.80314	2.96859	3.06878	0.579086	0.627677	0.615493	3.27191	4.92659	0	2.09728	1.23707	0	0	9.18875	2.31975	1.79904	0	0.189925	0.133817	0.322974	8.34514	0
ANKLE2	107.51	113.528	83.8715	99.8951	117.705	75.2045	93.8711	120.396	111.084	117.352	71.9656	110.238	85.6106	97.9331	70.8095	77.8365	81.7413	129.203	58.0829	92.3357	120.201	74.0037	108.015	125.703	134.147	115.006	122.295	100.819	110.345	125.825	111.743	129.807	101.215	100.31	132.497	73.6594	147.122	110.452	95.3189	124.091	91.8102	93.2187	106.32	60.4542	113.189	151.797	153.064	101.564	91.0555
ANKMY1	79.6137	68.8923	64.6522	61.828	60.5523	53.2583	52.8996	96.9175	50.5403	94.3205	58.9772	56.9445	40.481	99.0486	73.9453	19.5502	65.2148	63.6894	62.6976	44.0288	62.7682	78.277	56.0575	77.1437	89.1538	133.691	65.3741	78.9865	85.6722	108.256	45.2305	57.5934	30.9569	34.7841	69.8838	7.13205	88.3101	59.2518	49.5279	57.0882	38.4771	65.5241	30.1428	32.1377	57.7685	31.9881	84.3907	50.1081	138.942
ANKMY2	8.21851	9.86948	15.5979	10.8923	11.813	13.7828	7.1244	14.723	9.5089	12.2442	40.5122	14.7658	10.6574	11.4107	12.167	13.5953	11.9645	11.7644	5.93709	15.1256	14.6807	4.97396	9.74884	17.6439	28.1799	20.2835	15.6127	15.6127	11.2858	18.894	7.41679	15.2005	9.66163	10.6474	13.3808	211.615	11.6873	11.8407	14.455	20.9289	5.8066	13.1557	8.31403	12.5702	15.2402	22.3612	23.6928	7.24479	52.3414
ANKRA2	60.8723	76.677	42.2501	44.4263	68.947	55.5212	88.8668	75.7777	69.9306	56.675	66.4856	71.6658	33.5005	31.914	140.685	61.7955	91.0368	92.4155	62.6207	49.8084	60.0238	5.5225	58.6195	61.871	52.7525	82.4034	54.5825	55.1701	62.2916	72.7678	107.916	137.291	47.7129	32.1963	74.0525	158.821	69.353	62.7655	63.3073	154.92	92.7196	87.0035	78.0633	75.6901	73.0045	148.725	119.688	42.7057	67.1574
ANKRD1	1.67111	2.21727	1.2932	0.25404	1.16701	0.762069	1.04925	1.12454	1.66162	1.00273	0	0.21113	0.331875	0.314419	0	0.267728	0	0.127395	0	0.414861	0.0948043	0	0	0	0.467825	0	0.432793	1.45231	0	0	0	0	0	0	0	0	2.88603	0	0	0	0	0	0	0.172459	0	0	0.259459	0	0
ANKRD10	357.536	316.317	320.092	251.906	375.582	259.432	302.877	692.112	640.162	648.139	310.517	263.01	236.544	248.553	334.728	274.01	383.622	432.392	313.044	267.887	276.141	411.919	317.942	447.864	508.029	643.653	463.324	389.209	312.704	565.29	1259.53	471.455	441.945	554.21	530.474	879.08	487.912	400.36	345.34	847.485	601.496	392.447	426.768	309.385	431.179	662.844	621.655	393.774	767.151
ANKRD11	332.684	288.663	282.339	280.793	286.566	260.894	262.213	268.535	304.899	301.447	243.985	212.432	124.276	187.596	132.507	112.884	157.507	206.104	132.119	179.054	219.775	125.286	237.445	226.388	265.622	254.795	224.907	215.941	243.776	319.753	200.053	143.835	141.658	147.834	277.506	39.4047	263.477	238.559	188.936	206.04	207.709	173.674	129.394	270.663	223.439	297.834	317.319	205.956	376.781
ANKRD12	508.513	362.61	487.952	507.228	382.896	358.509	543.637	318.55	357.874	298.679	320.22	400.989	244.473	155.967	156.581	386.387	266.172	350.529	148.321	469.472	397.099	351.819	379.893	250.011	399.239	382.286	348.863	329.671	435.762	353.309	159.462	392.194	248.657	234.409	370.974	492.497	393.083	431.567	153.163	163.207	208.594	348.654	267.124	210.635	341.576	227.056	576.568	313.288	426.056
ANKRD13A	93.5399	103.265	84.2729	76.6566	107.495	68.7659	63.9493	98.3541	116.353	175.534	76.5806	79.8139	95.6851	154.508	115.306	73.6989	79.7258	120.8	88.2785	119.819	135.689	99.0693	89.2242	164.437	139.751	120.122	111.376	191.168	131.67	103.401	173.89	186.001	132.287	124.9	131.957	162.386	125.865	118.804	94.1892	105.16	142.782	79.8717	154.181	86.7003	131.704	190.508	258.201	116.531	216.433
ANKRD13B	0.575121	5.91747	1.12317	4.60283	3.18193	8.79526	1.61252	2.00735	3.80287	2.72715	1.46738	1.15651	1.44477	3.59779	0.890295	0.800968	2.9041	4.05518	3.16026	1.10443	2.33414	0	3.8458	4.04023	8.05513	2.71221	0.898916	1.61647	2.92973	2.03944	0	4.78607	6.42795	0	2.34917	0	4.04217	1.90997	3.07866	0.24435	3.09601	0.74583	0.879664	1.20469	5.45368	6.51494	3.7508	8.34216	0.395587
ANKRD13C	54.5618	42.0627	34.5714	31.6663	38.0799	29.8281	31.6312	40.047	40.2858	29.2169	34.0953	38.7825	33.4742	24.9333	33.2455	27.6945	32.6639	48.9481	14.0513	40.5447	43.8111	60.0918	40.4978	31.9895	42.2606	54.1797	48.4123	35.7601	47.5456	47.344	47.4471	80.8617	28.0937	60.8442	44.4282	36.4811	37.7882	46.2752	57.5983	48.0903	35.5004	41.0527	50.9981	37.8521	27.1297	93.4634	64.1736	28.0439	52.3302
ANKRD13D	115.127	163.38	102.199	146.804	110.959	134.432	116.504	106.398	110.059	97.5373	114.825	108.082	81.9111	103.574	49.4518	67.2008	81.2255	101.867	58.15	119.188	99.0756	46.6325	89.5943	185.953	215.224	133.609	98.0681	142.392	150.537	147.933	81.5759	100.362	81.933	127.311	206.424	240.432	101.377	93.5464	230.277	72.102	147.785	103.514	52.8246	76.439	166.358	117.466	106.028	136.621	335.169
ANKRD16	8.54366	6.12562	5.46244	3.84025	5.77125	4.95477	5.8339	9.17762	9.51164	9.44545	20.0256	13.428	7.03676	3.25045	3.46038	3.91814	12.3364	4.78539	0.557169	6.75365	9.79499	0	3.27846	8.15431	6.10491	3.02187	10.0356	6.98643	12.174	3.50387	0.984278	3.94787	0.385755	4.98665	9.25866	0	7.92754	7.92633	2.75613	3.4951	2.69619	1.90093	1.27057	1.33828	13.9954	0.606517	7.39456	17.5866	22.4388
ANKRD17	167.459	160.842	141.183	157.951	179.153	176.151	171.425	126.557	156.975	147.439	78.239	120.044	95.7386	75.747	81.9384	95.6779	95.2772	153.871	80.6759	104.118	123.381	69.0149	113.592	110.671	125.909	121.634	117.247	105.267	115.926	125.073	87.5151	132.539	104.897	81.1157	147.651	22.6815	157.953	134.396	102.64	85.2992	122.296	103.906	95.2908	116.47	134.917	150.785	161.589	190.73	189.24
ANKRD18A	19.8261	7.16912	5.8248	10.6253	4.61931	3.65055	3.58707	27.6664	12.9511	9.89989	4.6862	15.2695	3.00693	3.24469	6.59711	2.09037	11.3888	11.1445	4.82856	9.16797	15.2043	3.53724	20.5098	5.58776	13.8093	20.8707	8.41969	6.63504	26.4843	27.7293	7.40825	12.2121	1.6005	0.984399	13.5248	0	5.05525	5.92842	4.33685	3.77122	10.4668	4.53677	1.36126	0.242317	4.14795	2.01414	14.9671	1.08661	9.51925
ANKRD18B	14.1889	7.66593	3.19396	2.56839	4.59966	1.5285	2.27915	13.15	6.63246	6.33031	0.686934	0.662471	0.615708	1.12137	0.155154	1.10974	1.51556	4.74849	24.8602	0.49794	3.81079	0	2.45475	2.60463	3.92532	2.48376	3.3169	0.664263	0.908497	2.66982	0	0.385144	5.628	0	0.583881	0	0.806792	1.25637	20.6363	2.05665	0	12.2457	0.57511	0.343565	3.22349	1.63628	5.59448	0	1.66545
ANKRD2	0	0	0.45485	0.165664	0	0	2.04912	0.190743	0	0	0	0	0	0	0	0.0953937	0	0	0	0	0.270068	0	1.27802	0	0	0	0.332374	0	0	0	0	0	0	0	0	0	0	0	0	0	0	0	0	11.7108	0	0	0	0	0
ANKRD20A1	20.9715	8.8455	20.9262	6.49222	4.59555	5.10608	1.74501	28.5005	23.7262	5.05829	0	13.0925	3.98387	11.1816	1.25928	4.2348	1.79666	9.36992	0	2.95247	1.51619	0	11.7236	10.3212	3.00632	22.756	11.4015	7.91694	1.20796	2.69581	0	1.55499	0	0	25.9693	0	11.3251	1.46863	0	0	0	9.78765	0.634634	0	13.0369	0.962638	5.12839	30.4191	42.0965
ANKRD20A2	5.25707	2.79951	6.16356	6.29944	1.72025	2.66761	5.28878	16.5571	8.43519	2.28365	0.847704	0.188641	0	0	0	0.035938	0.632713	0.687684	0	0.16761	0	0	0.0681515	1.27163	1.18674	0	0	0	0	0	7.2212	0	0	0	4.34402	0	0	0.705258	0	0	0	1.50332	0	0	1.80387	0	0	0	0
ANKRD20A3	12.1299	20.2637	12.6545	8.18752	2.70568	6.23685	13.924	14.6779	13.6406	7.30373	20.1154	14.1385	17.86	2.98583	6.05312	11.278	26.9903	9.89093	14.8793	7.1703	9.52687	7.0483	3.99406	4.05385	3.23315	4.06934	32.7603	3.21361	12.6211	6.41818	34.3619	6.90394	0.492039	36.616	9.37122	0	2.91874	1.44392	1.3505	3.44446	0.753735	1.58259	0.784914	0	11.1547	5.21262	6.75016	0	93.9362
ANKRD20A4	0	2.84301	2.70952	2.74033	1.44236	0.389909	4.03004	7.09604	1.84841	3.81953	0.798366	6.91863	5.93092	20.8556	0	2.38737	3.27787	0.289419	1.13737	1.22223	0.128516	0	0.401489	1.75692	6.64004	4.27219	2.56074	4.83039	3.8559	5.59513	9.9935	3.04488	3.67169	0	9.97099	0	4.63902	3.3848	0.385462	0.849258	1.44391	4.72303	0.0632525	0.157643	0.65647	0	0.474321	0.942527	4.12903
ANKRD22	8.62611	12.0031	21.4719	9.92374	2.69274	8.90536	14.4049	13.919	8.03321	5.24912	30.669	5.36863	8.36865	65.8541	9.94094	102.895	8.19837	36.066	1.57591	58.9488	3.68141	7.99823	37.5699	15.8424	26.8892	35.3876	23.0177	14.75	17.764	78.174	0	32.6322	26.5719	4.67132	6.47767	2.64792	7.27702	5.1785	11.4734	7.06556	3.68646	37.9927	12.3275	55.7262	40.3936	0	27.5908	3.59741	5.71067
ANKRD23	41.8961	34.3817	36.0704	35.4532	31.1747	40.103	33.8806	22.0064	22.7502	25.7701	11.3955	32.4514	14.1141	21.0627	2.25928	12.2374	6.6312	18.4046	8.46142	22.3116	18.5609	164.545	19.7328	9.95612	18.5133	1.83681	18.2487	12.5375	18.5672	11.6537	3.60016	6.27547	4.45529	11.1803	28.3471	84.6694	15.0519	28.1185	5.64344	3.24204	22.0116	12.5517	6.48052	9.00872	21.053	11.4449	11.2769	6.55035	24.3784
ANKRD24	4.57534	3.1242	3.45867	40.3257	3.25363	6.20326	3.49839	2.64182	1.75838	2.58087	4.1056	2.31895	4.28451	2.79541	0.22683	3.70094	0.825917	2.95135	2.32397	9.55752	0.728141	0.179971	1.40108	2.79814	2.39524	3.29576	1.77803	3.73502	1.45153	2.11754	4.52913	0.5933	0.598328	2.38618	1.25025	0	10.9295	5.08477	0.102307	0.238244	0	2.95516	0.53314	0	5.227	0.104337	1.76257	2.64448	3.40936
ANKRD26	34.1141	15.6346	39.6849	42.1785	35.5322	38.9141	30.8324	28.2506	42.3041	32.6645	16.0888	19.528	20.4103	19.8646	25.5403	17.8349	23.4944	26.8993	34.9173	20.5144	22.9953	21.4333	29.791	24.1127	48.267	24.7009	21.5915	33.0648	46.4416	46.1154	18.5845	22.9742	55.5419	35.216	25.1125	10.9368	31.5553	24.7061	41.6162	18.1912	8.02447	33.0513	71.788	32.1865	19.9005	81.1939	44.7473	16.796	66.5074
ANKRD27	31.2073	39.9767	33.6184	27.9695	23.447	29.096	24.033	41.4097	46.8771	43.6705	57.1174	36.6801	30.6761	36.5529	20.8664	17.8557	41.249	41.2726	28.7623	38.1532	26.6134	94.1776	51.4359	53.6389	27.2189	63.998	42.3903	37.8246	39.256	39.8867	78.6471	29.9264	42.4925	57.2972	54.4938	72.1371	34.5515	38.7601	58.713	60.2517	80.0575	29.2225	36.8169	19.6096	23.229	20.6029	22.1222	51.347	24.559
ANKRD28	49.9769	46.5407	27.6681	32.1669	41.5784	34.8828	23.8834	85.9905	67.1149	49.5488	49.2961	41.2496	23.6773	39.8255	41.4337	46.1534	58.866	56.509	32.4367	25.1342	45.2545	18.4945	40.802	54.6841	47.2428	41.5426	40.1547	54.7962	34.5023	32.2998	95.7788	60.8337	69.9516	84.8643	54.072	873.887	74.4771	45.516	45.5289	70.3856	43.999	52.0451	67.999	66.3974	40.1233	92.2521	59.1606	72.6419	55.2717
ANKRD29	52.2986	54.2216	20.9372	10.8083	51.1644	14.9267	23.9967	30.5715	43.6142	38.879	24.406	20.5646	14.4182	34.617	19.8804	15.7719	31.7918	39.6637	45.0815	31.6817	38.3375	31.6931	12.7748	46.458	90.4057	79.7914	70.7977	30.2039	21.4967	19.2443	57.5864	29.6352	9.47867	7.11344	40.5291	11.4954	99.009	38.0523	4.97972	65.165	45.1656	5.23848	37.6495	24.4639	29.9032	37.4839	66.5116	80.44	100.036
ANKRD30A	0.0560078	0	0	0	0.0845165	0	0	0	0	0	0	0	0	0	0	0.0282927	0	0	0	0	0	0	0	0	0	0	0	0	0	0	0	0	0	0	0	0	0	0	0	0	0	0	0	0	0	0	0	0	0
ANKRD30B	8.77971	9.72979	8.59251	1.15906	4.16902	6.39634	4.42632	14.0314	10.2592	9.48199	0	0.0600392	0	0	0	0.0368514	0	0.0705051	0	0	0	0	0.12428	0	0	0	1.51253	0	0	0	0	0	0	0	0	0	0	0	0	0	0	0	1.91292	0	0	0	0	0	0
ANKRD30BL	23.7644	31.2461	11.6253	23.8856	18.4854	19.116	49.3759	16.2528	13.6084	9.23518	0.23087	1.04737	0.161324	2.94515	0	0.194533	0.682786	0	1.18346	1.3235	1.0058	0.336258	2.01107	0.346294	0.336504	0	0.937227	0.608727	0.311391	0.287647	1.54914	1.56077	2.11105	0	1.33761	0	6.87184	0.152875	0.908628	0	0.190447	0.862834	1.80797	0	0.730552	0	1.49327	0	3.37415
ANKRD31	1.1445	0.571538	1.44192	1.09817	1.22527	1.18192	1.79436	0.715373	1.12988	0.740483	0.0980733	1.32559	0.715103	0.194872	8.89408	0.570698	0.676186	0.782134	0.714734	0.729983	0.98257	0	1.09154	2.28972	0.795959	0.722708	1.26485	2.06745	0.988895	0.551323	0.14389	1.16362	1.22821	0.595604	1.65057	1.42929	1.58711	1.52115	1.33195	0.94036	1.58642	1.72438	3.29325	1.19205	0.641051	0.133017	0.561686	0	2.05169
ANKRD33	0	0	0	0	0	0	0.962741	0	0	0.103248	0	0	0	0	0	0	0	0	1.5343	0	0	0	0	0	0	0	0	0	0	0	0	0	0	0	0.133586	0	0	0	0	0	0	0	0	0	0	0	0.317916	0	0
ANKRD33B	8.31251	11.7004	7.42993	8.68238	14.8315	9.89105	4.82837	4.59949	7.30155	19.5166	3.96416	4.02314	7.73051	18.5588	5.94473	4.40885	2.81126	5.86542	11.8886	11.4299	8.35455	2.96942	4.23013	13.4499	17.5452	2.4299	12.5114	15.5489	4.05337	2.7382	3.27751	7.51369	6.01953	11.3427	13.8153	0.423103	15.1366	6.66139	10.9951	4.05118	5.76732	2.71633	8.77233	4.51234	9.51465	12.7887	9.16906	10.7662	18.5073
ANKRD34A	7.89462	8.26075	3.71727	3.01677	5.70081	4.12822	5.10618	3.56947	4.8412	2.68513	0.752956	0.841749	2.32202	1.65752	0.246072	1.46425	1.40838	1.20103	0	0.813076	1.28481	0	1.05798	1.01199	1.84744	0.410088	0.79455	1.42887	0.450185	1.35798	0.244911	2.59335	2.84605	0.184447	1.83293	0	1.18188	1.36867	2.44171	3.26082	0.623935	0.618184	1.96787	0	2.01733	0	0.95612	2.71442	0.528346
ANKRD34B	0.125666	0.78669	0	0.04119	1.74666	0	0.306513	7.37533	1.04783	1.78129	0.0382118	0.80623	2.97007	0.454512	0.787181	0.127319	0.233971	1.46281	0.0855216	2.47524	2.88403	0	0.422779	4.04601	0	1.68652	1.9703	0.261092	0.616776	0.286298	0.895331	1.18476	1.05427	0.168548	2.68109	0	0.771537	0.312614	2.23169	0	3.61051	0.141231	1.79806	0	0.691177	1.75871	11.7341	0.62015	0
ANKRD34C	0	0.645424	0.339112	0.358012	0.374874	0.356375	0.363358	0.760199	1.02259	0.32672	0	0	0	0	0	0	0	0	0	0	0	0	0	0	0	0	0	0.0685712	0	0	0	0	0	0	0	0	0	0	0	0	0	0	0	0	0	0.0815742	0	0	0
ANKRD35	0.725467	0.60974	1.60857	1.3757	1.94798	1.10801	2.49304	0.620515	0.90031	1.30583	2.26789	2.07339	1.09431	0	1.44842	1.43973	1.05579	1.17965	1.65257	1.78961	1.28255	0	2.33846	0.14897	0.58005	0	0.133744	0.448932	0.464389	0.984722	0	1.43771	0	0	0	0	1.78914	1.04818	0	0	0.163341	4.73197	0.257575	0	1.18835	0	0.643304	0	0
ANKRD36	224.107	134.411	141.676	142.001	139.808	129.945	118.79	171.541	156.873	111.586	102.424	133.455	102.694	106.476	74.502	83.8991	106.597	152.932	90.5547	110.578	132.984	174.845	150.722	267.746	258.262	437.949	247.689	180.1	162.115	199.932	325.631	121.594	134.181	221.004	190.96	96.7344	277.452	189.179	153.842	201.902	102.466	210.188	134.251	127.76	170.867	174.727	195.86	242.153	330.074
ANKRD36B	61.7849	83.2045	38.8009	63.5503	64.7487	36.3077	75.9087	97.0667	100.265	59.2647	79.3277	148.467	36.5672	42.0411	70.6159	80.9062	108.183	147.616	33.2396	89.0245	77.8761	59.4166	139.558	100.761	106.486	248.728	86.686	77.3966	77.6653	68.2535	208.147	80.545	70.9314	59.7614	154.309	241.792	143.743	70.604	48.2529	103.792	54.7317	77.9659	81.7023	58.6655	89.1944	135.482	214.071	42.0558	245.847
ANKRD36C	223.938	151.963	159	173.257	157.08	122.242	153.75	204.529	164.287	143.189	171.204	190.392	124.642	130.224	130.25	128.688	137.002	207.763	128.749	160.476	186.872	323.299	191.53	327.863	315.722	500.504	276.305	249.488	201.185	248.847	264.562	207.609	203.027	207.092	246.449	148.927	319.127	272.723	199.19	319.755	198.114	256.092	187.033	194.13	227.587	275.651	358.732	413.36	521.173
ANKRD37	5.35118	6.12891	6.69335	9.69302	10.2135	1.51929	17.4551	7.73069	10.7319	4.68336	2.77065	11.1024	9.48578	7.56919	8.54856	6.68508	4.66743	11.1997	0	5.28447	6.18632	0	9.88705	8.70138	3.69013	4.69602	7.1054	5.54349	3.04716	16.8794	23.2877	7.50399	9.44827	0.979243	5.59912	173.987	11.1364	6.30117	0	22.5346	10.0872	3.24545	0.197149	0.61966	13.6583	0	2.40354	0	0
ANKRD39	21.9294	29.5361	20.1249	19.3086	22.6573	23.839	24.3496	15.529	16.8423	16.2256	9.14667	17.3847	10.3066	4.13939	8.02096	8.00714	7.28233	13.4757	4.16872	12.1093	15.5043	0.698263	15.1903	26.3851	25.7068	23.5789	16.7667	16.3774	16.1326	24.8022	13.6371	10.7548	13.9794	4.61447	22.8127	0.794355	19.3375	12.9508	10.7129	14.7669	23.116	3.4413	7.77166	2.80497	11.035	10.3986	21.654	8.96141	27.1292
ANKRD40	55.2282	52.8199	50.354	39.806	42.3023	52.1774	54.4053	42.4152	48.6635	40.1819	38.4921	45.0534	44.5242	44.2772	36.5757	42.8336	38.0185	41.3219	13.3517	54.2751	53.2603	17.4468	46.5519	34.7647	45.332	39.8582	43.7967	51.8606	40.8572	36.9704	20.1737	36.0929	99.315	66.0222	41.0511	20.8611	40.16	42.9407	46.1908	33.0446	25.5903	52.91	37.9013	25.7071	62.4993	55.2889	46.9202	55.4029	25.84
ANKRD42	17.0954	12.8019	11.4188	10.7721	10.5687	8.62482	11.7756	13.5421	15.7935	16.0344	11.1675	9.78873	7.17489	12.563	7.64757	5.86254	7.33897	10.503	12.2303	13.5396	6.98965	25.5335	8.61288	5.0101	12.8256	25.7875	11.3773	12.1441	9.54613	7.70548	10.6373	15.2153	8.29311	16.3453	6.23894	3.90728	15.1689	8.85962	18.6555	17.8818	9.44067	17.576	11.7742	11.7532	15.3269	10.2297	14.0188	15.0758	17.3497
ANKRD44	609.278	556.797	437.515	477.619	559.418	483.514	486.138	599.708	634.752	586.349	586.942	442.241	328.491	570.39	410.248	235.024	311.354	442.409	328.078	341.012	447.422	220.185	550.102	602.988	484.38	710.615	413.094	483.179	524.912	426.581	826.105	450.945	597.299	336.51	480.332	1780.65	585.195	478.887	554.628	650.569	549.79	260.736	435.463	335.303	448.709	483.609	959.081	601.94	744.675
ANKRD45	3.8262	2.74807	2.23262	3.27051	3.75419	1.30911	0.810328	4.59669	2.75725	2.75233	0	0.402766	0	0	0	0.956238	0.999377	0.181114	0	1.32957	0.135359	0	0	0	1.29341	0.551334	0.614484	0	0.306199	3.11175	0.658167	1.85473	0	0	0	0	0	0	0	0	0.187306	4.99337	0	0	0	0	0	0	1.41674
ANKRD46	36.3583	38.4005	24.0362	20.9631	32.8384	18.5666	35.4129	37.0927	33.4714	32.5515	29.5218	25.6897	22.0698	22.0067	24.6396	14.8859	16.5484	29.4846	19.003	19.5963	27.1853	54.6911	33.2142	37.8556	31.3035	83.3588	30.4536	45.0528	27.1611	43.9179	111.165	36.0654	59.0633	32.7799	37.8583	3.29348	59.1186	42.1645	37.8541	75.5179	42.9985	44.4673	35.1711	36.6043	25.5266	21.4677	26.258	21.2106	42.283
ANKRD49	49.2529	31.2795	44.6624	29.5432	45.2814	38.6405	38.8263	59.1142	59.4701	61.8043	42.1301	76.3642	56.3872	72.8774	44.3908	71.973	76.0228	47.2017	123.04	60.5799	72.5032	38.3721	63.4729	89.9896	67.624	118.83	56.5025	56.2089	75.9714	52.0466	134.044	68.8251	31.2389	39.5614	49.1276	26.1989	54.1574	86.7354	44.6184	96.1382	79.1533	33.8152	68.2934	79.9943	32.7367	95.3859	61.7298	29.0316	89.2517
ANKRD50	2.36773	3.55801	2.77397	2.04143	4.22381	3.45852	3.16577	2.45048	4.93411	3.732	2.03334	3.66665	2.77875	5.4092	3.44497	4.3039	4.44622	8.15215	2.46935	6.65694	4.46833	5.92327	3.22838	6.87206	11.5223	3.78538	6.8624	3.95169	4.07174	3.49867	10.7709	3.43944	1.68879	8.76665	4.34555	1.32718	21.5125	6.51711	8.70689	9.97115	6.38641	22.2289	3.40337	11.997	2.28032	4.08232	6.22458	5.96538	10.7246
ANKRD52	20.25	22.2309	18.8541	21.5801	28.2895	19.2989	15.1498	17.464	24.3341	25.5482	19.2537	25.4263	11.3237	24.9966	22.2193	13.0687	22.6387	24.4254	27.69	18.5041	25.4265	12.8734	20.457	41.0773	29.9002	28.4933	27.314	19.7483	16.1938	29.9114	27.6835	27.8173	19.3674	83.715	24.8356	306.646	20.179	22.3132	38.675	19.1346	25.3482	26.2138	22.294	22.9662	31.7849	31.9773	13.2673	15.3185	30.2852
ANKRD53	1.57833	1.74908	0.944549	1.29599	2.78751	4.95121	5.69016	5.54527	2.33976	1.28687	2.03059	1.20911	3.63897	9.35492	0	0.0745723	0	2.65025	0	0	0.254897	0	0	0.290666	1.13035	0	1.00361	0	3.55342	0	0	0	0	0	1.35925	0	1.16221	1.62613	0	0	0	0.355099	0	0	0	0	0	0	2.42032
ANKRD54	15.5544	30.7745	15.629	15.8418	15.9864	18.4607	18.1604	19.0738	21.254	15.9659	10.7428	14.3174	11.6655	27.2777	6.61917	7.3271	8.33466	15.5306	13.1476	9.31162	15.1269	36.4846	12.4138	17.9051	23.6838	12.1641	11.4833	19.0197	21.7249	26.2581	30.6561	20.3596	16.8402	7.50885	25.1636	3.76324	23.7708	12.3908	20.3182	9.51729	28.1941	11.9595	10.3318	19.1557	17.3187	31.9165	12.0089	16.875	67.7577
ANKRD55	10.5057	3.58676	6.3019	23.5874	23.1169	12.0728	2.27938	14.4205	8.00008	5.97271	6.22935	4.35105	17.9186	15.4255	5.62882	1.26947	2.92819	3.26957	0.476147	5.78105	6.04597	0	8.31501	1.11059	12.695	4.17632	0.335464	1.53836	21.5391	2.67412	0	1.56041	9.83468	0.235291	2.88461	5.45528	7.47057	20.9971	1.97499	5.39665	1.75276	2.7449	2.73239	2.07998	6.88265	0	7.85093	4.46205	0
ANKRD6	27.5011	31.0234	35.0211	29.3084	43.3865	23.9017	17.5274	46.6702	47.9715	45.0063	23.1678	10.107	6.40417	2.55698	1.33784	4.91431	9.90965	4.80813	14.1242	9.55459	3.4153	14.0906	5.73236	7.92461	6.95492	16.5348	7.51584	12.2524	4.72531	3.95129	2.94752	10.5754	3.12236	19.1241	13.2263	0	14.309	6.68926	4.16467	13.0633	13.7598	10.0634	17.0451	2.98704	9.98924	5.76791	18.2713	53.5951	45.3091
ANKRD60	0	0	0	0	0	0	0	0	0	0.134387	0	0	0	0	0	0	0	0	0	0	0	0	0	0	0	0	0	0	0	0	0	0	0	0	0	0	0	0	0	0	0	0	0	0	0	0	0	0	0
ANKRD61	7.32108	5.39036	2.80081	3.88144	1.90468	4.45651	1.20095	5.17119	6.21583	6.26131	0	0.118844	0.92215	0	0	0	0	0.212955	0.884356	0.173899	0	0	0	1.19882	0	0	0	0.302676	1.26092	0	0	0	0	1.4583	0.385852	0	1.0642	0	0	0	4.61901	0	0.231122	0	0	0	0	0	0
ANKRD62	1.55298	0.699793	0.201215	0.212123	0.293028	0.3804	0.368307	0.372348	1.07961	0.357164	0	0	0	0	0	0	0.0602692	0	0.117123	0	0.0620287	0	0.16582	0	0.462492	0	0	0.596749	0	0	0	0	0	0	0	0	0	0	0	0	0.0652664	0.1935	0	0	0	0	0	0	0
ANKRD63	0	0	0	0	0	0	0	0	0	0	0	0	0	0	0	0	0	0	0	0	0	0	0	0	0	0	0	0	0	0	0	0	0	0	0	0	0	0	0	0	0	0	0	0	0	0	0	0	0
ANKRD65	5.21172	13.8494	4.618	3.12878	8.04581	5.5146	3.35421	2.62333	4.72299	6.89928	4.15951	2.82943	5.66036	6.91771	3.52212	2.36553	2.41396	6.87341	13.1771	4.22996	4.33773	2.31191	1.82906	9.94783	7.22809	1.04694	10.3084	2.72761	8.27018	4.79275	12.6479	0	4.8924	5.42439	10.9442	2.09621	5.6622	5.07499	0	1.91456	0	9.46998	2.24405	2.55817	0.811816	3.98466	4.4902	6.38022	16.0623
ANKRD66	0.196951	0	0.123197	0	0.14725	0.0646095	0.318216	0	0.0789303	0.0977678	0	0	0	0	0	0	0	0	0	0	0	0	0.195267	0	0	0	0	0	0	0	0	0	0	0	0	0	0	0	0	0	0	0.446705	0	0	0	0	0	0.196133	1.90687
ANKRD7	1.12884	1.99058	0.918713	1.2281	3.12522	1.17281	2.02668	1.42465	2.7177	5.44068	0	0	0.181413	0	0	0.110872	0	0	0	2.34449	0	0	0	2.26231	0	0	0	0.893168	0	0	0	0	0	0	0	0	0	1.94464	0	0	0	0	0	0	0	0	0	0	0
ANKRD9	2.3135	2.6319	1.74254	8.91566	1.52903	2.01092	1.9449	1.28286	2.17249	2.52347	0.372809	2.63522	1.09281	1.22063	0.338897	2.32001	0.767725	0.67566	1.80632	0.736491	0.853725	0	0.24936	3.67833	3.02706	0.107772	1.04001	0.549825	0.617449	4.06034	1.93119	0.437618	0	0	1.76079	0	1.88703	1.66855	1.31711	0.428466	0.254723	0.487194	0.80348	0	1.32736	5.53657	2.7101	1.0697	0.138958
ANKS1A	30.2843	17.2105	14.7749	11.9414	23.5681	12.5117	12.6179	14.4099	15.268	13.8245	15.5069	13.2139	13.8918	13.9696	6.04343	7.2648	11.0349	16.2039	4.4383	11.8138	15.3835	14.5803	11.2174	13.3335	22.6944	15.9007	11.3036	11.9389	14.3336	12.719	5.05625	8.36714	18.6035	18.9934	17.6274	5.98461	13.7334	16.1397	12.887	5.27563	11.7659	11.1559	7.51385	5.81439	14.3074	6.94815	7.08714	27.2048	13.4215
ANKS1B	9.82451	11.0552	7.6017	13.6634	10.4027	8.47354	20.2241	17.2679	15.4575	8.02258	10.5727	8.35447	10.3828	11.7106	2.6734	11.7842	14.1835	32.4963	2.80775	16.3535	3.61492	40.8399	17.0756	15.3263	9.80518	24.3395	9.62384	6.87448	5.99029	24.7862	28.2218	36.7373	8.46601	10.4096	12.2761	1.35532	16.3607	9.85513	50.4943	15.271	47.6368	8.64009	8.57106	3.62477	20.1628	5.1179	17.749	3.98258	27.926
ANKS3	62.8727	33.2671	39.7894	54.1103	50.2838	36.5174	29.9877	36.817	39.7566	37.7406	18.6213	29.1677	23.5766	18.644	7.71751	13.6347	19.1849	25.1049	26.3592	33.1022	37.8083	54.8013	33.4025	48.0548	47.964	92.7557	32.9299	36.6511	36.4058	39.1073	67.3617	20.3363	9.72202	15.5927	54.2428	13.0934	49.8851	33.438	22.958	51.0764	25.7574	28.4346	30.5781	40.0567	46.5858	27.9749	29.2311	14.5275	115.247
ANKS4B	3.51583	5.88973	1.93706	2.97257	2.43885	1.48008	2.62701	3.52913	2.15809	2.4045	0	0.0300703	0	0	0	0	0	0	0	0	0.121861	0	0	0	0	0	0	0	0	0	0	0	0	0	0.201255	0	0	0	0	0	0	0	0	0	0	0	0	0	0
ANKS6	10.3361	14.5648	10.6282	12.5294	7.26256	12.4973	12.5437	11.8647	12.1111	15.9645	11.1169	10.8091	4.43168	10.7644	3.06509	2.3137	7.71469	7.37602	3.41313	7.03901	5.35165	3.88809	6.59624	7.27002	4.93355	3.33447	6.13588	16.5312	8.86061	13.9718	1.64042	12.7044	2.70004	11.4353	8.12746	1.6357	9.93703	6.3762	7.44043	11.9368	5.83461	9.62236	6.7218	0.894887	10.5236	3.94986	6.13837	14.3114	12.7685
ANKUB1	9.2135	6.65852	2.16142	5.78714	3.4352	2.58084	2.88081	7.82525	9.00531	7.03881	0	0	0	0	0	0	0	0	0	0	0	0	0	0	1.94637	0	0	0	0	0	0	0	0	0	0	0	0.279185	0	0	1.61791	1.83789	4.48389	0	0	0	0	0	0	0
ANKZF1	172.576	115.813	103.294	119.149	145.754	117.563	93.6812	119.487	121.639	89.9418	118.251	151.154	98.0372	142.965	111.153	75.5889	106.611	178.654	165.388	96.1519	129.587	94.8738	161.35	114.491	158.545	195.014	133.865	152.56	132.102	161.624	43.97	207.844	152.571	142.603	225.052	427.375	214.17	174.239	172.589	174.431	166.877	108.148	122.134	39.2401	164.537	178.633	128.974	173.158	150.732
ANLN	8.18436	8.89483	14.8749	8.21513	10.1423	22.5496	4.67729	21.9166	10.0185	17.7092	12.1694	2.49167	10.878	10.0209	35.8981	8.98944	3.26591	4.10793	11.7178	4.46894	3.62986	0.18392	6.02844	5.58881	5.84077	3.07686	4.14327	18.5045	14.6146	5.97165	4.07588	3.43052	31.5501	5.57164	8.28194	0.847914	21.3632	6.29464	5.38392	25.6959	5.72682	3.58753	10.2852	37.4908	11.0544	54.571	4.28345	0.101247	0.39437
ANO1	1.73179	3.1454	4.0471	4.40829	1.46767	7.98224	5.26056	2.3927	3.46222	4.95686	9.83633	2.7774	4.21481	11.5223	3.37894	4.61149	4.52064	4.2277	5.00639	4.84724	3.36805	2.08094	0.686239	4.46283	12.3134	3.86339	1.77555	4.28613	4.29071	9.00256	0.498635	0.232956	0	12.7402	1.18427	0	35.4716	3.49587	45.1866	15.456	11.2137	10.3985	1.92919	0.646976	2.42861	4.50212	7.96082	5.16024	0.80676
ANO10	26.4699	18.4684	21.1751	19.7281	23.5622	25.3475	28.6364	21.48	26.1957	26.2631	21.4013	16.5404	20.0243	16.329	17.5054	17.0386	20.0198	27.2811	82.3684	28.3431	15.3415	1.18321	20.7708	30.7405	20.0058	59.761	33.8341	33.7981	17.6925	36.6492	7.1224	16.0399	45.0497	27.2432	16.8194	2.02622	48.0761	19.5002	16.6964	25.5685	20.4045	31.4513	16.2792	22.0887	12.4378	19.1996	20.6288	11.6267	14.1271
ANO2	11.8865	11.4274	3.50915	1.40091	7.60147	6.40716	0.487884	0.848664	2.30955	3.60555	3.98987	5.02031	2.51453	3.39341	1.16438	1.48803	3.41296	2.65147	0.348923	2.85366	0.622876	0	1.289	0.986521	10.0629	0.597132	3.73206	2.58583	7.01202	2.92182	6.46893	1.04092	0	4.36888	1.7868	0	13.5139	4.71224	9.02851	3.11627	0.405468	6.55089	0.345101	0	0.989118	12.2644	0.133154	0	11.0772
ANO3	0.896149	0.0398958	0.222249	0	0	0.0479513	0	0.112062	0.0871751	0.203946	0	0	0	0	0.131101	0	0.340474	0	0	0	0	0	0.154621	0.404006	0.196779	0	0.325637	1.36731	0.179213	0	0	0.973499	0.900155	0	0.130099	0	0.197179	0	0	0	0	0	0.96909	0	0	0	0	0	0
ANO4	0	0	1.15153	0.144847	0	0	0.154202	0	1.01558	0.283521	0	0	1.75901	0	0	0.0719194	0	0	0	0.794062	0	0	0	0	0	0	0	0	0.0915372	0.577046	0	0	0	0	0	129.835	0	0	0.947482	0	0	0.873862	0	0	0	0	0	0	0
[truncated: 18,085 more rows]
[truncated: 60 more columns]

## Sheet: SD9
gene	LP125	LP126	LP127	LP128	LP129	LP131	LP132	LP133	LP134	LP135	LP136	LP137	LP138	LP139	LP140	LP141	LP144	LP145	LP146	LP152	LP153	LP155	LP156	LP157	LP158	LP159	LP160	LP161	LP162	LP163	LP164	LP165	LP166	LP167	LP168	LP169	LP170	LP171	LP172	LP173	LP174	LP178	LP179	LP181	LP184	LP187	LP190	LP191	LP192
[truncated: 18,952 more rows]
[truncated: 13 more columns]

[truncated: 17 more sheets: SD10, SD11, SD12, SD13, SD14, SD15, SD16, SD17, SD18, SD19, SD20, SD21, SD22, SD23, SD24, SD25, SD26]
