# Supplementary material for: Distinct cell state ecosystems for nodular lymphocyte-predominant Hodgkin lymphoma
Source: Nat Commun. 2025 Sep 26;16:8473. doi: 10.1038/s41467-025-63339-9 (PMC12475200; doi:10.1038/s41467-025-63339-9)
Supplement: Supplementary file 6 — Source Data [file 41467_2025_63339_MOESM6_ESM.zip]

Archive with 19 entries (18 files):
- Supplementary Data Visium and snRNAseq/
- Supplementary Data Visium and snRNAseq/Visium_LP20_data.txt
- __MACOSX/Supplementary Data Visium and snRNAseq/._Visium_LP20_data.txt
- Supplementary Data Visium and snRNAseq/.DS_Store
- __MACOSX/Supplementary Data Visium and snRNAseq/._.DS_Store
- Supplementary Data Visium and snRNAseq/snRNAseq_LPsamples.RNA.raw.counts.txt
- __MACOSX/Supplementary Data Visium and snRNAseq/._snRNAseq_LPsamples.RNA.raw.counts.txt
- Supplementary Data Visium and snRNAseq/Visium_8337-A_data.txt
- __MACOSX/Supplementary Data Visium and snRNAseq/._Visium_8337-A_data.txt
- Supplementary Data Visium and snRNAseq/Visium_LP18_data.txt
- __MACOSX/Supplementary Data Visium and snRNAseq/._Visium_LP18_data.txt
- Supplementary Data Visium and snRNAseq/snRNAseq_LPsamples.RNA.anno.txt
- __MACOSX/Supplementary Data Visium and snRNAseq/._snRNAseq_LPsamples.RNA.anno.txt
- Supplementary Data Visium and snRNAseq/Visium_LP16_data.txt
- __MACOSX/Supplementary Data Visium and snRNAseq/._Visium_LP16_data.txt
- Supplementary Data Visium and snRNAseq/Visium_LP17_data.txt
- __MACOSX/Supplementary Data Visium and snRNAseq/._Visium_LP17_data.txt
- Supplementary Data Visium and snRNAseq/Visium_8337-B_data.txt
- __MACOSX/Supplementary Data Visium and snRNAseq/._Visium_8337-B_data.txt
