# Supplementary material for: Distinct cell state ecosystems for nodular lymphocyte-predominant Hodgkin lymphoma
Source: Nat Commun. 2025 Sep 26;16:8473. doi: 10.1038/s41467-025-63339-9 (PMC12475200; doi:10.1038/s41467-025-63339-9)
Supplement: Supplementary file 6 — Source Data [file 41467_2025_63339_MOESM6_ESM.zip › Supplementary Data Visium and snRNAseq/snRNAseq_LPsamples.RNA.anno.txt]

ID	orig.ident	nCount_RNA	nFeature_RNA	samplename	percent.mt	integrated_snn_res.1.25	seurat_clusters	barcodes	celltypist_predicted_labels	conf_score	barcode	seurat_clusters2	BinkleyLab_Celltypes	CibersortxCelltypes	max_celltype	percentage	top3celltypes	celltypist_predicted_labels.1	conf_score.1	CellType
AAACCCAAGAAACCCG-1_1	sample_23892	2061	1335	sample_23892	2.28044638524988	3	3	AAACCCAAGAAACCCG-1_1	Naive B cells	0.999352501557505	AAACCCAAGAAACCCG-1_1	3	B cells GC	B.cells	Naive B cells	0.994178525226391	c("Naive B cells_1537", "Memory B cells_4", "Age-associated B cells_3")	Naive B cells	0.999352501557505	B.cells
AAACCCACAGAGTAAT-1_1	sample_23892	2251	1385	sample_23892	0.266548200799645	0	0	AAACCCACAGAGTAAT-1_1	Tem/Trm cytotoxic T cells	0.0401601069166909	AAACCCACAGAGTAAT-1_1	0	T cells CD8 effector	T.cells.CD8	Tem/Trm cytotoxic T cells	0.398560503823662	c("Tem/Trm cytotoxic T cells_886", "Regulatory T cells_432", "Tcm/Naive helper T cells_317")	Tem/Trm cytotoxic T cells	0.0401601069166909	T.cells.CD8
AAACCCACATTGGATC-1_1	sample_23892	3034	1626	sample_23892	0.823994726433751	15	15	AAACCCACATTGGATC-1_1	Tem/Trm cytotoxic T cells	0.395523979980247	AAACCCACATTGGATC-1_1	15	NK cells mature	NK.cells	Tem/Trm cytotoxic T cells	0.456591639871383	c("Tem/Trm cytotoxic T cells_142", "CD16- NK cells_37", "NK cells_27")	Tem/Trm cytotoxic T cells	0.395523979980247	NK.cells
AAACCCAGTACCTATG-1_1	sample_23892	1426	979	sample_23892	1.4726507713885	4	4	AAACCCAGTACCTATG-1_1	Naive B cells	0.999937898960395	AAACCCAGTACCTATG-1_1	4	B cells naïve	B.cells	Naive B cells	0.955696202531646	c("Naive B cells_1359", "Memory B cells_30", "Age-associated B cells_9")	Naive B cells	0.999937898960395	B.cells
AAACCCAGTTTGATCG-1_1	sample_23892	2843	1662	sample_23892	2.00492437565951	3	3	AAACCCAGTTTGATCG-1_1	Naive B cells	0.998411566903686	AAACCCAGTTTGATCG-1_1	3	B cells GC	B.cells	Naive B cells	0.994178525226391	c("Naive B cells_1537", "Memory B cells_4", "Age-associated B cells_3")	Naive B cells	0.998411566903686	B.cells
AAACCCATCATGGTAC-1_1	sample_23892	3939	2043	sample_23892	4.31581619700432	5	5	AAACCCATCATGGTAC-1_1	CD16- NK cells	0.0035356661830581	AAACCCATCATGGTAC-1_1	5	T cells CD4 naïve	T.cells.CD4	Tcm/Naive helper T cells	0.361766945925362	c("Tcm/Naive helper T cells_475", "Tem/Trm cytotoxic T cells_334", "Regulatory T cells_137")	CD16- NK cells	0.0035356661830581	T.cells.CD4
AAACCCATCCTGATAG-1_1	sample_23892	907	672	sample_23892	0.441014332965821	5	5	AAACCCATCCTGATAG-1_1	Epithelial cells	0.0113988839882282	AAACCCATCCTGATAG-1_1	5	T cells CD4 naïve	T.cells.CD4	Tcm/Naive helper T cells	0.361766945925362	c("Tcm/Naive helper T cells_475", "Tem/Trm cytotoxic T cells_334", "Regulatory T cells_137")	Epithelial cells	0.0113988839882282	T.cells.CD4
AAACCCATCGATTGAC-1_1	sample_23892	2876	1597	sample_23892	2.99026425591099	0	0	AAACCCATCGATTGAC-1_1	Tem/Trm cytotoxic T cells	0.353086184897986	AAACCCATCGATTGAC-1_1	0	T cells CD8 effector	T.cells.CD8	Tem/Trm cytotoxic T cells	0.398560503823662	c("Tem/Trm cytotoxic T cells_886", "Regulatory T cells_432", "Tcm/Naive helper T cells_317")	Tem/Trm cytotoxic T cells	0.353086184897986	T.cells.CD8
AAACCCATCGCTGTTC-1_1	sample_23892	2149	1386	sample_23892	3.25732899022801	4	4	AAACCCATCGCTGTTC-1_1	Naive B cells	0.999999910937827	AAACCCATCGCTGTTC-1_1	4	B cells naïve	B.cells	Naive B cells	0.955696202531646	c("Naive B cells_1359", "Memory B cells_30", "Age-associated B cells_9")	Naive B cells	0.999999910937827	B.cells
AAACGAACAATCCAGT-1_1	sample_23892	1896	1252	sample_23892	0.791139240506329	15	15	AAACGAACAATCCAGT-1_1	Alveolar macrophages	0.454325975350242	AAACGAACAATCCAGT-1_1	15	NK cells mature	NK.cells	Tem/Trm cytotoxic T cells	0.456591639871383	c("Tem/Trm cytotoxic T cells_142", "CD16- NK cells_37", "NK cells_27")	Alveolar macrophages	0.454325975350242	NK.cells
AAACGAACACTAGGTT-1_1	sample_23892	896	726	sample_23892	1.45089285714286	5	5	AAACGAACACTAGGTT-1_1	Memory B cells	0.0136232845886027	AAACGAACACTAGGTT-1_1	5	T cells CD4 naïve	T.cells.CD4	Tcm/Naive helper T cells	0.361766945925362	c("Tcm/Naive helper T cells_475", "Tem/Trm cytotoxic T cells_334", "Regulatory T cells_137")	Memory B cells	0.0136232845886027	T.cells.CD4
AAACGAAGTTCAGCTA-1_1	sample_23892	2006	1149	sample_23892	0.897308075772682	9	9	AAACGAAGTTCAGCTA-1_1	Regulatory T cells	0.958317277450568	AAACGAAGTTCAGCTA-1_1	9	T cells CD4	T.cells.CD4	Regulatory T cells	0.708278580814718	c("Regulatory T cells_539", "Tem/Trm cytotoxic T cells_30", "Tem/Effector helper T cells PD1+_20")	Regulatory T cells	0.958317277450568	T.cells.CD4
AAACGAATCAGCCCAG-1_1	sample_23892	2919	1746	sample_23892	1.2675573826653	16	16	AAACGAATCAGCCCAG-1_1	Regulatory T cells	0.588569147811538	AAACGAATCAGCCCAG-1_1	16	Tfh	T.cells.follicular.helper	Regulatory T cells	0.760416666666667	c("Regulatory T cells_219", "Naive B cells_17", "Plasma cells_6")	Regulatory T cells	0.588569147811538	T.cells.follicular.helper
AAACGAATCAGGCGAA-1_1	sample_23892	2574	1517	sample_23892	1.70940170940171	5	5	AAACGAATCAGGCGAA-1_1	Tem/Trm cytotoxic T cells	0.201203391727779	AAACGAATCAGGCGAA-1_1	5	T cells CD4 naïve	T.cells.CD4	Tcm/Naive helper T cells	0.361766945925362	c("Tcm/Naive helper T cells_475", "Tem/Trm cytotoxic T cells_334", "Regulatory T cells_137")	Tem/Trm cytotoxic T cells	0.201203391727779	T.cells.CD4
AAACGAATCGCGATCG-1_1	sample_23892	3988	2217	sample_23892	0.551654964894684	12	12	AAACGAATCGCGATCG-1_1	Fibroblasts	0.999999313012775	AAACGAATCGCGATCG-1_1	12	Endothelial vs fibroblast	Fibroblast	Fibroblasts	0.702179176755448	c("Fibroblasts_290", "Epithelial cells_103", "Alveolar macrophages_5")	Fibroblasts	0.999999313012775	Fibroblast
AAACGAATCTGCAGCG-1_1	sample_23892	822	643	sample_23892	0.97323600973236	0	0	AAACGAATCTGCAGCG-1_1	Tcm/Naive helper T cells	0.711915154565844	AAACGAATCTGCAGCG-1_1	0	T cells CD8 effector	T.cells.CD8	Tem/Trm cytotoxic T cells	0.398560503823662	c("Tem/Trm cytotoxic T cells_886", "Regulatory T cells_432", "Tcm/Naive helper T cells_317")	Tcm/Naive helper T cells	0.711915154565844	T.cells.CD8
AAACGAATCTTTGCTA-1_1	sample_23892	8141	3366	sample_23892	0.982680260410269	5	5	AAACGAATCTTTGCTA-1_1	DC	0.199218557869492	AAACGAATCTTTGCTA-1_1	5	T cells CD4 naïve	T.cells.CD4	Tcm/Naive helper T cells	0.361766945925362	c("Tcm/Naive helper T cells_475", "Tem/Trm cytotoxic T cells_334", "Regulatory T cells_137")	DC	0.199218557869492	T.cells.CD4
AAACGCTAGATGGGCT-1_1	sample_23892	3854	2214	sample_23892	0.83030617540218	17	17	AAACGCTAGATGGGCT-1_1	DC1	0.969422770944945	AAACGCTAGATGGGCT-1_1	17	Dendreitic cells	Dendritic.cells	DC1	0.957446808510638	c("DC1_90", "Plasma cells_1", "Naive B cells_1")	DC1	0.969422770944945	Dendritic.cells
AAACGCTAGCGAGGAG-1_1	sample_23892	4968	2696	sample_23892	1.89210950080515	6	6	AAACGCTAGCGAGGAG-1_1	Naive B cells	0.999423776697727	AAACGCTAGCGAGGAG-1_1	6	B cells GC	B.cells	Naive B cells	0.674033149171271	c("Naive B cells_732", "Regulatory T cells_62", "Tem/Effector helper T cells PD1+_38")	Naive B cells	0.999423776697727	B.cells
AAACGCTGTAACATAG-1_1	sample_23892	1915	1264	sample_23892	2.088772845953	4	4	AAACGCTGTAACATAG-1_1	Naive B cells	0.999999893779642	AAACGCTGTAACATAG-1_1	4	B cells naïve	B.cells	Naive B cells	0.955696202531646	c("Naive B cells_1359", "Memory B cells_30", "Age-associated B cells_9")	Naive B cells	0.999999893779642	B.cells
AAACGCTGTCTAGGCC-1_1	sample_23892	1610	1114	sample_23892	0.993788819875776	4	4	AAACGCTGTCTAGGCC-1_1	Naive B cells	0.999971740124036	AAACGCTGTCTAGGCC-1_1	4	B cells naïve	B.cells	Naive B cells	0.955696202531646	c("Naive B cells_1359", "Memory B cells_30", "Age-associated B cells_9")	Naive B cells	0.999971740124036	B.cells
AAACGCTGTGTCTCCT-1_1	sample_23892	6293	2940	sample_23892	0.476720165262991	2	2	AAACGCTGTGTCTCCT-1_1	Tem/Trm cytotoxic T cells	0.33212970080677	AAACGCTGTGTCTCCT-1_1	2	Treg	T.regs	Regulatory T cells	0.608778625954199	c("Regulatory T cells_957", "Tem/Trm cytotoxic T cells_250", "CD16- NK cells_44")	Tem/Trm cytotoxic T cells	0.33212970080677	T.regs
AAACGCTGTTAATGAG-1_1	sample_23892	1109	837	sample_23892	0.36068530207394	4	4	AAACGCTGTTAATGAG-1_1	Naive B cells	0.0168027122956571	AAACGCTGTTAATGAG-1_1	4	B cells naïve	B.cells	Naive B cells	0.955696202531646	c("Naive B cells_1359", "Memory B cells_30", "Age-associated B cells_9")	Naive B cells	0.0168027122956571	B.cells
AAACGCTTCGAGCACC-1_1	sample_23892	1296	884	sample_23892	2.16049382716049	5	5	AAACGCTTCGAGCACC-1_1	Tcm/Naive helper T cells	0.544511980707013	AAACGCTTCGAGCACC-1_1	5	T cells CD4 naïve	T.cells.CD4	Tcm/Naive helper T cells	0.361766945925362	c("Tcm/Naive helper T cells_475", "Tem/Trm cytotoxic T cells_334", "Regulatory T cells_137")	Tcm/Naive helper T cells	0.544511980707013	T.cells.CD4
AAACGCTTCTGCTGAA-1_1	sample_23892	9560	3906	sample_23892	0.774058577405858	11	11	AAACGCTTCTGCTGAA-1_1	Tem/Effector helper T cells PD1+	0.998697482683486	AAACGCTTCTGCTGAA-1_1	11	Plasmablast	Plasma.cells	Regulatory T cells	0.436395759717314	c("Regulatory T cells_247", "Macrophages_59", "Tem/Trm cytotoxic T cells_42")	Tem/Effector helper T cells PD1+	0.998697482683486	Plasma.cells
AAAGAACAGACCTGGA-1_1	sample_23892	2647	1660	sample_23892	1.05780128447299	7	7	AAAGAACAGACCTGGA-1_1	Naive B cells	0.943170969700363	AAAGAACAGACCTGGA-1_1	7	B cells memory	B.cells	Naive B cells	0.607863974495218	c("Naive B cells_572", "Memory B cells_291", "Age-associated B cells_50")	Naive B cells	0.943170969700363	B.cells
AAAGAACAGCAGAAAG-1_1	sample_23892	1581	1020	sample_23892	0.885515496521189	5	5	AAAGAACAGCAGAAAG-1_1	Naive B cells	0.0037566558520117	AAAGAACAGCAGAAAG-1_1	5	T cells CD4 naïve	T.cells.CD4	Tcm/Naive helper T cells	0.361766945925362	c("Tcm/Naive helper T cells_475", "Tem/Trm cytotoxic T cells_334", "Regulatory T cells_137")	Naive B cells	0.0037566558520117	T.cells.CD4
AAAGAACCACTTACAG-1_1	sample_23892	2888	1723	sample_23892	1.73130193905817	9	9	AAAGAACCACTTACAG-1_1	Regulatory T cells	0.0802624206064566	AAAGAACCACTTACAG-1_1	9	T cells CD4	T.cells.CD4	Regulatory T cells	0.708278580814718	c("Regulatory T cells_539", "Tem/Trm cytotoxic T cells_30", "Tem/Effector helper T cells PD1+_20")	Regulatory T cells	0.0802624206064566	T.cells.CD4
AAAGAACCAGAGAAAG-1_1	sample_23892	3972	1911	sample_23892	1.33434038267875	13	13	AAAGAACCAGAGAAAG-1_1	CD16- NK cells	0.0654890227674892	AAAGAACCAGAGAAAG-1_1	13	CD4 T cells	T.cells.CD4	Tcm/Naive helper T cells	0.472636815920398	c("Tcm/Naive helper T cells_190", "Regulatory T cells_55", "Tem/Trm cytotoxic T cells_30")	CD16- NK cells	0.0654890227674892	T.cells.CD4
AAAGAACCATCCTATT-1_1	sample_23892	2844	1668	sample_23892	1.19549929676512	7	7	AAAGAACCATCCTATT-1_1	Memory B cells	0.257937752175855	AAAGAACCATCCTATT-1_1	7	B cells memory	B.cells	Naive B cells	0.607863974495218	c("Naive B cells_572", "Memory B cells_291", "Age-associated B cells_50")	Memory B cells	0.257937752175855	B.cells
AAAGAACCATGTGTCA-1_1	sample_23892	2226	1368	sample_23892	0.359389038634322	4	4	AAAGAACCATGTGTCA-1_1	Naive B cells	0.999999887230058	AAAGAACCATGTGTCA-1_1	4	B cells naïve	B.cells	Naive B cells	0.955696202531646	c("Naive B cells_1359", "Memory B cells_30", "Age-associated B cells_9")	Naive B cells	0.999999887230058	B.cells
AAAGAACGTATACCCA-1_1	sample_23892	3320	1866	sample_23892	0.662650602409639	4	4	AAAGAACGTATACCCA-1_1	Naive B cells	0.999973952110583	AAAGAACGTATACCCA-1_1	4	B cells naïve	B.cells	Naive B cells	0.955696202531646	c("Naive B cells_1359", "Memory B cells_30", "Age-associated B cells_9")	Naive B cells	0.999973952110583	B.cells
AAAGAACGTCAGCGTC-1_1	sample_23892	1151	811	sample_23892	4.08340573414422	2	2	AAAGAACGTCAGCGTC-1_1	CD16- NK cells	0.567608359758959	AAAGAACGTCAGCGTC-1_1	2	Treg	T.regs	Regulatory T cells	0.608778625954199	c("Regulatory T cells_957", "Tem/Trm cytotoxic T cells_250", "CD16- NK cells_44")	CD16- NK cells	0.567608359758959	T.regs
AAAGAACTCTCAATCT-1_1	sample_23892	620	463	sample_23892	2.09677419354839	4	4	AAAGAACTCTCAATCT-1_1	Naive B cells	0.996468417296314	AAAGAACTCTCAATCT-1_1	4	B cells naïve	B.cells	Naive B cells	0.955696202531646	c("Naive B cells_1359", "Memory B cells_30", "Age-associated B cells_9")	Naive B cells	0.996468417296314	B.cells
AAAGAACTCTGAGGCC-1_1	sample_23892	5078	2833	sample_23892	2.42221346987003	12	12	AAAGAACTCTGAGGCC-1_1	Fibroblasts	0.999999999687589	AAAGAACTCTGAGGCC-1_1	12	Endothelial vs fibroblast	Fibroblast	Fibroblasts	0.702179176755448	c("Fibroblasts_290", "Epithelial cells_103", "Alveolar macrophages_5")	Fibroblasts	0.999999999687589	Fibroblast
AAAGGATAGATGTTCC-1_1	sample_23892	2289	1465	sample_23892	1.92223678462211	6	6	AAAGGATAGATGTTCC-1_1	Naive B cells	0.946616316682503	AAAGGATAGATGTTCC-1_1	6	B cells GC	B.cells	Naive B cells	0.674033149171271	c("Naive B cells_732", "Regulatory T cells_62", "Tem/Effector helper T cells PD1+_38")	Naive B cells	0.946616316682503	B.cells
AAAGGATAGGTCGTAG-1_1	sample_23892	5463	2804	sample_23892	2.21490023796449	6	6	AAAGGATAGGTCGTAG-1_1	Naive B cells	0.593020469035773	AAAGGATAGGTCGTAG-1_1	6	B cells GC	B.cells	Naive B cells	0.674033149171271	c("Naive B cells_732", "Regulatory T cells_62", "Tem/Effector helper T cells PD1+_38")	Naive B cells	0.593020469035773	B.cells
AAAGGATAGTGCACTT-1_1	sample_23892	2760	1645	sample_23892	1.19565217391304	7	7	AAAGGATAGTGCACTT-1_1	Naive B cells	0.999998179369907	AAAGGATAGTGCACTT-1_1	7	B cells memory	B.cells	Naive B cells	0.607863974495218	c("Naive B cells_572", "Memory B cells_291", "Age-associated B cells_50")	Naive B cells	0.999998179369907	B.cells
AAAGGATCATGAAGCG-1_1	sample_23892	691	554	sample_23892	0.434153400868307	4	4	AAAGGATCATGAAGCG-1_1	Naive B cells	0.999897693542172	AAAGGATCATGAAGCG-1_1	4	B cells naïve	B.cells	Naive B cells	0.955696202531646	c("Naive B cells_1359", "Memory B cells_30", "Age-associated B cells_9")	Naive B cells	0.999897693542172	B.cells
AAAGGATGTACAAGTA-1_1	sample_23892	738	570	sample_23892	2.4390243902439	10	10	AAAGGATGTACAAGTA-1_1	Tcm/Naive helper T cells	0.828493588378927	AAAGGATGTACAAGTA-1_1	10	Naive T cells	T.cells.CD4	Tem/Trm cytotoxic T cells	0.273972602739726	c("Tem/Trm cytotoxic T cells_200", "Tcm/Naive helper T cells_114", "Regulatory T cells_72")	Tcm/Naive helper T cells	0.828493588378927	T.cells.CD4
AAAGGATGTAGCTTAC-1_1	sample_23892	2801	1574	sample_23892	1.42806140664049	3	3	AAAGGATGTAGCTTAC-1_1	Naive B cells	0.999902617055713	AAAGGATGTAGCTTAC-1_1	3	B cells GC	B.cells	Naive B cells	0.994178525226391	c("Naive B cells_1537", "Memory B cells_4", "Age-associated B cells_3")	Naive B cells	0.999902617055713	B.cells
AAAGGATGTCCCGGTA-1_1	sample_23892	9730	3959	sample_23892	0.883864337101747	6	6	AAAGGATGTCCCGGTA-1_1	Naive B cells	0.999339998919523	AAAGGATGTCCCGGTA-1_1	6	B cells GC	B.cells	Naive B cells	0.674033149171271	c("Naive B cells_732", "Regulatory T cells_62", "Tem/Effector helper T cells PD1+_38")	Naive B cells	0.999339998919523	B.cells
AAAGGATTCCCTCTTT-1_1	sample_23892	1113	818	sample_23892	0.808625336927224	7	7	AAAGGATTCCCTCTTT-1_1	Memory B cells	0.932204092350763	AAAGGATTCCCTCTTT-1_1	7	B cells memory	B.cells	Naive B cells	0.607863974495218	c("Naive B cells_572", "Memory B cells_291", "Age-associated B cells_50")	Memory B cells	0.932204092350763	B.cells
AAAGGATTCGGTGCAC-1_1	sample_23892	1365	936	sample_23892	2.41758241758242	0	0	AAAGGATTCGGTGCAC-1_1	Tem/Trm cytotoxic T cells	0.0431619916252232	AAAGGATTCGGTGCAC-1_1	0	T cells CD8 effector	T.cells.CD8	Tem/Trm cytotoxic T cells	0.398560503823662	c("Tem/Trm cytotoxic T cells_886", "Regulatory T cells_432", "Tcm/Naive helper T cells_317")	Tem/Trm cytotoxic T cells	0.0431619916252232	T.cells.CD8
AAAGGGCAGCTGCCAC-1_1	sample_23892	1903	1280	sample_23892	0.840777719390436	3	3	AAAGGGCAGCTGCCAC-1_1	Naive B cells	0.999999331294228	AAAGGGCAGCTGCCAC-1_1	3	B cells GC	B.cells	Naive B cells	0.994178525226391	c("Naive B cells_1537", "Memory B cells_4", "Age-associated B cells_3")	Naive B cells	0.999999331294228	B.cells
AAAGGGCAGGTAGGCT-1_1	sample_23892	2258	1468	sample_23892	0.752878653675819	2	2	AAAGGGCAGGTAGGCT-1_1	Regulatory T cells	0.716316906972991	AAAGGGCAGGTAGGCT-1_1	2	Treg	T.regs	Regulatory T cells	0.608778625954199	c("Regulatory T cells_957", "Tem/Trm cytotoxic T cells_250", "CD16- NK cells_44")	Regulatory T cells	0.716316906972991	T.regs
AAAGGGCCACAGCTGC-1_1	sample_23892	1449	1022	sample_23892	0.62111801242236	5	5	AAAGGGCCACAGCTGC-1_1	Tcm/Naive helper T cells	0.905865174196656	AAAGGGCCACAGCTGC-1_1	5	T cells CD4 naïve	T.cells.CD4	Tcm/Naive helper T cells	0.361766945925362	c("Tcm/Naive helper T cells_475", "Tem/Trm cytotoxic T cells_334", "Regulatory T cells_137")	Tcm/Naive helper T cells	0.905865174196656	T.cells.CD4
AAAGGGCGTCCGGTGT-1_1	sample_23892	2489	1466	sample_23892	0.924065889915629	3	3	AAAGGGCGTCCGGTGT-1_1	Naive B cells	0.999999646448042	AAAGGGCGTCCGGTGT-1_1	3	B cells GC	B.cells	Naive B cells	0.994178525226391	c("Naive B cells_1537", "Memory B cells_4", "Age-associated B cells_3")	Naive B cells	0.999999646448042	B.cells
AAAGGGCGTGCGGTAA-1_1	sample_23892	1627	1063	sample_23892	1.65949600491703	0	0	AAAGGGCGTGCGGTAA-1_1	Tem/Trm cytotoxic T cells	0.018343309162043	AAAGGGCGTGCGGTAA-1_1	0	T cells CD8 effector	T.cells.CD8	Tem/Trm cytotoxic T cells	0.398560503823662	c("Tem/Trm cytotoxic T cells_886", "Regulatory T cells_432", "Tcm/Naive helper T cells_317")	Tem/Trm cytotoxic T cells	0.018343309162043	T.cells.CD8
AAAGGGCGTTAAACAG-1_1	sample_23892	798	597	sample_23892	0.37593984962406	5	5	AAAGGGCGTTAAACAG-1_1	Tcm/Naive helper T cells	0.995523844540473	AAAGGGCGTTAAACAG-1_1	5	T cells CD4 naïve	T.cells.CD4	Tcm/Naive helper T cells	0.361766945925362	c("Tcm/Naive helper T cells_475", "Tem/Trm cytotoxic T cells_334", "Regulatory T cells_137")	Tcm/Naive helper T cells	0.995523844540473	T.cells.CD4
AAAGGGCTCAGCGGAA-1_1	sample_23892	3501	1812	sample_23892	2.22793487574979	5	5	AAAGGGCTCAGCGGAA-1_1	Regulatory T cells	0.0563125115924341	AAAGGGCTCAGCGGAA-1_1	5	T cells CD4 naïve	T.cells.CD4	Tcm/Naive helper T cells	0.361766945925362	c("Tcm/Naive helper T cells_475", "Tem/Trm cytotoxic T cells_334", "Regulatory T cells_137")	Regulatory T cells	0.0563125115924341	T.cells.CD4
AAAGGTAAGAGCCATG-1_1	sample_23892	2588	1648	sample_23892	1.8160741885626	4	4	AAAGGTAAGAGCCATG-1_1	Naive B cells	0.999619232723359	AAAGGTAAGAGCCATG-1_1	4	B cells naïve	B.cells	Naive B cells	0.955696202531646	c("Naive B cells_1359", "Memory B cells_30", "Age-associated B cells_9")	Naive B cells	0.999619232723359	B.cells
AAAGGTAAGTGGAAAG-1_1	sample_23892	718	611	sample_23892	0.974930362116992	1	1	AAAGGTAAGTGGAAAG-1_1	Tem/Trm cytotoxic T cells	0.41177893477071	AAAGGTAAGTGGAAAG-1_1	1	T cells CD4	T.cells.CD4	Regulatory T cells	0.449616122840691	c("Regulatory T cells_937", "Tem/Trm cytotoxic T cells_451", "Tcm/Naive helper T cells_118")	Tem/Trm cytotoxic T cells	0.41177893477071	T.cells.CD4
AAAGGTACAAAGCAAT-1_1	sample_23892	1728	1164	sample_23892	1.44675925925926	5	5	AAAGGTACAAAGCAAT-1_1	Tem/Trm cytotoxic T cells	0.0476572429603968	AAAGGTACAAAGCAAT-1_1	5	T cells CD4 naïve	T.cells.CD4	Tcm/Naive helper T cells	0.361766945925362	c("Tcm/Naive helper T cells_475", "Tem/Trm cytotoxic T cells_334", "Regulatory T cells_137")	Tem/Trm cytotoxic T cells	0.0476572429603968	T.cells.CD4
AAAGGTACACCACATA-1_1	sample_23892	4886	2580	sample_23892	0.73679901760131	3	3	AAAGGTACACCACATA-1_1	Naive B cells	0.999892390277943	AAAGGTACACCACATA-1_1	3	B cells GC	B.cells	Naive B cells	0.994178525226391	c("Naive B cells_1537", "Memory B cells_4", "Age-associated B cells_3")	Naive B cells	0.999892390277943	B.cells
AAAGGTACACCATAAC-1_1	sample_23892	3587	1992	sample_23892	1.95149149707276	6	6	AAAGGTACACCATAAC-1_1	Naive B cells	0.984001908699773	AAAGGTACACCATAAC-1_1	6	B cells GC	B.cells	Naive B cells	0.674033149171271	c("Naive B cells_732", "Regulatory T cells_62", "Tem/Effector helper T cells PD1+_38")	Naive B cells	0.984001908699773	B.cells
AAAGGTACAGCACAGA-1_1	sample_23892	6549	3171	sample_23892	1.84761032218659	6	6	AAAGGTACAGCACAGA-1_1	Naive B cells	0.9990775370774	AAAGGTACAGCACAGA-1_1	6	B cells GC	B.cells	Naive B cells	0.674033149171271	c("Naive B cells_732", "Regulatory T cells_62", "Tem/Effector helper T cells PD1+_38")	Naive B cells	0.9990775370774	B.cells
AAAGGTACAGTGAGCA-1_1	sample_23892	3241	1743	sample_23892	0.493674791730947	3	3	AAAGGTACAGTGAGCA-1_1	Naive B cells	0.999999999998251	AAAGGTACAGTGAGCA-1_1	3	B cells GC	B.cells	Naive B cells	0.994178525226391	c("Naive B cells_1537", "Memory B cells_4", "Age-associated B cells_3")	Naive B cells	0.999999999998251	B.cells
AAAGGTAGTACCGGCT-1_1	sample_23892	8317	4013	sample_23892	0.204400625225442	12	12	AAAGGTAGTACCGGCT-1_1	Epithelial cells	0.999999983256598	AAAGGTAGTACCGGCT-1_1	12	Endothelial vs fibroblast	Fibroblast	Fibroblasts	0.702179176755448	c("Fibroblasts_290", "Epithelial cells_103", "Alveolar macrophages_5")	Epithelial cells	0.999999983256598	Fibroblast
AAAGGTATCCGAGAAG-1_1	sample_23892	2640	1493	sample_23892	2.68939393939394	9	9	AAAGGTATCCGAGAAG-1_1	Regulatory T cells	0.0996414763559803	AAAGGTATCCGAGAAG-1_1	9	T cells CD4	T.cells.CD4	Regulatory T cells	0.708278580814718	c("Regulatory T cells_539", "Tem/Trm cytotoxic T cells_30", "Tem/Effector helper T cells PD1+_20")	Regulatory T cells	0.0996414763559803	T.cells.CD4
AAAGGTATCGCCTTGT-1_1	sample_23892	2395	1411	sample_23892	0.793319415448852	15	15	AAAGGTATCGCCTTGT-1_1	Tem/Trm cytotoxic T cells	0.0777757807280466	AAAGGTATCGCCTTGT-1_1	15	NK cells mature	NK.cells	Tem/Trm cytotoxic T cells	0.456591639871383	c("Tem/Trm cytotoxic T cells_142", "CD16- NK cells_37", "NK cells_27")	Tem/Trm cytotoxic T cells	0.0777757807280466	NK.cells
AAAGGTATCTATTGTC-1_1	sample_23892	5805	2857	sample_23892	0.861326442721792	1	1	AAAGGTATCTATTGTC-1_1	Regulatory T cells	0.414564727956937	AAAGGTATCTATTGTC-1_1	1	T cells CD4	T.cells.CD4	Regulatory T cells	0.449616122840691	c("Regulatory T cells_937", "Tem/Trm cytotoxic T cells_451", "Tcm/Naive helper T cells_118")	Regulatory T cells	0.414564727956937	T.cells.CD4
AAAGTCCAGGAACTCG-1_1	sample_23892	1785	1205	sample_23892	0.336134453781513	7	7	AAAGTCCAGGAACTCG-1_1	Naive B cells	0.999976982343009	AAAGTCCAGGAACTCG-1_1	7	B cells memory	B.cells	Naive B cells	0.607863974495218	c("Naive B cells_572", "Memory B cells_291", "Age-associated B cells_50")	Naive B cells	0.999976982343009	B.cells
AAAGTCCCAAGCGGAT-1_1	sample_23892	2679	1658	sample_23892	0.186636804777902	6	6	AAAGTCCCAAGCGGAT-1_1	Naive B cells	0.999833305237451	AAAGTCCCAAGCGGAT-1_1	6	B cells GC	B.cells	Naive B cells	0.674033149171271	c("Naive B cells_732", "Regulatory T cells_62", "Tem/Effector helper T cells PD1+_38")	Naive B cells	0.999833305237451	B.cells
AAAGTCCGTTCTCCTG-1_1	sample_23892	3712	1949	sample_23892	0.107758620689655	16	16	AAAGTCCGTTCTCCTG-1_1	Regulatory T cells	0.999259376460788	AAAGTCCGTTCTCCTG-1_1	16	Tfh	T.cells.follicular.helper	Regulatory T cells	0.760416666666667	c("Regulatory T cells_219", "Naive B cells_17", "Plasma cells_6")	Regulatory T cells	0.999259376460788	T.cells.follicular.helper
AAAGTGAAGCACTCAT-1_1	sample_23892	2760	1705	sample_23892	0.471014492753623	3	3	AAAGTGAAGCACTCAT-1_1	Naive B cells	0.999998751907406	AAAGTGAAGCACTCAT-1_1	3	B cells GC	B.cells	Naive B cells	0.994178525226391	c("Naive B cells_1537", "Memory B cells_4", "Age-associated B cells_3")	Naive B cells	0.999998751907406	B.cells
AAAGTGAAGCTAGAGC-1_1	sample_23892	2458	1520	sample_23892	2.19690805532954	6	6	AAAGTGAAGCTAGAGC-1_1	Naive B cells	0.999975261673992	AAAGTGAAGCTAGAGC-1_1	6	B cells GC	B.cells	Naive B cells	0.674033149171271	c("Naive B cells_732", "Regulatory T cells_62", "Tem/Effector helper T cells PD1+_38")	Naive B cells	0.999975261673992	B.cells
AAAGTGAAGCTCCATA-1_1	sample_23892	3693	2124	sample_23892	0.541565123206066	9	9	AAAGTGAAGCTCCATA-1_1	Regulatory T cells	0.999509770772696	AAAGTGAAGCTCCATA-1_1	9	T cells CD4	T.cells.CD4	Regulatory T cells	0.708278580814718	c("Regulatory T cells_539", "Tem/Trm cytotoxic T cells_30", "Tem/Effector helper T cells PD1+_20")	Regulatory T cells	0.999509770772696	T.cells.CD4
AAAGTGAAGTAGAATC-1_1	sample_23892	1503	1006	sample_23892	0.998003992015968	0	0	AAAGTGAAGTAGAATC-1_1	Tem/Trm cytotoxic T cells	0.778536253490419	AAAGTGAAGTAGAATC-1_1	0	T cells CD8 effector	T.cells.CD8	Tem/Trm cytotoxic T cells	0.398560503823662	c("Tem/Trm cytotoxic T cells_886", "Regulatory T cells_432", "Tcm/Naive helper T cells_317")	Tem/Trm cytotoxic T cells	0.778536253490419	T.cells.CD8
AAAGTGAAGTTCAACC-1_1	sample_23892	1440	984	sample_23892	0.555555555555556	3	3	AAAGTGAAGTTCAACC-1_1	Naive B cells	0.999999998051256	AAAGTGAAGTTCAACC-1_1	3	B cells GC	B.cells	Naive B cells	0.994178525226391	c("Naive B cells_1537", "Memory B cells_4", "Age-associated B cells_3")	Naive B cells	0.999999998051256	B.cells
AAAGTGAGTACTCCCT-1_1	sample_23892	2640	1584	sample_23892	0.151515151515152	1	1	AAAGTGAGTACTCCCT-1_1	Regulatory T cells	0.0332671982186996	AAAGTGAGTACTCCCT-1_1	1	T cells CD4	T.cells.CD4	Regulatory T cells	0.449616122840691	c("Regulatory T cells_937", "Tem/Trm cytotoxic T cells_451", "Tcm/Naive helper T cells_118")	Regulatory T cells	0.0332671982186996	T.cells.CD4
AAAGTGATCATGGGAG-1_1	sample_23892	555	429	sample_23892	4.14414414414414	4	4	AAAGTGATCATGGGAG-1_1	Naive B cells	0.0406084480967621	AAAGTGATCATGGGAG-1_1	4	B cells naïve	B.cells	Naive B cells	0.955696202531646	c("Naive B cells_1359", "Memory B cells_30", "Age-associated B cells_9")	Naive B cells	0.0406084480967621	B.cells
AAAGTGATCGATCCAA-1_1	sample_23892	1943	1254	sample_23892	1.3381369016984	13	13	AAAGTGATCGATCCAA-1_1	Follicular helper T cells	0.0944557879037938	AAAGTGATCGATCCAA-1_1	13	CD4 T cells	T.cells.CD4	Tcm/Naive helper T cells	0.472636815920398	c("Tcm/Naive helper T cells_190", "Regulatory T cells_55", "Tem/Trm cytotoxic T cells_30")	Follicular helper T cells	0.0944557879037938	T.cells.CD4
AAAGTGATCGTCGGGT-1_1	sample_23892	995	725	sample_23892	0.603015075376884	0	0	AAAGTGATCGTCGGGT-1_1	Tem/Trm cytotoxic T cells	0.466300597548243	AAAGTGATCGTCGGGT-1_1	0	T cells CD8 effector	T.cells.CD8	Tem/Trm cytotoxic T cells	0.398560503823662	c("Tem/Trm cytotoxic T cells_886", "Regulatory T cells_432", "Tcm/Naive helper T cells_317")	Tem/Trm cytotoxic T cells	0.466300597548243	T.cells.CD8
AAATGGAAGGGTCTTT-1_1	sample_23892	2324	1441	sample_23892	1.80722891566265	13	13	AAATGGAAGGGTCTTT-1_1	Tcm/Naive helper T cells	0.167849535124428	AAATGGAAGGGTCTTT-1_1	13	CD4 T cells	T.cells.CD4	Tcm/Naive helper T cells	0.472636815920398	c("Tcm/Naive helper T cells_190", "Regulatory T cells_55", "Tem/Trm cytotoxic T cells_30")	Tcm/Naive helper T cells	0.167849535124428	T.cells.CD4
AAATGGAAGTATGGCG-1_1	sample_23892	3825	2028	sample_23892	0.313725490196078	7	7	AAATGGAAGTATGGCG-1_1	Memory B cells	0.982255446703747	AAATGGAAGTATGGCG-1_1	7	B cells memory	B.cells	Naive B cells	0.607863974495218	c("Naive B cells_572", "Memory B cells_291", "Age-associated B cells_50")	Memory B cells	0.982255446703747	B.cells
AAATGGACAAGTGGCA-1_1	sample_23892	1276	931	sample_23892	1.17554858934169	0	0	AAATGGACAAGTGGCA-1_1	Tem/Trm cytotoxic T cells	0.998529708734284	AAATGGACAAGTGGCA-1_1	0	T cells CD8 effector	T.cells.CD8	Tem/Trm cytotoxic T cells	0.398560503823662	c("Tem/Trm cytotoxic T cells_886", "Regulatory T cells_432", "Tcm/Naive helper T cells_317")	Tem/Trm cytotoxic T cells	0.998529708734284	T.cells.CD8
AAATGGAGTATACAGA-1_1	sample_23892	2072	1373	sample_23892	1.3996138996139	4	4	AAATGGAGTATACAGA-1_1	Naive B cells	0.99841139641914	AAATGGAGTATACAGA-1_1	4	B cells naïve	B.cells	Naive B cells	0.955696202531646	c("Naive B cells_1359", "Memory B cells_30", "Age-associated B cells_9")	Naive B cells	0.99841139641914	B.cells
AAATGGAGTCAACCAT-1_1	sample_23892	5518	2630	sample_23892	0.54367524465386	9	9	AAATGGAGTCAACCAT-1_1	Regulatory T cells	0.97946118750966	AAATGGAGTCAACCAT-1_1	9	T cells CD4	T.cells.CD4	Regulatory T cells	0.708278580814718	c("Regulatory T cells_539", "Tem/Trm cytotoxic T cells_30", "Tem/Effector helper T cells PD1+_20")	Regulatory T cells	0.97946118750966	T.cells.CD4
AAATGGAGTTGCAAGG-1_1	sample_23892	1711	1120	sample_23892	2.74693161893629	3	3	AAATGGAGTTGCAAGG-1_1	Naive B cells	0.99996864615875	AAATGGAGTTGCAAGG-1_1	3	B cells GC	B.cells	Naive B cells	0.994178525226391	c("Naive B cells_1537", "Memory B cells_4", "Age-associated B cells_3")	Naive B cells	0.99996864615875	B.cells
AAATGGATCCTGTAAG-1_1	sample_23892	645	550	sample_23892	1.08527131782946	4	4	AAATGGATCCTGTAAG-1_1	Naive B cells	0.989430790278543	AAATGGATCCTGTAAG-1_1	4	B cells naïve	B.cells	Naive B cells	0.955696202531646	c("Naive B cells_1359", "Memory B cells_30", "Age-associated B cells_9")	Naive B cells	0.989430790278543	B.cells
AAATGGATCTCGCTTG-1_1	sample_23892	2391	1444	sample_23892	0.794646591384358	2	2	AAATGGATCTCGCTTG-1_1	Tem/Trm cytotoxic T cells	0.827490109407579	AAATGGATCTCGCTTG-1_1	2	Treg	T.regs	Regulatory T cells	0.608778625954199	c("Regulatory T cells_957", "Tem/Trm cytotoxic T cells_250", "CD16- NK cells_44")	Tem/Trm cytotoxic T cells	0.827490109407579	T.regs
AACAAAGAGAGGTTAT-1_1	sample_23892	3612	2184	sample_23892	0.304540420819491	12	12	AACAAAGAGAGGTTAT-1_1	Fibroblasts	0.999999999708731	AACAAAGAGAGGTTAT-1_1	12	Endothelial vs fibroblast	Fibroblast	Fibroblasts	0.702179176755448	c("Fibroblasts_290", "Epithelial cells_103", "Alveolar macrophages_5")	Fibroblasts	0.999999999708731	Fibroblast
AACAAAGCATGCACTA-1_1	sample_23892	1911	1174	sample_23892	1.0465724751439	9	9	AACAAAGCATGCACTA-1_1	Regulatory T cells	0.43909214608632	AACAAAGCATGCACTA-1_1	9	T cells CD4	T.cells.CD4	Regulatory T cells	0.708278580814718	c("Regulatory T cells_539", "Tem/Trm cytotoxic T cells_30", "Tem/Effector helper T cells PD1+_20")	Regulatory T cells	0.43909214608632	T.cells.CD4
AACAAAGGTAGCCAGA-1_1	sample_23892	1092	780	sample_23892	3.57142857142857	5	5	AACAAAGGTAGCCAGA-1_1	Tcm/Naive helper T cells	0.393059241853033	AACAAAGGTAGCCAGA-1_1	5	T cells CD4 naïve	T.cells.CD4	Tcm/Naive helper T cells	0.361766945925362	c("Tcm/Naive helper T cells_475", "Tem/Trm cytotoxic T cells_334", "Regulatory T cells_137")	Tcm/Naive helper T cells	0.393059241853033	T.cells.CD4
AACAAAGGTAGCGTTT-1_1	sample_23892	1020	768	sample_23892	1.17647058823529	2	2	AACAAAGGTAGCGTTT-1_1	Double-positive thymocytes	0.148379126071079	AACAAAGGTAGCGTTT-1_1	2	Treg	T.regs	Regulatory T cells	0.608778625954199	c("Regulatory T cells_957", "Tem/Trm cytotoxic T cells_250", "CD16- NK cells_44")	Double-positive thymocytes	0.148379126071079	T.regs
AACAAAGGTGAGCTCC-1_1	sample_23892	3036	1627	sample_23892	2.86561264822134	3	3	AACAAAGGTGAGCTCC-1_1	Naive B cells	0.999999692710367	AACAAAGGTGAGCTCC-1_1	3	B cells GC	B.cells	Naive B cells	0.994178525226391	c("Naive B cells_1537", "Memory B cells_4", "Age-associated B cells_3")	Naive B cells	0.999999692710367	B.cells
AACAAAGTCGAAGTGG-1_1	sample_23892	1910	1219	sample_23892	0.890052356020942	0	0	AACAAAGTCGAAGTGG-1_1	DC	0.0026196560919439	AACAAAGTCGAAGTGG-1_1	0	T cells CD8 effector	T.cells.CD8	Tem/Trm cytotoxic T cells	0.398560503823662	c("Tem/Trm cytotoxic T cells_886", "Regulatory T cells_432", "Tcm/Naive helper T cells_317")	DC	0.0026196560919439	T.cells.CD8
AACAACCAGAGCCATG-1_1	sample_23892	2431	1451	sample_23892	0.287947346770876	15	15	AACAACCAGAGCCATG-1_1	Age-associated B cells	0.0616532327440525	AACAACCAGAGCCATG-1_1	15	NK cells mature	NK.cells	Tem/Trm cytotoxic T cells	0.456591639871383	c("Tem/Trm cytotoxic T cells_142", "CD16- NK cells_37", "NK cells_27")	Age-associated B cells	0.0616532327440525	NK.cells
AACAACCAGCCAAGTG-1_1	sample_23892	796	628	sample_23892	1.88442211055276	4	4	AACAACCAGCCAAGTG-1_1	Naive B cells	0.748868247629764	AACAACCAGCCAAGTG-1_1	4	B cells naïve	B.cells	Naive B cells	0.955696202531646	c("Naive B cells_1359", "Memory B cells_30", "Age-associated B cells_9")	Naive B cells	0.748868247629764	B.cells
AACAACCAGCGTCGAA-1_1	sample_23892	2732	1528	sample_23892	6.18594436310395	0	0	AACAACCAGCGTCGAA-1_1	Tem/Trm cytotoxic T cells	0.425587122366446	AACAACCAGCGTCGAA-1_1	0	T cells CD8 effector	T.cells.CD8	Tem/Trm cytotoxic T cells	0.398560503823662	c("Tem/Trm cytotoxic T cells_886", "Regulatory T cells_432", "Tcm/Naive helper T cells_317")	Tem/Trm cytotoxic T cells	0.425587122366446	T.cells.CD8
AACAACCAGCTGTGCC-1_1	sample_23892	2457	1449	sample_23892	0.610500610500611	0	0	AACAACCAGCTGTGCC-1_1	DC	0.220478576196018	AACAACCAGCTGTGCC-1_1	0	T cells CD8 effector	T.cells.CD8	Tem/Trm cytotoxic T cells	0.398560503823662	c("Tem/Trm cytotoxic T cells_886", "Regulatory T cells_432", "Tcm/Naive helper T cells_317")	DC	0.220478576196018	T.cells.CD8
AACAACCAGGCACAAC-1_1	sample_23892	3637	1889	sample_23892	1.04481715699753	3	3	AACAACCAGGCACAAC-1_1	Naive B cells	0.999978944433448	AACAACCAGGCACAAC-1_1	3	B cells GC	B.cells	Naive B cells	0.994178525226391	c("Naive B cells_1537", "Memory B cells_4", "Age-associated B cells_3")	Naive B cells	0.999978944433448	B.cells
AACAACCCAATCAGCT-1_1	sample_23892	3506	1885	sample_23892	1.16942384483742	3	3	AACAACCCAATCAGCT-1_1	Naive B cells	0.999999977502875	AACAACCCAATCAGCT-1_1	3	B cells GC	B.cells	Naive B cells	0.994178525226391	c("Naive B cells_1537", "Memory B cells_4", "Age-associated B cells_3")	Naive B cells	0.999999977502875	B.cells
AACAACCCAATCTAGC-1_1	sample_23892	1370	971	sample_23892	0.948905109489051	3	3	AACAACCCAATCTAGC-1_1	Naive B cells	0.980768493946934	AACAACCCAATCTAGC-1_1	3	B cells GC	B.cells	Naive B cells	0.994178525226391	c("Naive B cells_1537", "Memory B cells_4", "Age-associated B cells_3")	Naive B cells	0.980768493946934	B.cells
AACAACCGTGTCCGGT-1_1	sample_23892	6060	3284	sample_23892	1.46864686468647	12	12	AACAACCGTGTCCGGT-1_1	Fibroblasts	0.99999999422758	AACAACCGTGTCCGGT-1_1	12	Endothelial vs fibroblast	Fibroblast	Fibroblasts	0.702179176755448	c("Fibroblasts_290", "Epithelial cells_103", "Alveolar macrophages_5")	Fibroblasts	0.99999999422758	Fibroblast
AACAACCGTTTGGGTT-1_1	sample_23892	2021	1339	sample_23892	1.53389411182583	6	6	AACAACCGTTTGGGTT-1_1	Naive B cells	0.707629084641145	AACAACCGTTTGGGTT-1_1	6	B cells GC	B.cells	Naive B cells	0.674033149171271	c("Naive B cells_732", "Regulatory T cells_62", "Tem/Effector helper T cells PD1+_38")	Naive B cells	0.707629084641145	B.cells
AACAACCTCCGTGTCT-1_1	sample_23892	1694	1093	sample_23892	0.826446280991736	4	4	AACAACCTCCGTGTCT-1_1	Naive B cells	0.997070447514971	AACAACCTCCGTGTCT-1_1	4	B cells naïve	B.cells	Naive B cells	0.955696202531646	c("Naive B cells_1359", "Memory B cells_30", "Age-associated B cells_9")	Naive B cells	0.997070447514971	B.cells
AACAACCTCGTTGTTT-1_1	sample_23892	1036	779	sample_23892	1.35135135135135	5	5	AACAACCTCGTTGTTT-1_1	Tcm/Naive helper T cells	0.0551054515362774	AACAACCTCGTTGTTT-1_1	5	T cells CD4 naïve	T.cells.CD4	Tcm/Naive helper T cells	0.361766945925362	c("Tcm/Naive helper T cells_475", "Tem/Trm cytotoxic T cells_334", "Regulatory T cells_137")	Tcm/Naive helper T cells	0.0551054515362774	T.cells.CD4
AACAAGAAGATGGTAT-1_1	sample_23892	13737	4789	sample_23892	0.59692800465895	6	6	AACAAGAAGATGGTAT-1_1	Regulatory T cells	0.990088518037754	AACAAGAAGATGGTAT-1_1	6	B cells GC	B.cells	Naive B cells	0.674033149171271	c("Naive B cells_732", "Regulatory T cells_62", "Tem/Effector helper T cells PD1+_38")	Regulatory T cells	0.990088518037754	B.cells
AACAAGAAGGATTTCC-1_1	sample_23892	1174	848	sample_23892	4.25894378194208	5	5	AACAAGAAGGATTTCC-1_1	Tcm/Naive helper T cells	0.992860201149986	AACAAGAAGGATTTCC-1_1	5	T cells CD4 naïve	T.cells.CD4	Tcm/Naive helper T cells	0.361766945925362	c("Tcm/Naive helper T cells_475", "Tem/Trm cytotoxic T cells_334", "Regulatory T cells_137")	Tcm/Naive helper T cells	0.992860201149986	T.cells.CD4
AACAAGACAACGCCCA-1_1	sample_23892	2392	1466	sample_23892	0.752508361204013	3	3	AACAAGACAACGCCCA-1_1	Naive B cells	0.999999999930035	AACAAGACAACGCCCA-1_1	3	B cells GC	B.cells	Naive B cells	0.994178525226391	c("Naive B cells_1537", "Memory B cells_4", "Age-associated B cells_3")	Naive B cells	0.999999999930035	B.cells
AACAAGACAGAGGACT-1_1	sample_23892	714	602	sample_23892	2.66106442577031	4	4	AACAAGACAGAGGACT-1_1	Naive B cells	0.948272856160103	AACAAGACAGAGGACT-1_1	4	B cells naïve	B.cells	Naive B cells	0.955696202531646	c("Naive B cells_1359", "Memory B cells_30", "Age-associated B cells_9")	Naive B cells	0.948272856160103	B.cells
AACAAGACATTGACCA-1_1	sample_23892	5102	2531	sample_23892	0.882007056056448	1	1	AACAAGACATTGACCA-1_1	Regulatory T cells	0.147751778611477	AACAAGACATTGACCA-1_1	1	T cells CD4	T.cells.CD4	Regulatory T cells	0.449616122840691	c("Regulatory T cells_937", "Tem/Trm cytotoxic T cells_451", "Tcm/Naive helper T cells_118")	Regulatory T cells	0.147751778611477	T.cells.CD4
AACAAGAGTCTGTGAT-1_1	sample_23892	2077	1354	sample_23892	2.35917188252287	0	0	AACAAGAGTCTGTGAT-1_1	Tcm/Naive helper T cells	0.0941250736100057	AACAAGAGTCTGTGAT-1_1	0	T cells CD8 effector	T.cells.CD8	Tem/Trm cytotoxic T cells	0.398560503823662	c("Tem/Trm cytotoxic T cells_886", "Regulatory T cells_432", "Tcm/Naive helper T cells_317")	Tcm/Naive helper T cells	0.0941250736100057	T.cells.CD8
AACAAGAGTTCAAGGG-1_1	sample_23892	798	346	sample_23892	9.89974937343358	10	10	AACAAGAGTTCAAGGG-1_1	DC	0.0345131375331863	AACAAGAGTTCAAGGG-1_1	10	Naive T cells	T.cells.CD4	Tem/Trm cytotoxic T cells	0.273972602739726	c("Tem/Trm cytotoxic T cells_200", "Tcm/Naive helper T cells_114", "Regulatory T cells_72")	DC	0.0345131375331863	T.cells.CD4
AACAAGATCACAGTGT-1_1	sample_23892	13559	4943	sample_23892	0.693266465078546	6	6	AACAAGATCACAGTGT-1_1	Naive B cells	0.999938967385668	AACAAGATCACAGTGT-1_1	6	B cells GC	B.cells	Naive B cells	0.674033149171271	c("Naive B cells_732", "Regulatory T cells_62", "Tem/Effector helper T cells PD1+_38")	Naive B cells	0.999938967385668	B.cells
AACACACAGATCCTAC-1_1	sample_23892	1955	1291	sample_23892	1.32992327365729	7	7	AACACACAGATCCTAC-1_1	Naive B cells	0.982636423520347	AACACACAGATCCTAC-1_1	7	B cells memory	B.cells	Naive B cells	0.607863974495218	c("Naive B cells_572", "Memory B cells_291", "Age-associated B cells_50")	Naive B cells	0.982636423520347	B.cells
AACACACAGATGTTAG-1_1	sample_23892	2425	1546	sample_23892	0.948453608247423	7	7	AACACACAGATGTTAG-1_1	Memory B cells	0.999245432843874	AACACACAGATGTTAG-1_1	7	B cells memory	B.cells	Naive B cells	0.607863974495218	c("Naive B cells_572", "Memory B cells_291", "Age-associated B cells_50")	Memory B cells	0.999245432843874	B.cells
AACACACAGCGTGAAC-1_1	sample_23892	11363	4383	sample_23892	2.27052714952037	6	6	AACACACAGCGTGAAC-1_1	Naive B cells	0.999981485627082	AACACACAGCGTGAAC-1_1	6	B cells GC	B.cells	Naive B cells	0.674033149171271	c("Naive B cells_732", "Regulatory T cells_62", "Tem/Effector helper T cells PD1+_38")	Naive B cells	0.999981485627082	B.cells
AACACACCAACTGGTT-1_1	sample_23892	7842	3355	sample_23892	0.53557765876052	20	20	AACACACCAACTGGTT-1_1	pDC	0.999999438770585	AACACACCAACTGGTT-1_1	20	Dendritic cells	Dendritic.cells	pDC	0.936507936507937	c("pDC_59", "Naive B cells_2", "Mono-mac_1")	pDC	0.999999438770585	Dendritic.cells
AACACACCACTTGGGC-1_1	sample_23892	2494	1501	sample_23892	0.801924619085806	7	7	AACACACCACTTGGGC-1_1	Memory B cells	0.926916055341731	AACACACCACTTGGGC-1_1	7	B cells memory	B.cells	Naive B cells	0.607863974495218	c("Naive B cells_572", "Memory B cells_291", "Age-associated B cells_50")	Memory B cells	0.926916055341731	B.cells
AACACACCAGACAAAT-1_1	sample_23892	2445	1421	sample_23892	0.49079754601227	0	0	AACACACCAGACAAAT-1_1	Tem/Trm cytotoxic T cells	0.126294892961487	AACACACCAGACAAAT-1_1	0	T cells CD8 effector	T.cells.CD8	Tem/Trm cytotoxic T cells	0.398560503823662	c("Tem/Trm cytotoxic T cells_886", "Regulatory T cells_432", "Tcm/Naive helper T cells_317")	Tem/Trm cytotoxic T cells	0.126294892961487	T.cells.CD8
AACACACCAGCTACTA-1_1	sample_23892	2850	1670	sample_23892	0.421052631578947	1	1	AACACACCAGCTACTA-1_1	Tem/Trm cytotoxic T cells	0.438138678175582	AACACACCAGCTACTA-1_1	1	T cells CD4	T.cells.CD4	Regulatory T cells	0.449616122840691	c("Regulatory T cells_937", "Tem/Trm cytotoxic T cells_451", "Tcm/Naive helper T cells_118")	Tem/Trm cytotoxic T cells	0.438138678175582	T.cells.CD4
AACACACGTGCACGCT-1_1	sample_23892	2983	1711	sample_23892	0.536372779081462	7	7	AACACACGTGCACGCT-1_1	Naive B cells	0.999995812999504	AACACACGTGCACGCT-1_1	7	B cells memory	B.cells	Naive B cells	0.607863974495218	c("Naive B cells_572", "Memory B cells_291", "Age-associated B cells_50")	Naive B cells	0.999995812999504	B.cells
AACACACGTTCGGCGT-1_1	sample_23892	4169	2351	sample_23892	0.527704485488127	20	20	AACACACGTTCGGCGT-1_1	Naive B cells	0.999986543021838	AACACACGTTCGGCGT-1_1	20	Dendritic cells	Dendritic.cells	pDC	0.936507936507937	c("pDC_59", "Naive B cells_2", "Mono-mac_1")	Naive B cells	0.999986543021838	Dendritic.cells
AACACACTCGCATGAT-1_1	sample_23892	511	394	sample_23892	4.69667318982387	10	10	AACACACTCGCATGAT-1_1	NKT cells	0.0919360887578211	AACACACTCGCATGAT-1_1	10	Naive T cells	T.cells.CD4	Tem/Trm cytotoxic T cells	0.273972602739726	c("Tem/Trm cytotoxic T cells_200", "Tcm/Naive helper T cells_114", "Regulatory T cells_72")	NKT cells	0.0919360887578211	T.cells.CD4
AACACACTCTCTAAGG-1_1	sample_23892	1886	1209	sample_23892	0.424178154825027	5	5	AACACACTCTCTAAGG-1_1	Memory CD4+ cytotoxic T cells	0.270383527083925	AACACACTCTCTAAGG-1_1	5	T cells CD4 naïve	T.cells.CD4	Tcm/Naive helper T cells	0.361766945925362	c("Tcm/Naive helper T cells_475", "Tem/Trm cytotoxic T cells_334", "Regulatory T cells_137")	Memory CD4+ cytotoxic T cells	0.270383527083925	T.cells.CD4
AACAGGGAGAAACTAC-1_1	sample_23892	4352	2485	sample_23892	0.436580882352941	5	5	AACAGGGAGAAACTAC-1_1	Tem/Trm cytotoxic T cells	0.973744411707039	AACAGGGAGAAACTAC-1_1	5	T cells CD4 naïve	T.cells.CD4	Tcm/Naive helper T cells	0.361766945925362	c("Tcm/Naive helper T cells_475", "Tem/Trm cytotoxic T cells_334", "Regulatory T cells_137")	Tem/Trm cytotoxic T cells	0.973744411707039	T.cells.CD4
AACAGGGAGGGCTAAC-1_1	sample_23892	10274	4050	sample_23892	0.691064823827136	6	6	AACAGGGAGGGCTAAC-1_1	Naive B cells	0.999990517183908	AACAGGGAGGGCTAAC-1_1	6	B cells GC	B.cells	Naive B cells	0.674033149171271	c("Naive B cells_732", "Regulatory T cells_62", "Tem/Effector helper T cells PD1+_38")	Naive B cells	0.999990517183908	B.cells
AACAGGGCAGACACAG-1_1	sample_23892	942	680	sample_23892	1.69851380042463	15	15	AACAGGGCAGACACAG-1_1	Regulatory T cells	0.973941364311042	AACAGGGCAGACACAG-1_1	15	NK cells mature	NK.cells	Tem/Trm cytotoxic T cells	0.456591639871383	c("Tem/Trm cytotoxic T cells_142", "CD16- NK cells_37", "NK cells_27")	Regulatory T cells	0.973941364311042	NK.cells
AACAGGGTCCATCTCG-1_1	sample_23892	2918	1573	sample_23892	0.23989033584647	9	9	AACAGGGTCCATCTCG-1_1	Regulatory T cells	0.999000692823187	AACAGGGTCCATCTCG-1_1	9	T cells CD4	T.cells.CD4	Regulatory T cells	0.708278580814718	c("Regulatory T cells_539", "Tem/Trm cytotoxic T cells_30", "Tem/Effector helper T cells PD1+_20")	Regulatory T cells	0.999000692823187	T.cells.CD4
AACCAACAGCTTCTAG-1_1	sample_23892	1245	927	sample_23892	0.72289156626506	7	7	AACCAACAGCTTCTAG-1_1	Memory B cells	0.996571750901104	AACCAACAGCTTCTAG-1_1	7	B cells memory	B.cells	Naive B cells	0.607863974495218	c("Naive B cells_572", "Memory B cells_291", "Age-associated B cells_50")	Memory B cells	0.996571750901104	B.cells
AACCAACCACATTACG-1_1	sample_23892	3606	1918	sample_23892	0.249584026622296	1	1	AACCAACCACATTACG-1_1	Regulatory T cells	0.999999965701455	AACCAACCACATTACG-1_1	1	T cells CD4	T.cells.CD4	Regulatory T cells	0.449616122840691	c("Regulatory T cells_937", "Tem/Trm cytotoxic T cells_451", "Tcm/Naive helper T cells_118")	Regulatory T cells	0.999999965701455	T.cells.CD4
AACCAACGTCGCATCG-1_1	sample_23892	12669	4766	sample_23892	1.36553792722393	16	16	AACCAACGTCGCATCG-1_1	Tem/Effector helper T cells PD1+	0.999977145192989	AACCAACGTCGCATCG-1_1	16	Tfh	T.cells.follicular.helper	Regulatory T cells	0.760416666666667	c("Regulatory T cells_219", "Naive B cells_17", "Plasma cells_6")	Tem/Effector helper T cells PD1+	0.999977145192989	T.cells.follicular.helper
AACCAACGTCTACGAT-1_1	sample_23892	2232	1424	sample_23892	0.224014336917563	3	3	AACCAACGTCTACGAT-1_1	Naive B cells	0.999999999966283	AACCAACGTCTACGAT-1_1	3	B cells GC	B.cells	Naive B cells	0.994178525226391	c("Naive B cells_1537", "Memory B cells_4", "Age-associated B cells_3")	Naive B cells	0.999999999966283	B.cells
AACCAACGTTAGTTCG-1_1	sample_23892	656	565	sample_23892	0.304878048780488	14	14	AACCAACGTTAGTTCG-1_1	Alveolar macrophages	0.183113304283017	AACCAACGTTAGTTCG-1_1	14	Monocyte/Macrophages	Monocytes.and.Macrophages	Alveolar macrophages	0.179245283018868	c("Alveolar macrophages_57", "Tcm/Naive helper T cells_34", "DC2_31")	Alveolar macrophages	0.183113304283017	Monocytes.and.Macrophages
AACCAACTCCTGCCAT-1_1	sample_23892	2378	1351	sample_23892	2.94365012615643	0	0	AACCAACTCCTGCCAT-1_1	Tcm/Naive helper T cells	0.00199294617052117	AACCAACTCCTGCCAT-1_1	0	T cells CD8 effector	T.cells.CD8	Tem/Trm cytotoxic T cells	0.398560503823662	c("Tem/Trm cytotoxic T cells_886", "Regulatory T cells_432", "Tcm/Naive helper T cells_317")	Tcm/Naive helper T cells	0.00199294617052117	T.cells.CD8
AACCAACTCTATTCGT-1_1	sample_23892	5093	2467	sample_23892	0.25525230708816	2	2	AACCAACTCTATTCGT-1_1	Regulatory T cells	0.99803084752231	AACCAACTCTATTCGT-1_1	2	Treg	T.regs	Regulatory T cells	0.608778625954199	c("Regulatory T cells_957", "Tem/Trm cytotoxic T cells_250", "CD16- NK cells_44")	Regulatory T cells	0.99803084752231	T.regs
AACCACAAGATAGCTA-1_1	sample_23892	2612	1608	sample_23892	0.153139356814701	4	4	AACCACAAGATAGCTA-1_1	Naive B cells	0.999902024903412	AACCACAAGATAGCTA-1_1	4	B cells naïve	B.cells	Naive B cells	0.955696202531646	c("Naive B cells_1359", "Memory B cells_30", "Age-associated B cells_9")	Naive B cells	0.999902024903412	B.cells
AACCACAAGCTGTCCG-1_1	sample_23892	1818	1155	sample_23892	0.935093509350935	5	5	AACCACAAGCTGTCCG-1_1	Follicular helper T cells	0.0978535159900409	AACCACAAGCTGTCCG-1_1	5	T cells CD4 naïve	T.cells.CD4	Tcm/Naive helper T cells	0.361766945925362	c("Tcm/Naive helper T cells_475", "Tem/Trm cytotoxic T cells_334", "Regulatory T cells_137")	Follicular helper T cells	0.0978535159900409	T.cells.CD4
AACCACAAGTCTGGAG-1_1	sample_23892	610	507	sample_23892	5.24590163934426	4	4	AACCACAAGTCTGGAG-1_1	Naive B cells	0.948430166741832	AACCACAAGTCTGGAG-1_1	4	B cells naïve	B.cells	Naive B cells	0.955696202531646	c("Naive B cells_1359", "Memory B cells_30", "Age-associated B cells_9")	Naive B cells	0.948430166741832	B.cells
AACCACAAGTTGCTGT-1_1	sample_23892	968	714	sample_23892	0.619834710743802	4	4	AACCACAAGTTGCTGT-1_1	Naive B cells	0.999303179723047	AACCACAAGTTGCTGT-1_1	4	B cells naïve	B.cells	Naive B cells	0.955696202531646	c("Naive B cells_1359", "Memory B cells_30", "Age-associated B cells_9")	Naive B cells	0.999303179723047	B.cells
AACCACACAAGTCCCG-1_1	sample_23892	3739	2023	sample_23892	0.72211821342605	3	3	AACCACACAAGTCCCG-1_1	Naive B cells	0.99999999414877	AACCACACAAGTCCCG-1_1	3	B cells GC	B.cells	Naive B cells	0.994178525226391	c("Naive B cells_1537", "Memory B cells_4", "Age-associated B cells_3")	Naive B cells	0.99999999414877	B.cells
AACCACACACGGTGTC-1_1	sample_23892	2690	1712	sample_23892	1.00371747211896	10	10	AACCACACACGGTGTC-1_1	DC	0.0955473135710538	AACCACACACGGTGTC-1_1	10	Naive T cells	T.cells.CD4	Tem/Trm cytotoxic T cells	0.273972602739726	c("Tem/Trm cytotoxic T cells_200", "Tcm/Naive helper T cells_114", "Regulatory T cells_72")	DC	0.0955473135710538	T.cells.CD4
AACCACACAGACAATA-1_1	sample_23892	5548	2973	sample_23892	0.198269646719539	12	12	AACCACACAGACAATA-1_1	Epithelial cells	0.99999999999996	AACCACACAGACAATA-1_1	12	Endothelial vs fibroblast	Fibroblast	Fibroblasts	0.702179176755448	c("Fibroblasts_290", "Epithelial cells_103", "Alveolar macrophages_5")	Epithelial cells	0.99999999999996	Fibroblast
AACCACACATCGAACT-1_1	sample_23892	626	497	sample_23892	2.23642172523962	10	10	AACCACACATCGAACT-1_1	Tem/Trm cytotoxic T cells	0.0328633042021685	AACCACACATCGAACT-1_1	10	Naive T cells	T.cells.CD4	Tem/Trm cytotoxic T cells	0.273972602739726	c("Tem/Trm cytotoxic T cells_200", "Tcm/Naive helper T cells_114", "Regulatory T cells_72")	Tem/Trm cytotoxic T cells	0.0328633042021685	T.cells.CD4
AACCACAGTAGAGGAA-1_1	sample_23892	6776	3252	sample_23892	0.339433293978748	11	11	AACCACAGTAGAGGAA-1_1	Age-associated B cells	0.999970262754488	AACCACAGTAGAGGAA-1_1	11	Plasmablast	Plasma.cells	Regulatory T cells	0.436395759717314	c("Regulatory T cells_247", "Macrophages_59", "Tem/Trm cytotoxic T cells_42")	Age-associated B cells	0.999970262754488	Plasma.cells
AACCACAGTCCAAAGG-1_1	sample_23892	2189	1345	sample_23892	0.548195523069895	4	4	AACCACAGTCCAAAGG-1_1	Naive B cells	0.999999383756094	AACCACAGTCCAAAGG-1_1	4	B cells naïve	B.cells	Naive B cells	0.955696202531646	c("Naive B cells_1359", "Memory B cells_30", "Age-associated B cells_9")	Naive B cells	0.999999383756094	B.cells
AACCACAGTCCGGACT-1_1	sample_23892	12178	4240	sample_23892	2.66874692067663	13	13	AACCACAGTCCGGACT-1_1	DC	0.999803824494664	AACCACAGTCCGGACT-1_1	13	CD4 T cells	T.cells.CD4	Tcm/Naive helper T cells	0.472636815920398	c("Tcm/Naive helper T cells_190", "Regulatory T cells_55", "Tem/Trm cytotoxic T cells_30")	DC	0.999803824494664	T.cells.CD4
AACCACATCAACGAGG-1_1	sample_23892	7024	3221	sample_23892	0.711845102505695	1	1	AACCACATCAACGAGG-1_1	Tem/Effector helper T cells PD1+	0.909643395441971	AACCACATCAACGAGG-1_1	1	T cells CD4	T.cells.CD4	Regulatory T cells	0.449616122840691	c("Regulatory T cells_937", "Tem/Trm cytotoxic T cells_451", "Tcm/Naive helper T cells_118")	Tem/Effector helper T cells PD1+	0.909643395441971	T.cells.CD4
AACCACATCGGCACTG-1_1	sample_23892	1037	779	sample_23892	3.56798457087753	4	4	AACCACATCGGCACTG-1_1	Naive B cells	0.974687319750363	AACCACATCGGCACTG-1_1	4	B cells naïve	B.cells	Naive B cells	0.955696202531646	c("Naive B cells_1359", "Memory B cells_30", "Age-associated B cells_9")	Naive B cells	0.974687319750363	B.cells
AACCATGAGGAAGAAC-1_1	sample_23892	2630	1636	sample_23892	1.59695817490494	3	3	AACCATGAGGAAGAAC-1_1	Naive B cells	0.999999936757055	AACCATGAGGAAGAAC-1_1	3	B cells GC	B.cells	Naive B cells	0.994178525226391	c("Naive B cells_1537", "Memory B cells_4", "Age-associated B cells_3")	Naive B cells	0.999999936757055	B.cells
AACCATGAGTTTCTTC-1_1	sample_23892	16245	4906	sample_23892	1.16959064327485	3	3	AACCATGAGTTTCTTC-1_1	Naive B cells	0.999999999971759	AACCATGAGTTTCTTC-1_1	3	B cells GC	B.cells	Naive B cells	0.994178525226391	c("Naive B cells_1537", "Memory B cells_4", "Age-associated B cells_3")	Naive B cells	0.999999999971759	B.cells
AACCATGGTCGACGCT-1_1	sample_23892	1772	1189	sample_23892	0.338600451467269	3	3	AACCATGGTCGACGCT-1_1	Naive B cells	0.999999789309917	AACCATGGTCGACGCT-1_1	3	B cells GC	B.cells	Naive B cells	0.994178525226391	c("Naive B cells_1537", "Memory B cells_4", "Age-associated B cells_3")	Naive B cells	0.999999789309917	B.cells
AACCATGGTGGATTTC-1_1	sample_23892	2026	1352	sample_23892	0.592300098716683	7	7	AACCATGGTGGATTTC-1_1	Memory B cells	0.717866961314666	AACCATGGTGGATTTC-1_1	7	B cells memory	B.cells	Naive B cells	0.607863974495218	c("Naive B cells_572", "Memory B cells_291", "Age-associated B cells_50")	Memory B cells	0.717866961314666	B.cells
AACCATGTCAAGTGTC-1_1	sample_23892	2065	1245	sample_23892	0.484261501210654	5	5	AACCATGTCAAGTGTC-1_1	Tcm/Naive helper T cells	0.713639758280154	AACCATGTCAAGTGTC-1_1	5	T cells CD4 naïve	T.cells.CD4	Tcm/Naive helper T cells	0.361766945925362	c("Tcm/Naive helper T cells_475", "Tem/Trm cytotoxic T cells_334", "Regulatory T cells_137")	Tcm/Naive helper T cells	0.713639758280154	T.cells.CD4
AACCATGTCCTACTGC-1_1	sample_23892	2480	1475	sample_23892	5.84677419354839	5	5	AACCATGTCCTACTGC-1_1	Tem/Trm cytotoxic T cells	0.0144311672933052	AACCATGTCCTACTGC-1_1	5	T cells CD4 naïve	T.cells.CD4	Tcm/Naive helper T cells	0.361766945925362	c("Tcm/Naive helper T cells_475", "Tem/Trm cytotoxic T cells_334", "Regulatory T cells_137")	Tem/Trm cytotoxic T cells	0.0144311672933052	T.cells.CD4
AACCATGTCGAGATAA-1_1	sample_23892	12223	4663	sample_23892	0.327251902151681	6	6	AACCATGTCGAGATAA-1_1	Cycling T cells	0.999999590671212	AACCATGTCGAGATAA-1_1	6	B cells GC	B.cells	Naive B cells	0.674033149171271	c("Naive B cells_732", "Regulatory T cells_62", "Tem/Effector helper T cells PD1+_38")	Cycling T cells	0.999999590671212	B.cells
AACCATGTCTGGTGGC-1_1	sample_23892	4028	2321	sample_23892	0.22343594836147	8	8	AACCATGTCTGGTGGC-1_1	DC	0.0255555079715723	AACCATGTCTGGTGGC-1_1	8	Monocyte/Macrophages	Monocytes.and.Macrophages	Alveolar macrophages	0.312157721796276	c("Alveolar macrophages_285", "DC_183", "Macrophages_59")	DC	0.0255555079715723	Monocytes.and.Macrophages
AACCCAAAGGTGGGTT-1_1	sample_23892	2616	1591	sample_23892	0.764525993883792	7	7	AACCCAAAGGTGGGTT-1_1	Memory B cells	0.970647558009202	AACCCAAAGGTGGGTT-1_1	7	B cells memory	B.cells	Naive B cells	0.607863974495218	c("Naive B cells_572", "Memory B cells_291", "Age-associated B cells_50")	Memory B cells	0.970647558009202	B.cells
AACCCAACACAAGTTC-1_1	sample_23892	1168	838	sample_23892	0.428082191780822	4	4	AACCCAACACAAGTTC-1_1	Naive B cells	0.975286024475503	AACCCAACACAAGTTC-1_1	4	B cells naïve	B.cells	Naive B cells	0.955696202531646	c("Naive B cells_1359", "Memory B cells_30", "Age-associated B cells_9")	Naive B cells	0.975286024475503	B.cells
AACCCAACATGTTACG-1_1	sample_23892	1551	1152	sample_23892	0.257898130238556	5	5	AACCCAACATGTTACG-1_1	Tcm/Naive helper T cells	0.669563537853301	AACCCAACATGTTACG-1_1	5	T cells CD4 naïve	T.cells.CD4	Tcm/Naive helper T cells	0.361766945925362	c("Tcm/Naive helper T cells_475", "Tem/Trm cytotoxic T cells_334", "Regulatory T cells_137")	Tcm/Naive helper T cells	0.669563537853301	T.cells.CD4
AACCCAAGTATCGTAC-1_1	sample_23892	5273	2737	sample_23892	0.113787217902522	8	8	AACCCAAGTATCGTAC-1_1	Intestinal macrophages	0.926183167632542	AACCCAAGTATCGTAC-1_1	8	Monocyte/Macrophages	Monocytes.and.Macrophages	Alveolar macrophages	0.312157721796276	c("Alveolar macrophages_285", "DC_183", "Macrophages_59")	Intestinal macrophages	0.926183167632542	Monocytes.and.Macrophages
AACCCAAGTGTTCCTC-1_1	sample_23892	1616	1004	sample_23892	1.11386138613861	5	5	AACCCAAGTGTTCCTC-1_1	Tcm/Naive helper T cells	0.174449237574911	AACCCAAGTGTTCCTC-1_1	5	T cells CD4 naïve	T.cells.CD4	Tcm/Naive helper T cells	0.361766945925362	c("Tcm/Naive helper T cells_475", "Tem/Trm cytotoxic T cells_334", "Regulatory T cells_137")	Tcm/Naive helper T cells	0.174449237574911	T.cells.CD4
AACCCAAGTTATCCAG-1_1	sample_23892	2599	1611	sample_23892	0.230858022316276	3	3	AACCCAAGTTATCCAG-1_1	Naive B cells	0.999989324405282	AACCCAAGTTATCCAG-1_1	3	B cells GC	B.cells	Naive B cells	0.994178525226391	c("Naive B cells_1537", "Memory B cells_4", "Age-associated B cells_3")	Naive B cells	0.999989324405282	B.cells
AACCCAATCACGGGAA-1_1	sample_23892	2104	1297	sample_23892	1.23574144486692	5	5	AACCCAATCACGGGAA-1_1	Tcm/Naive helper T cells	0.943601268507418	AACCCAATCACGGGAA-1_1	5	T cells CD4 naïve	T.cells.CD4	Tcm/Naive helper T cells	0.361766945925362	c("Tcm/Naive helper T cells_475", "Tem/Trm cytotoxic T cells_334", "Regulatory T cells_137")	Tcm/Naive helper T cells	0.943601268507418	T.cells.CD4
AACCCAATCATCGCTC-1_1	sample_23892	956	669	sample_23892	0.732217573221757	5	5	AACCCAATCATCGCTC-1_1	Memory B cells	0.709514949574313	AACCCAATCATCGCTC-1_1	5	T cells CD4 naïve	T.cells.CD4	Tcm/Naive helper T cells	0.361766945925362	c("Tcm/Naive helper T cells_475", "Tem/Trm cytotoxic T cells_334", "Regulatory T cells_137")	Memory B cells	0.709514949574313	T.cells.CD4
AACCCAATCTGGGAGA-1_1	sample_23892	5111	2353	sample_23892	0.900019565642731	2	2	AACCCAATCTGGGAGA-1_1	Regulatory T cells	0.976690050764886	AACCCAATCTGGGAGA-1_1	2	Treg	T.regs	Regulatory T cells	0.608778625954199	c("Regulatory T cells_957", "Tem/Trm cytotoxic T cells_250", "CD16- NK cells_44")	Regulatory T cells	0.976690050764886	T.regs
AACCCAATCTTGGAAC-1_1	sample_23892	2132	1365	sample_23892	0.703564727954972	3	3	AACCCAATCTTGGAAC-1_1	Naive B cells	0.999999978021444	AACCCAATCTTGGAAC-1_1	3	B cells GC	B.cells	Naive B cells	0.994178525226391	c("Naive B cells_1537", "Memory B cells_4", "Age-associated B cells_3")	Naive B cells	0.999999978021444	B.cells
AACCTGACAACTCCCT-1_1	sample_23892	3523	1832	sample_23892	0.766392279307408	5	5	AACCTGACAACTCCCT-1_1	Regulatory T cells	0.762250152346064	AACCTGACAACTCCCT-1_1	5	T cells CD4 naïve	T.cells.CD4	Tcm/Naive helper T cells	0.361766945925362	c("Tcm/Naive helper T cells_475", "Tem/Trm cytotoxic T cells_334", "Regulatory T cells_137")	Regulatory T cells	0.762250152346064	T.cells.CD4
AACCTGAGTCAAGCGA-1_1	sample_23892	1330	917	sample_23892	3.60902255639098	10	10	AACCTGAGTCAAGCGA-1_1	Small pre-B cells	0.0084830326916092	AACCTGAGTCAAGCGA-1_1	10	Naive T cells	T.cells.CD4	Tem/Trm cytotoxic T cells	0.273972602739726	c("Tem/Trm cytotoxic T cells_200", "Tcm/Naive helper T cells_114", "Regulatory T cells_72")	Small pre-B cells	0.0084830326916092	T.cells.CD4
AACCTGAGTGGTCTGC-1_1	sample_23892	1257	924	sample_23892	0.715990453460621	5	5	AACCTGAGTGGTCTGC-1_1	Tcm/Naive helper T cells	0.779016637620319	AACCTGAGTGGTCTGC-1_1	5	T cells CD4 naïve	T.cells.CD4	Tcm/Naive helper T cells	0.361766945925362	c("Tcm/Naive helper T cells_475", "Tem/Trm cytotoxic T cells_334", "Regulatory T cells_137")	Tcm/Naive helper T cells	0.779016637620319	T.cells.CD4
AACCTGATCACGACTA-1_1	sample_23892	2089	1310	sample_23892	0.670177118238392	6	6	AACCTGATCACGACTA-1_1	Memory B cells	0.695263210622122	AACCTGATCACGACTA-1_1	6	B cells GC	B.cells	Naive B cells	0.674033149171271	c("Naive B cells_732", "Regulatory T cells_62", "Tem/Effector helper T cells PD1+_38")	Memory B cells	0.695263210622122	B.cells
AACCTTTAGATACATG-1_1	sample_23892	1776	1134	sample_23892	6.30630630630631	5	5	AACCTTTAGATACATG-1_1	Regulatory T cells	0.0413384230153081	AACCTTTAGATACATG-1_1	5	T cells CD4 naïve	T.cells.CD4	Tcm/Naive helper T cells	0.361766945925362	c("Tcm/Naive helper T cells_475", "Tem/Trm cytotoxic T cells_334", "Regulatory T cells_137")	Regulatory T cells	0.0413384230153081	T.cells.CD4
AACCTTTAGCTCGTGC-1_1	sample_23892	3889	2301	sample_23892	0.848547184366161	6	6	AACCTTTAGCTCGTGC-1_1	Naive B cells	0.999597443243756	AACCTTTAGCTCGTGC-1_1	6	B cells GC	B.cells	Naive B cells	0.674033149171271	c("Naive B cells_732", "Regulatory T cells_62", "Tem/Effector helper T cells PD1+_38")	Naive B cells	0.999597443243756	B.cells
AACCTTTCACGAAGAC-1_1	sample_23892	1765	1222	sample_23892	1.24645892351275	4	4	AACCTTTCACGAAGAC-1_1	Naive B cells	0.999999875997085	AACCTTTCACGAAGAC-1_1	4	B cells naïve	B.cells	Naive B cells	0.955696202531646	c("Naive B cells_1359", "Memory B cells_30", "Age-associated B cells_9")	Naive B cells	0.999999875997085	B.cells
AACCTTTCATCGTTCC-1_1	sample_23892	7081	3101	sample_23892	0.649625759073577	16	16	AACCTTTCATCGTTCC-1_1	Naive B cells	0.996683376954226	AACCTTTCATCGTTCC-1_1	16	Tfh	T.cells.follicular.helper	Regulatory T cells	0.760416666666667	c("Regulatory T cells_219", "Naive B cells_17", "Plasma cells_6")	Naive B cells	0.996683376954226	T.cells.follicular.helper
AACCTTTTCCACGGGT-1_1	sample_23892	1178	866	sample_23892	1.69779286926995	4	4	AACCTTTTCCACGGGT-1_1	Naive B cells	0.997156212964033	AACCTTTTCCACGGGT-1_1	4	B cells naïve	B.cells	Naive B cells	0.955696202531646	c("Naive B cells_1359", "Memory B cells_30", "Age-associated B cells_9")	Naive B cells	0.997156212964033	B.cells
AACCTTTTCTACCAGA-1_1	sample_23892	4376	2135	sample_23892	0.685557586837294	3	3	AACCTTTTCTACCAGA-1_1	Naive B cells	0.999300897997068	AACCTTTTCTACCAGA-1_1	3	B cells GC	B.cells	Naive B cells	0.994178525226391	c("Naive B cells_1537", "Memory B cells_4", "Age-associated B cells_3")	Naive B cells	0.999300897997068	B.cells
AACGAAAAGCAACTCT-1_1	sample_23892	3293	2042	sample_23892	0.455511691466748	11	11	AACGAAAAGCAACTCT-1_1	Tem/Trm cytotoxic T cells	0.0379339123436414	AACGAAAAGCAACTCT-1_1	11	Plasmablast	Plasma.cells	Regulatory T cells	0.436395759717314	c("Regulatory T cells_247", "Macrophages_59", "Tem/Trm cytotoxic T cells_42")	Tem/Trm cytotoxic T cells	0.0379339123436414	Plasma.cells
AACGAAAAGCGTCTGC-1_1	sample_23892	2092	1332	sample_23892	0.478011472275335	3	3	AACGAAAAGCGTCTGC-1_1	Naive B cells	0.970525131556656	AACGAAAAGCGTCTGC-1_1	3	B cells GC	B.cells	Naive B cells	0.994178525226391	c("Naive B cells_1537", "Memory B cells_4", "Age-associated B cells_3")	Naive B cells	0.970525131556656	B.cells
AACGAAAAGGATGTTA-1_1	sample_23892	942	709	sample_23892	0.106157112526539	0	0	AACGAAAAGGATGTTA-1_1	Tcm/Naive helper T cells	0.419290757317801	AACGAAAAGGATGTTA-1_1	0	T cells CD8 effector	T.cells.CD8	Tem/Trm cytotoxic T cells	0.398560503823662	c("Tem/Trm cytotoxic T cells_886", "Regulatory T cells_432", "Tcm/Naive helper T cells_317")	Tcm/Naive helper T cells	0.419290757317801	T.cells.CD8
AACGAAACAACCGATT-1_1	sample_23892	3556	2098	sample_23892	0.168728908886389	6	6	AACGAAACAACCGATT-1_1	Regulatory T cells	0.999088785986365	AACGAAACAACCGATT-1_1	6	B cells GC	B.cells	Naive B cells	0.674033149171271	c("Naive B cells_732", "Regulatory T cells_62", "Tem/Effector helper T cells PD1+_38")	Regulatory T cells	0.999088785986365	B.cells
AACGAAACAAGCTGTT-1_1	sample_23892	7928	3336	sample_23892	3.4561049445005	8	8	AACGAAACAAGCTGTT-1_1	CD8a/a	0.0249078046339086	AACGAAACAAGCTGTT-1_1	8	Monocyte/Macrophages	Monocytes.and.Macrophages	Alveolar macrophages	0.312157721796276	c("Alveolar macrophages_285", "DC_183", "Macrophages_59")	CD8a/a	0.0249078046339086	Monocytes.and.Macrophages
AACGAAACAGAGAAAG-1_1	sample_23892	2104	1344	sample_23892	0.332699619771863	0	0	AACGAAACAGAGAAAG-1_1	Regulatory T cells	0.200522174082633	AACGAAACAGAGAAAG-1_1	0	T cells CD8 effector	T.cells.CD8	Tem/Trm cytotoxic T cells	0.398560503823662	c("Tem/Trm cytotoxic T cells_886", "Regulatory T cells_432", "Tcm/Naive helper T cells_317")	Regulatory T cells	0.200522174082633	T.cells.CD8
AACGAAACAGGAGGTT-1_1	sample_23892	1458	986	sample_23892	0.411522633744856	0	0	AACGAAACAGGAGGTT-1_1	Tcm/Naive helper T cells	0.543765861227122	AACGAAACAGGAGGTT-1_1	0	T cells CD8 effector	T.cells.CD8	Tem/Trm cytotoxic T cells	0.398560503823662	c("Tem/Trm cytotoxic T cells_886", "Regulatory T cells_432", "Tcm/Naive helper T cells_317")	Tcm/Naive helper T cells	0.543765861227122	T.cells.CD8
AACGAAAGTATCGTGT-1_1	sample_23892	1607	1067	sample_23892	0.186683260734287	1	1	AACGAAAGTATCGTGT-1_1	Plasma cells	0.770107613323207	AACGAAAGTATCGTGT-1_1	1	T cells CD4	T.cells.CD4	Regulatory T cells	0.449616122840691	c("Regulatory T cells_937", "Tem/Trm cytotoxic T cells_451", "Tcm/Naive helper T cells_118")	Plasma cells	0.770107613323207	T.cells.CD4
AACGAAAGTTCAACGT-1_1	sample_23892	5436	2673	sample_23892	0.588668138337012	6	6	AACGAAAGTTCAACGT-1_1	Naive B cells	0.993413120272877	AACGAAAGTTCAACGT-1_1	6	B cells GC	B.cells	Naive B cells	0.674033149171271	c("Naive B cells_732", "Regulatory T cells_62", "Tem/Effector helper T cells PD1+_38")	Naive B cells	0.993413120272877	B.cells
AACGAAATCCACTGGG-1_1	sample_23892	2240	1340	sample_23892	0.133928571428571	2	2	AACGAAATCCACTGGG-1_1	Regulatory T cells	0.0514015444904331	AACGAAATCCACTGGG-1_1	2	Treg	T.regs	Regulatory T cells	0.608778625954199	c("Regulatory T cells_957", "Tem/Trm cytotoxic T cells_250", "CD16- NK cells_44")	Regulatory T cells	0.0514015444904331	T.regs
AACGAAATCTTAGGAC-1_1	sample_23892	1550	1076	sample_23892	0.709677419354839	3	3	AACGAAATCTTAGGAC-1_1	Naive B cells	0.999999995206091	AACGAAATCTTAGGAC-1_1	3	B cells GC	B.cells	Naive B cells	0.994178525226391	c("Naive B cells_1537", "Memory B cells_4", "Age-associated B cells_3")	Naive B cells	0.999999995206091	B.cells
AACGGGAAGCAAACAT-1_1	sample_23892	1512	1071	sample_23892	0.264550264550265	3	3	AACGGGAAGCAAACAT-1_1	Naive B cells	0.349758357493952	AACGGGAAGCAAACAT-1_1	3	B cells GC	B.cells	Naive B cells	0.994178525226391	c("Naive B cells_1537", "Memory B cells_4", "Age-associated B cells_3")	Naive B cells	0.349758357493952	B.cells
AACGGGAAGCGAAACC-1_1	sample_23892	9165	4213	sample_23892	0.796508456082924	11	11	AACGGGAAGCGAAACC-1_1	Tem/Effector helper T cells PD1+	0.621354008411556	AACGGGAAGCGAAACC-1_1	11	Plasmablast	Plasma.cells	Regulatory T cells	0.436395759717314	c("Regulatory T cells_247", "Macrophages_59", "Tem/Trm cytotoxic T cells_42")	Tem/Effector helper T cells PD1+	0.621354008411556	Plasma.cells
AACGGGACAACAAGAT-1_1	sample_23892	3585	1878	sample_23892	1.19944211994421	1	1	AACGGGACAACAAGAT-1_1	Regulatory T cells	0.1128840593952	AACGGGACAACAAGAT-1_1	1	T cells CD4	T.cells.CD4	Regulatory T cells	0.449616122840691	c("Regulatory T cells_937", "Tem/Trm cytotoxic T cells_451", "Tcm/Naive helper T cells_118")	Regulatory T cells	0.1128840593952	T.cells.CD4
AACGGGACAGCGACCT-1_1	sample_23892	1753	1214	sample_23892	0.62749572162008	15	15	AACGGGACAGCGACCT-1_1	Tem/Trm cytotoxic T cells	0.00529740625780545	AACGGGACAGCGACCT-1_1	15	NK cells mature	NK.cells	Tem/Trm cytotoxic T cells	0.456591639871383	c("Tem/Trm cytotoxic T cells_142", "CD16- NK cells_37", "NK cells_27")	Tem/Trm cytotoxic T cells	0.00529740625780545	NK.cells
AACGGGACATTATGCG-1_1	sample_23892	1166	762	sample_23892	1.11492281303602	13	13	AACGGGACATTATGCG-1_1	Follicular helper T cells	0.00391183458871331	AACGGGACATTATGCG-1_1	13	CD4 T cells	T.cells.CD4	Tcm/Naive helper T cells	0.472636815920398	c("Tcm/Naive helper T cells_190", "Regulatory T cells_55", "Tem/Trm cytotoxic T cells_30")	Follicular helper T cells	0.00391183458871331	T.cells.CD4
AACGGGAGTAGTCACT-1_1	sample_23892	2363	1548	sample_23892	0.931019889970377	6	6	AACGGGAGTAGTCACT-1_1	Naive B cells	0.997598474478679	AACGGGAGTAGTCACT-1_1	6	B cells GC	B.cells	Naive B cells	0.674033149171271	c("Naive B cells_732", "Regulatory T cells_62", "Tem/Effector helper T cells PD1+_38")	Naive B cells	0.997598474478679	B.cells
AACGTCAAGAGCTGCA-1_1	sample_23892	1527	987	sample_23892	2.88146692861821	5	5	AACGTCAAGAGCTGCA-1_1	Cycling NK cells	0.0229773960219921	AACGTCAAGAGCTGCA-1_1	5	T cells CD4 naïve	T.cells.CD4	Tcm/Naive helper T cells	0.361766945925362	c("Tcm/Naive helper T cells_475", "Tem/Trm cytotoxic T cells_334", "Regulatory T cells_137")	Cycling NK cells	0.0229773960219921	T.cells.CD4
AACGTCAAGATACAGT-1_1	sample_23892	887	633	sample_23892	0.450958286358512	1	1	AACGTCAAGATACAGT-1_1	Tem/Trm cytotoxic T cells	0.941714349885747	AACGTCAAGATACAGT-1_1	1	T cells CD4	T.cells.CD4	Regulatory T cells	0.449616122840691	c("Regulatory T cells_937", "Tem/Trm cytotoxic T cells_451", "Tcm/Naive helper T cells_118")	Tem/Trm cytotoxic T cells	0.941714349885747	T.cells.CD4
AACGTCACAATACCTG-1_1	sample_23892	3347	1769	sample_23892	0.268897520167314	3	3	AACGTCACAATACCTG-1_1	Naive B cells	0.999999998768815	AACGTCACAATACCTG-1_1	3	B cells GC	B.cells	Naive B cells	0.994178525226391	c("Naive B cells_1537", "Memory B cells_4", "Age-associated B cells_3")	Naive B cells	0.999999998768815	B.cells
AACGTCACAGCGTTTA-1_1	sample_23892	1457	978	sample_23892	1.30404941660947	5	5	AACGTCACAGCGTTTA-1_1	Tcm/Naive helper T cells	0.718466702736646	AACGTCACAGCGTTTA-1_1	5	T cells CD4 naïve	T.cells.CD4	Tcm/Naive helper T cells	0.361766945925362	c("Tcm/Naive helper T cells_475", "Tem/Trm cytotoxic T cells_334", "Regulatory T cells_137")	Tcm/Naive helper T cells	0.718466702736646	T.cells.CD4
AACGTCACAGTATGAA-1_1	sample_23892	3554	1963	sample_23892	0.337647720877884	1	1	AACGTCACAGTATGAA-1_1	Regulatory T cells	0.0039231447377389	AACGTCACAGTATGAA-1_1	1	T cells CD4	T.cells.CD4	Regulatory T cells	0.449616122840691	c("Regulatory T cells_937", "Tem/Trm cytotoxic T cells_451", "Tcm/Naive helper T cells_118")	Regulatory T cells	0.0039231447377389	T.cells.CD4
AACGTCAGTAAGGCTG-1_1	sample_23892	2729	1560	sample_23892	1.28252106998901	5	5	AACGTCAGTAAGGCTG-1_1	Tem/Trm cytotoxic T cells	0.183237566305187	AACGTCAGTAAGGCTG-1_1	5	T cells CD4 naïve	T.cells.CD4	Tcm/Naive helper T cells	0.361766945925362	c("Tcm/Naive helper T cells_475", "Tem/Trm cytotoxic T cells_334", "Regulatory T cells_137")	Tem/Trm cytotoxic T cells	0.183237566305187	T.cells.CD4
AACGTCAGTGGTAATA-1_1	sample_23892	3030	1626	sample_23892	1.51815181518152	0	0	AACGTCAGTGGTAATA-1_1	Tem/Trm cytotoxic T cells	0.958905737728424	AACGTCAGTGGTAATA-1_1	0	T cells CD8 effector	T.cells.CD8	Tem/Trm cytotoxic T cells	0.398560503823662	c("Tem/Trm cytotoxic T cells_886", "Regulatory T cells_432", "Tcm/Naive helper T cells_317")	Tem/Trm cytotoxic T cells	0.958905737728424	T.cells.CD8
AACGTCATCGGCATAT-1_1	sample_23892	1521	1073	sample_23892	1.84089414858646	7	7	AACGTCATCGGCATAT-1_1	Memory B cells	0.943421691582273	AACGTCATCGGCATAT-1_1	7	B cells memory	B.cells	Naive B cells	0.607863974495218	c("Naive B cells_572", "Memory B cells_291", "Age-associated B cells_50")	Memory B cells	0.943421691582273	B.cells
AACGTCATCGTAATGC-1_1	sample_23892	2173	1319	sample_23892	0.782328578002761	0	0	AACGTCATCGTAATGC-1_1	Regulatory T cells	0.530872966321635	AACGTCATCGTAATGC-1_1	0	T cells CD8 effector	T.cells.CD8	Tem/Trm cytotoxic T cells	0.398560503823662	c("Tem/Trm cytotoxic T cells_886", "Regulatory T cells_432", "Tcm/Naive helper T cells_317")	Regulatory T cells	0.530872966321635	T.cells.CD8
AACGTCATCGTCACCT-1_1	sample_23892	3250	1771	sample_23892	0.984615384615385	3	3	AACGTCATCGTCACCT-1_1	Naive B cells	0.999999991023368	AACGTCATCGTCACCT-1_1	3	B cells GC	B.cells	Naive B cells	0.994178525226391	c("Naive B cells_1537", "Memory B cells_4", "Age-associated B cells_3")	Naive B cells	0.999999991023368	B.cells
AACGTCATCTTCTTCC-1_1	sample_23892	1175	820	sample_23892	3.31914893617021	4	4	AACGTCATCTTCTTCC-1_1	Naive B cells	0.999713896558832	AACGTCATCTTCTTCC-1_1	4	B cells naïve	B.cells	Naive B cells	0.955696202531646	c("Naive B cells_1359", "Memory B cells_30", "Age-associated B cells_9")	Naive B cells	0.999713896558832	B.cells
AACTTCTAGTCTAGCT-1_1	sample_23892	847	654	sample_23892	1.2987012987013	10	10	AACTTCTAGTCTAGCT-1_1	Regulatory T cells	0.688106655559843	AACTTCTAGTCTAGCT-1_1	10	Naive T cells	T.cells.CD4	Tem/Trm cytotoxic T cells	0.273972602739726	c("Tem/Trm cytotoxic T cells_200", "Tcm/Naive helper T cells_114", "Regulatory T cells_72")	Regulatory T cells	0.688106655559843	T.cells.CD4
AACTTCTCAAATAAGC-1_1	sample_23892	1311	898	sample_23892	0.22883295194508	0	0	AACTTCTCAAATAAGC-1_1	Tem/Trm cytotoxic T cells	0.506997312321532	AACTTCTCAAATAAGC-1_1	0	T cells CD8 effector	T.cells.CD8	Tem/Trm cytotoxic T cells	0.398560503823662	c("Tem/Trm cytotoxic T cells_886", "Regulatory T cells_432", "Tcm/Naive helper T cells_317")	Tem/Trm cytotoxic T cells	0.506997312321532	T.cells.CD8
AACTTCTCAAGCCATT-1_1	sample_23892	4158	2110	sample_23892	0.505050505050505	7	7	AACTTCTCAAGCCATT-1_1	Naive B cells	0.999999607723494	AACTTCTCAAGCCATT-1_1	7	B cells memory	B.cells	Naive B cells	0.607863974495218	c("Naive B cells_572", "Memory B cells_291", "Age-associated B cells_50")	Naive B cells	0.999999607723494	B.cells
AACTTCTCACCAATTG-1_1	sample_23892	10178	4341	sample_23892	0.62880723128316	8	8	AACTTCTCACCAATTG-1_1	Monocyte precursor	0.997348637946778	AACTTCTCACCAATTG-1_1	8	Monocyte/Macrophages	Monocytes.and.Macrophages	Alveolar macrophages	0.312157721796276	c("Alveolar macrophages_285", "DC_183", "Macrophages_59")	Monocyte precursor	0.997348637946778	Monocytes.and.Macrophages
AACTTCTCACCTCAGG-1_1	sample_23892	529	468	sample_23892	1.89035916824197	11	11	AACTTCTCACCTCAGG-1_1	Tcm/Naive helper T cells	0.871026647554981	AACTTCTCACCTCAGG-1_1	11	Plasmablast	Plasma.cells	Regulatory T cells	0.436395759717314	c("Regulatory T cells_247", "Macrophages_59", "Tem/Trm cytotoxic T cells_42")	Tcm/Naive helper T cells	0.871026647554981	Plasma.cells
AACTTCTCACTGAGGA-1_1	sample_23892	2694	1546	sample_23892	1.18782479584261	13	13	AACTTCTCACTGAGGA-1_1	Tcm/Naive helper T cells	0.442361520493339	AACTTCTCACTGAGGA-1_1	13	CD4 T cells	T.cells.CD4	Tcm/Naive helper T cells	0.472636815920398	c("Tcm/Naive helper T cells_190", "Regulatory T cells_55", "Tem/Trm cytotoxic T cells_30")	Tcm/Naive helper T cells	0.442361520493339	T.cells.CD4
AACTTCTCAGACCAAG-1_1	sample_23892	4172	2474	sample_23892	0.503355704697987	7	7	AACTTCTCAGACCAAG-1_1	Age-associated B cells	0.942896425594299	AACTTCTCAGACCAAG-1_1	7	B cells memory	B.cells	Naive B cells	0.607863974495218	c("Naive B cells_572", "Memory B cells_291", "Age-associated B cells_50")	Age-associated B cells	0.942896425594299	B.cells
AACTTCTCAGAGTTGG-1_1	sample_23892	1814	1185	sample_23892	3.96912899669239	5	5	AACTTCTCAGAGTTGG-1_1	Tcm/Naive helper T cells	0.0583298590467002	AACTTCTCAGAGTTGG-1_1	5	T cells CD4 naïve	T.cells.CD4	Tcm/Naive helper T cells	0.361766945925362	c("Tcm/Naive helper T cells_475", "Tem/Trm cytotoxic T cells_334", "Regulatory T cells_137")	Tcm/Naive helper T cells	0.0583298590467002	T.cells.CD4
AACTTCTGTAGGTCAG-1_1	sample_23892	3573	2003	sample_23892	0.363839910439407	3	3	AACTTCTGTAGGTCAG-1_1	Naive B cells	0.999994076533647	AACTTCTGTAGGTCAG-1_1	3	B cells GC	B.cells	Naive B cells	0.994178525226391	c("Naive B cells_1537", "Memory B cells_4", "Age-associated B cells_3")	Naive B cells	0.999994076533647	B.cells
AACTTCTGTCATAACC-1_1	sample_23892	3647	2169	sample_23892	0.219358376748012	15	15	AACTTCTGTCATAACC-1_1	CD16- NK cells	0.512323229714596	AACTTCTGTCATAACC-1_1	15	NK cells mature	NK.cells	Tem/Trm cytotoxic T cells	0.456591639871383	c("Tem/Trm cytotoxic T cells_142", "CD16- NK cells_37", "NK cells_27")	CD16- NK cells	0.512323229714596	NK.cells
AACTTCTTCCATATGG-1_1	sample_23892	1392	817	sample_23892	0.502873563218391	14	14	AACTTCTTCCATATGG-1_1	DC1	0.000554946123788226	AACTTCTTCCATATGG-1_1	14	Monocyte/Macrophages	Monocytes.and.Macrophages	Alveolar macrophages	0.179245283018868	c("Alveolar macrophages_57", "Tcm/Naive helper T cells_34", "DC2_31")	DC1	0.000554946123788226	Monocytes.and.Macrophages
AACTTCTTCCTTGAAG-1_1	sample_23892	2530	1545	sample_23892	0.513833992094862	9	9	AACTTCTTCCTTGAAG-1_1	Regulatory T cells	0.998719742760181	AACTTCTTCCTTGAAG-1_1	9	T cells CD4	T.cells.CD4	Regulatory T cells	0.708278580814718	c("Regulatory T cells_539", "Tem/Trm cytotoxic T cells_30", "Tem/Effector helper T cells PD1+_20")	Regulatory T cells	0.998719742760181	T.cells.CD4
AAGAACACACAAGTGG-1_1	sample_23892	4288	2276	sample_23892	2.79850746268657	3	3	AAGAACACACAAGTGG-1_1	Naive B cells	0.997806160011964	AAGAACACACAAGTGG-1_1	3	B cells GC	B.cells	Naive B cells	0.994178525226391	c("Naive B cells_1537", "Memory B cells_4", "Age-associated B cells_3")	Naive B cells	0.997806160011964	B.cells
AAGAACACAGCACCCA-1_1	sample_23892	4525	2347	sample_23892	0.861878453038674	9	9	AAGAACACAGCACCCA-1_1	Regulatory T cells	0.829993673634225	AAGAACACAGCACCCA-1_1	9	T cells CD4	T.cells.CD4	Regulatory T cells	0.708278580814718	c("Regulatory T cells_539", "Tem/Trm cytotoxic T cells_30", "Tem/Effector helper T cells PD1+_20")	Regulatory T cells	0.829993673634225	T.cells.CD4
AAGAACACAGGAATAT-1_1	sample_23892	2290	1483	sample_23892	1.65938864628821	6	6	AAGAACACAGGAATAT-1_1	Naive B cells	0.0830886679201823	AAGAACACAGGAATAT-1_1	6	B cells GC	B.cells	Naive B cells	0.674033149171271	c("Naive B cells_732", "Regulatory T cells_62", "Tem/Effector helper T cells PD1+_38")	Naive B cells	0.0830886679201823	B.cells
AAGAACACATAGCACT-1_1	sample_23892	1422	972	sample_23892	0.773558368495077	3	3	AAGAACACATAGCACT-1_1	Naive B cells	0.998769672303568	AAGAACACATAGCACT-1_1	3	B cells GC	B.cells	Naive B cells	0.994178525226391	c("Naive B cells_1537", "Memory B cells_4", "Age-associated B cells_3")	Naive B cells	0.998769672303568	B.cells
AAGAACAGTACGCGTC-1_1	sample_23892	6058	2887	sample_23892	0.528227137669198	6	6	AAGAACAGTACGCGTC-1_1	Naive B cells	0.991202438002679	AAGAACAGTACGCGTC-1_1	6	B cells GC	B.cells	Naive B cells	0.674033149171271	c("Naive B cells_732", "Regulatory T cells_62", "Tem/Effector helper T cells PD1+_38")	Naive B cells	0.991202438002679	B.cells
AAGAACAGTAGACGGT-1_1	sample_23892	2752	1614	sample_23892	1.92587209302326	3	3	AAGAACAGTAGACGGT-1_1	Naive B cells	0.99999999996428	AAGAACAGTAGACGGT-1_1	3	B cells GC	B.cells	Naive B cells	0.994178525226391	c("Naive B cells_1537", "Memory B cells_4", "Age-associated B cells_3")	Naive B cells	0.99999999996428	B.cells
AAGAACAGTGACACGA-1_1	sample_23892	8878	3746	sample_23892	1.29533678756477	6	6	AAGAACAGTGACACGA-1_1	DC	0.832959755565947	AAGAACAGTGACACGA-1_1	6	B cells GC	B.cells	Naive B cells	0.674033149171271	c("Naive B cells_732", "Regulatory T cells_62", "Tem/Effector helper T cells PD1+_38")	DC	0.832959755565947	B.cells
AAGAACATCACTCTTA-1_1	sample_23892	5612	2963	sample_23892	0.481111903064861	6	6	AAGAACATCACTCTTA-1_1	Naive B cells	0.99999953073929	AAGAACATCACTCTTA-1_1	6	B cells GC	B.cells	Naive B cells	0.674033149171271	c("Naive B cells_732", "Regulatory T cells_62", "Tem/Effector helper T cells PD1+_38")	Naive B cells	0.99999953073929	B.cells
AAGAACATCACTGGGC-1_1	sample_23892	2089	1366	sample_23892	0.574437529918621	7	7	AAGAACATCACTGGGC-1_1	Naive B cells	0.999495882850917	AAGAACATCACTGGGC-1_1	7	B cells memory	B.cells	Naive B cells	0.607863974495218	c("Naive B cells_572", "Memory B cells_291", "Age-associated B cells_50")	Naive B cells	0.999495882850917	B.cells
AAGAACATCGCGTGAC-1_1	sample_23892	1254	873	sample_23892	0.637958532695375	0	0	AAGAACATCGCGTGAC-1_1	Tem/Trm cytotoxic T cells	0.00580141748874818	AAGAACATCGCGTGAC-1_1	0	T cells CD8 effector	T.cells.CD8	Tem/Trm cytotoxic T cells	0.398560503823662	c("Tem/Trm cytotoxic T cells_886", "Regulatory T cells_432", "Tcm/Naive helper T cells_317")	Tem/Trm cytotoxic T cells	0.00580141748874818	T.cells.CD8
AAGACAAAGCAATTAG-1_1	sample_23892	1627	1059	sample_23892	2.45851259987707	3	3	AAGACAAAGCAATTAG-1_1	Naive B cells	0.999999987247639	AAGACAAAGCAATTAG-1_1	3	B cells GC	B.cells	Naive B cells	0.994178525226391	c("Naive B cells_1537", "Memory B cells_4", "Age-associated B cells_3")	Naive B cells	0.999999987247639	B.cells
AAGACAACACCTGTCT-1_1	sample_23892	6319	2821	sample_23892	1.55087830352904	9	9	AAGACAACACCTGTCT-1_1	Regulatory T cells	0.999858816833692	AAGACAACACCTGTCT-1_1	9	T cells CD4	T.cells.CD4	Regulatory T cells	0.708278580814718	c("Regulatory T cells_539", "Tem/Trm cytotoxic T cells_30", "Tem/Effector helper T cells PD1+_20")	Regulatory T cells	0.999858816833692	T.cells.CD4
AAGACAACACGAAGAC-1_1	sample_23892	3249	1861	sample_23892	0.861803631886734	3	3	AAGACAACACGAAGAC-1_1	Naive B cells	0.999999997749313	AAGACAACACGAAGAC-1_1	3	B cells GC	B.cells	Naive B cells	0.994178525226391	c("Naive B cells_1537", "Memory B cells_4", "Age-associated B cells_3")	Naive B cells	0.999999997749313	B.cells
AAGACAACATCTGTTT-1_1	sample_23892	2868	1759	sample_23892	0.836820083682008	6	6	AAGACAACATCTGTTT-1_1	Naive B cells	0.992099610353145	AAGACAACATCTGTTT-1_1	6	B cells GC	B.cells	Naive B cells	0.674033149171271	c("Naive B cells_732", "Regulatory T cells_62", "Tem/Effector helper T cells PD1+_38")	Naive B cells	0.992099610353145	B.cells
AAGACAAGTCCGATCG-1_1	sample_23892	2198	1454	sample_23892	9.50864422202002	21	21	AAGACAAGTCCGATCG-1_1	Memory B cells	0.104399365740485	AAGACAAGTCCGATCG-1_1	21	fibroblast	Fibroblast	Regulatory T cells	0.571428571428571	c("Regulatory T cells_28", "Tem/Trm cytotoxic T cells_8", "Naive B cells_3")	Memory B cells	0.104399365740485	Fibroblast
AAGACAATCACAGTGT-1_1	sample_23892	786	604	sample_23892	6.23409669211196	11	11	AAGACAATCACAGTGT-1_1	Tem/Trm cytotoxic T cells	0.257865688542458	AAGACAATCACAGTGT-1_1	11	Plasmablast	Plasma.cells	Regulatory T cells	0.436395759717314	c("Regulatory T cells_247", "Macrophages_59", "Tem/Trm cytotoxic T cells_42")	Tem/Trm cytotoxic T cells	0.257865688542458	Plasma.cells
AAGACAATCGTTATCT-1_1	sample_23892	798	625	sample_23892	3.00751879699248	5	5	AAGACAATCGTTATCT-1_1	Tcm/Naive helper T cells	0.512208510303968	AAGACAATCGTTATCT-1_1	5	T cells CD4 naïve	T.cells.CD4	Tcm/Naive helper T cells	0.361766945925362	c("Tcm/Naive helper T cells_475", "Tem/Trm cytotoxic T cells_334", "Regulatory T cells_137")	Tcm/Naive helper T cells	0.512208510303968	T.cells.CD4
AAGACTCAGACTAAGT-1_1	sample_23892	4841	2404	sample_23892	0.619706672175171	20	20	AAGACTCAGACTAAGT-1_1	pDC	0.999999999915523	AAGACTCAGACTAAGT-1_1	20	Dendritic cells	Dendritic.cells	pDC	0.936507936507937	c("pDC_59", "Naive B cells_2", "Mono-mac_1")	pDC	0.999999999915523	Dendritic.cells
AAGACTCAGCCTAACT-1_1	sample_23892	1044	798	sample_23892	2.01149425287356	4	4	AAGACTCAGCCTAACT-1_1	Naive B cells	0.761090055617987	AAGACTCAGCCTAACT-1_1	4	B cells naïve	B.cells	Naive B cells	0.955696202531646	c("Naive B cells_1359", "Memory B cells_30", "Age-associated B cells_9")	Naive B cells	0.761090055617987	B.cells
AAGACTCAGGACCCAA-1_1	sample_23892	1728	1191	sample_23892	0.694444444444444	3	3	AAGACTCAGGACCCAA-1_1	Naive B cells	0.999999572268435	AAGACTCAGGACCCAA-1_1	3	B cells GC	B.cells	Naive B cells	0.994178525226391	c("Naive B cells_1537", "Memory B cells_4", "Age-associated B cells_3")	Naive B cells	0.999999572268435	B.cells
AAGACTCAGGTACTGG-1_1	sample_23892	597	517	sample_23892	3.01507537688442	12	12	AAGACTCAGGTACTGG-1_1	Fibroblasts	0.998681259979644	AAGACTCAGGTACTGG-1_1	12	Endothelial vs fibroblast	Fibroblast	Fibroblasts	0.702179176755448	c("Fibroblasts_290", "Epithelial cells_103", "Alveolar macrophages_5")	Fibroblasts	0.998681259979644	Fibroblast
AAGACTCCAAAGTATG-1_1	sample_23892	3503	1846	sample_23892	0.542392235226948	3	3	AAGACTCCAAAGTATG-1_1	Naive B cells	0.999716934167173	AAGACTCCAAAGTATG-1_1	3	B cells GC	B.cells	Naive B cells	0.994178525226391	c("Naive B cells_1537", "Memory B cells_4", "Age-associated B cells_3")	Naive B cells	0.999716934167173	B.cells
AAGACTCCACAGTCAT-1_1	sample_23892	3761	2006	sample_23892	0.904014889657006	21	21	AAGACTCCACAGTCAT-1_1	Regulatory T cells	0.910755676468939	AAGACTCCACAGTCAT-1_1	21	fibroblast	Fibroblast	Regulatory T cells	0.571428571428571	c("Regulatory T cells_28", "Tem/Trm cytotoxic T cells_8", "Naive B cells_3")	Regulatory T cells	0.910755676468939	Fibroblast
AAGACTCGTAGAGACC-1_1	sample_23892	1461	1041	sample_23892	1.50581793292266	4	4	AAGACTCGTAGAGACC-1_1	Naive B cells	0.999997498157622	AAGACTCGTAGAGACC-1_1	4	B cells naïve	B.cells	Naive B cells	0.955696202531646	c("Naive B cells_1359", "Memory B cells_30", "Age-associated B cells_9")	Naive B cells	0.999997498157622	B.cells
AAGACTCGTATCGATC-1_1	sample_23892	6921	3024	sample_23892	2.22511197803786	3	3	AAGACTCGTATCGATC-1_1	Naive B cells	0.999929210505129	AAGACTCGTATCGATC-1_1	3	B cells GC	B.cells	Naive B cells	0.994178525226391	c("Naive B cells_1537", "Memory B cells_4", "Age-associated B cells_3")	Naive B cells	0.999929210505129	B.cells
AAGACTCTCGCGAAGA-1_1	sample_23892	1611	1132	sample_23892	0.496585971446307	3	3	AAGACTCTCGCGAAGA-1_1	Naive B cells	0.999981474631079	AAGACTCTCGCGAAGA-1_1	3	B cells GC	B.cells	Naive B cells	0.994178525226391	c("Naive B cells_1537", "Memory B cells_4", "Age-associated B cells_3")	Naive B cells	0.999981474631079	B.cells
AAGACTCTCGTAGCTA-1_1	sample_23892	996	732	sample_23892	1.10441767068273	10	10	AAGACTCTCGTAGCTA-1_1	Regulatory T cells	0.0419794381996181	AAGACTCTCGTAGCTA-1_1	10	Naive T cells	T.cells.CD4	Tem/Trm cytotoxic T cells	0.273972602739726	c("Tem/Trm cytotoxic T cells_200", "Tcm/Naive helper T cells_114", "Regulatory T cells_72")	Regulatory T cells	0.0419794381996181	T.cells.CD4
AAGACTCTCTCAACCC-1_1	sample_23892	2995	1792	sample_23892	0.601001669449082	3	3	AAGACTCTCTCAACCC-1_1	Naive B cells	0.999998333052917	AAGACTCTCTCAACCC-1_1	3	B cells GC	B.cells	Naive B cells	0.994178525226391	c("Naive B cells_1537", "Memory B cells_4", "Age-associated B cells_3")	Naive B cells	0.999998333052917	B.cells
AAGATAGAGACGGTCA-1_1	sample_23892	1399	1019	sample_23892	0.714796283059328	4	4	AAGATAGAGACGGTCA-1_1	Naive B cells	0.0622476807533545	AAGATAGAGACGGTCA-1_1	4	B cells naïve	B.cells	Naive B cells	0.955696202531646	c("Naive B cells_1359", "Memory B cells_30", "Age-associated B cells_9")	Naive B cells	0.0622476807533545	B.cells
AAGATAGAGATTAGAC-1_1	sample_23892	1091	817	sample_23892	4.12465627864345	5	5	AAGATAGAGATTAGAC-1_1	Tcm/Naive helper T cells	0.231619945455738	AAGATAGAGATTAGAC-1_1	5	T cells CD4 naïve	T.cells.CD4	Tcm/Naive helper T cells	0.361766945925362	c("Tcm/Naive helper T cells_475", "Tem/Trm cytotoxic T cells_334", "Regulatory T cells_137")	Tcm/Naive helper T cells	0.231619945455738	T.cells.CD4
AAGATAGAGCATCAGG-1_1	sample_23892	3675	1949	sample_23892	0.299319727891156	3	3	AAGATAGAGCATCAGG-1_1	Naive B cells	0.999999998308388	AAGATAGAGCATCAGG-1_1	3	B cells GC	B.cells	Naive B cells	0.994178525226391	c("Naive B cells_1537", "Memory B cells_4", "Age-associated B cells_3")	Naive B cells	0.999999998308388	B.cells
AAGATAGAGGCGACAT-1_1	sample_23892	3673	2206	sample_23892	1.1162537435339	6	6	AAGATAGAGGCGACAT-1_1	Naive B cells	0.948617114930477	AAGATAGAGGCGACAT-1_1	6	B cells GC	B.cells	Naive B cells	0.674033149171271	c("Naive B cells_732", "Regulatory T cells_62", "Tem/Effector helper T cells PD1+_38")	Naive B cells	0.948617114930477	B.cells
AAGATAGCAACAGTGG-1_1	sample_23892	2786	1726	sample_23892	1.79468772433597	5	5	AAGATAGCAACAGTGG-1_1	Tem/Trm cytotoxic T cells	0.0838482956945516	AAGATAGCAACAGTGG-1_1	5	T cells CD4 naïve	T.cells.CD4	Tcm/Naive helper T cells	0.361766945925362	c("Tcm/Naive helper T cells_475", "Tem/Trm cytotoxic T cells_334", "Regulatory T cells_137")	Tem/Trm cytotoxic T cells	0.0838482956945516	T.cells.CD4
AAGATAGGTAATTGGA-1_1	sample_23892	8506	3497	sample_23892	0.529038325887609	13	13	AAGATAGGTAATTGGA-1_1	Epithelial cells	0.0460400348313203	AAGATAGGTAATTGGA-1_1	13	CD4 T cells	T.cells.CD4	Tcm/Naive helper T cells	0.472636815920398	c("Tcm/Naive helper T cells_190", "Regulatory T cells_55", "Tem/Trm cytotoxic T cells_30")	Epithelial cells	0.0460400348313203	T.cells.CD4
AAGATAGGTTCAACGT-1_1	sample_23892	2123	1374	sample_23892	0.329722091380122	1	1	AAGATAGGTTCAACGT-1_1	Regulatory T cells	0.875083275771479	AAGATAGGTTCAACGT-1_1	1	T cells CD4	T.cells.CD4	Regulatory T cells	0.449616122840691	c("Regulatory T cells_937", "Tem/Trm cytotoxic T cells_451", "Tcm/Naive helper T cells_118")	Regulatory T cells	0.875083275771479	T.cells.CD4
AAGATAGGTTTCGACA-1_1	sample_23892	1528	1133	sample_23892	0.261780104712042	12	12	AAGATAGGTTTCGACA-1_1	Fibroblasts	0.999574217829259	AAGATAGGTTTCGACA-1_1	12	Endothelial vs fibroblast	Fibroblast	Fibroblasts	0.702179176755448	c("Fibroblasts_290", "Epithelial cells_103", "Alveolar macrophages_5")	Fibroblasts	0.999574217829259	Fibroblast
AAGATAGTCTTACACT-1_1	sample_23892	2319	1500	sample_23892	0.215610176800345	4	4	AAGATAGTCTTACACT-1_1	Naive B cells	0.999904494646869	AAGATAGTCTTACACT-1_1	4	B cells naïve	B.cells	Naive B cells	0.955696202531646	c("Naive B cells_1359", "Memory B cells_30", "Age-associated B cells_9")	Naive B cells	0.999904494646869	B.cells
AAGCATCAGTAACAGT-1_1	sample_23892	4128	2157	sample_23892	0.62984496124031	1	1	AAGCATCAGTAACAGT-1_1	Plasma cells	0.029799989842916	AAGCATCAGTAACAGT-1_1	1	T cells CD4	T.cells.CD4	Regulatory T cells	0.449616122840691	c("Regulatory T cells_937", "Tem/Trm cytotoxic T cells_451", "Tcm/Naive helper T cells_118")	Plasma cells	0.029799989842916	T.cells.CD4
AAGCATCCACATCCCT-1_1	sample_23892	2108	1346	sample_23892	0.996204933586338	0	0	AAGCATCCACATCCCT-1_1	Plasma cells	0.531617696963275	AAGCATCCACATCCCT-1_1	0	T cells CD8 effector	T.cells.CD8	Tem/Trm cytotoxic T cells	0.398560503823662	c("Tem/Trm cytotoxic T cells_886", "Regulatory T cells_432", "Tcm/Naive helper T cells_317")	Plasma cells	0.531617696963275	T.cells.CD8
AAGCATCCAGTTCTAG-1_1	sample_23892	2023	1262	sample_23892	1.08749382105783	2	2	AAGCATCCAGTTCTAG-1_1	Naive B cells	0.0334431652402855	AAGCATCCAGTTCTAG-1_1	2	Treg	T.regs	Regulatory T cells	0.608778625954199	c("Regulatory T cells_957", "Tem/Trm cytotoxic T cells_250", "CD16- NK cells_44")	Naive B cells	0.0334431652402855	T.regs
AAGCATCGTGAGTAAT-1_1	sample_23892	1652	1107	sample_23892	1.99757869249395	0	0	AAGCATCGTGAGTAAT-1_1	Double-negative thymocytes	0.00397026716213112	AAGCATCGTGAGTAAT-1_1	0	T cells CD8 effector	T.cells.CD8	Tem/Trm cytotoxic T cells	0.398560503823662	c("Tem/Trm cytotoxic T cells_886", "Regulatory T cells_432", "Tcm/Naive helper T cells_317")	Double-negative thymocytes	0.00397026716213112	T.cells.CD8
AAGCATCGTGTCACAT-1_1	sample_23892	1263	888	sample_23892	3.80047505938242	13	13	AAGCATCGTGTCACAT-1_1	Tcm/Naive helper T cells	0.197389150267621	AAGCATCGTGTCACAT-1_1	13	CD4 T cells	T.cells.CD4	Tcm/Naive helper T cells	0.472636815920398	c("Tcm/Naive helper T cells_190", "Regulatory T cells_55", "Tem/Trm cytotoxic T cells_30")	Tcm/Naive helper T cells	0.197389150267621	T.cells.CD4
AAGCATCGTTGCAACT-1_1	sample_23892	1640	1128	sample_23892	0.365853658536585	4	4	AAGCATCGTTGCAACT-1_1	Naive B cells	0.999976444430324	AAGCATCGTTGCAACT-1_1	4	B cells naïve	B.cells	Naive B cells	0.955696202531646	c("Naive B cells_1359", "Memory B cells_30", "Age-associated B cells_9")	Naive B cells	0.999976444430324	B.cells
AAGCATCTCCCTCTCC-1_1	sample_23892	3371	1738	sample_23892	0.711954909522397	15	15	AAGCATCTCCCTCTCC-1_1	CD16- NK cells	0.999930649296476	AAGCATCTCCCTCTCC-1_1	15	NK cells mature	NK.cells	Tem/Trm cytotoxic T cells	0.456591639871383	c("Tem/Trm cytotoxic T cells_142", "CD16- NK cells_37", "NK cells_27")	CD16- NK cells	0.999930649296476	NK.cells
AAGCCATAGACATAAC-1_1	sample_23892	2405	1506	sample_23892	0.332640332640333	3	3	AAGCCATAGACATAAC-1_1	Naive B cells	0.99993512632977	AAGCCATAGACATAAC-1_1	3	B cells GC	B.cells	Naive B cells	0.994178525226391	c("Naive B cells_1537", "Memory B cells_4", "Age-associated B cells_3")	Naive B cells	0.99993512632977	B.cells
AAGCCATAGATTTGCC-1_1	sample_23892	2307	1472	sample_23892	0.390117035110533	1	1	AAGCCATAGATTTGCC-1_1	Tem/Trm cytotoxic T cells	0.0868924426946625	AAGCCATAGATTTGCC-1_1	1	T cells CD4	T.cells.CD4	Regulatory T cells	0.449616122840691	c("Regulatory T cells_937", "Tem/Trm cytotoxic T cells_451", "Tcm/Naive helper T cells_118")	Tem/Trm cytotoxic T cells	0.0868924426946625	T.cells.CD4
AAGCCATAGGCATGCA-1_1	sample_23892	3673	2021	sample_23892	0.190579907432616	0	0	AAGCCATAGGCATGCA-1_1	Tem/Trm cytotoxic T cells	0.0289700088788164	AAGCCATAGGCATGCA-1_1	0	T cells CD8 effector	T.cells.CD8	Tem/Trm cytotoxic T cells	0.398560503823662	c("Tem/Trm cytotoxic T cells_886", "Regulatory T cells_432", "Tcm/Naive helper T cells_317")	Tem/Trm cytotoxic T cells	0.0289700088788164	T.cells.CD8
AAGCCATAGGCCTAGA-1_1	sample_23892	2531	1667	sample_23892	0.0790201501382853	11	11	AAGCCATAGGCCTAGA-1_1	Regulatory T cells	0.804385397896205	AAGCCATAGGCCTAGA-1_1	11	Plasmablast	Plasma.cells	Regulatory T cells	0.436395759717314	c("Regulatory T cells_247", "Macrophages_59", "Tem/Trm cytotoxic T cells_42")	Regulatory T cells	0.804385397896205	Plasma.cells
AAGCCATAGTTTCAGC-1_1	sample_23892	1452	1024	sample_23892	1.79063360881543	0	0	AAGCCATAGTTTCAGC-1_1	Follicular helper T cells	0.0341120098353532	AAGCCATAGTTTCAGC-1_1	0	T cells CD8 effector	T.cells.CD8	Tem/Trm cytotoxic T cells	0.398560503823662	c("Tem/Trm cytotoxic T cells_886", "Regulatory T cells_432", "Tcm/Naive helper T cells_317")	Follicular helper T cells	0.0341120098353532	T.cells.CD8
AAGCCATCAATTGTGC-1_1	sample_23892	2668	1530	sample_23892	0.862068965517241	15	15	AAGCCATCAATTGTGC-1_1	Tem/Trm cytotoxic T cells	0.195501321521488	AAGCCATCAATTGTGC-1_1	15	NK cells mature	NK.cells	Tem/Trm cytotoxic T cells	0.456591639871383	c("Tem/Trm cytotoxic T cells_142", "CD16- NK cells_37", "NK cells_27")	Tem/Trm cytotoxic T cells	0.195501321521488	NK.cells
AAGCCATCACCAACAT-1_1	sample_23892	1213	914	sample_23892	0.494641384995878	0	0	AAGCCATCACCAACAT-1_1	Tem/Trm cytotoxic T cells	0.372889352526765	AAGCCATCACCAACAT-1_1	0	T cells CD8 effector	T.cells.CD8	Tem/Trm cytotoxic T cells	0.398560503823662	c("Tem/Trm cytotoxic T cells_886", "Regulatory T cells_432", "Tcm/Naive helper T cells_317")	Tem/Trm cytotoxic T cells	0.372889352526765	T.cells.CD8
AAGCCATCAGCTCATA-1_1	sample_23892	1704	1103	sample_23892	3.87323943661972	5	5	AAGCCATCAGCTCATA-1_1	Tem/Trm cytotoxic T cells	0.333075242343736	AAGCCATCAGCTCATA-1_1	5	T cells CD4 naïve	T.cells.CD4	Tcm/Naive helper T cells	0.361766945925362	c("Tcm/Naive helper T cells_475", "Tem/Trm cytotoxic T cells_334", "Regulatory T cells_137")	Tem/Trm cytotoxic T cells	0.333075242343736	T.cells.CD4
AAGCCATCAGGTGAGT-1_1	sample_23892	5421	2647	sample_23892	0.2029145914038	6	6	AAGCCATCAGGTGAGT-1_1	Naive B cells	0.981485999315011	AAGCCATCAGGTGAGT-1_1	6	B cells GC	B.cells	Naive B cells	0.674033149171271	c("Naive B cells_732", "Regulatory T cells_62", "Tem/Effector helper T cells PD1+_38")	Naive B cells	0.981485999315011	B.cells
AAGCCATCAGTCTCTC-1_1	sample_23892	2085	1265	sample_23892	4.84412470023981	9	9	AAGCCATCAGTCTCTC-1_1	Naive B cells	0.137155430084072	AAGCCATCAGTCTCTC-1_1	9	T cells CD4	T.cells.CD4	Regulatory T cells	0.708278580814718	c("Regulatory T cells_539", "Tem/Trm cytotoxic T cells_30", "Tem/Effector helper T cells PD1+_20")	Naive B cells	0.137155430084072	T.cells.CD4
AAGCCATCATCCGATA-1_1	sample_23892	5433	2628	sample_23892	0.957113933370145	3	3	AAGCCATCATCCGATA-1_1	Naive B cells	0.99999999998239	AAGCCATCATCCGATA-1_1	3	B cells GC	B.cells	Naive B cells	0.994178525226391	c("Naive B cells_1537", "Memory B cells_4", "Age-associated B cells_3")	Naive B cells	0.99999999998239	B.cells
AAGCCATGTCACCGAC-1_1	sample_23892	2079	1355	sample_23892	0.336700336700337	3	3	AAGCCATGTCACCGAC-1_1	Naive B cells	0.999899384564327	AAGCCATGTCACCGAC-1_1	3	B cells GC	B.cells	Naive B cells	0.994178525226391	c("Naive B cells_1537", "Memory B cells_4", "Age-associated B cells_3")	Naive B cells	0.999899384564327	B.cells
AAGCCATGTGTCTTAG-1_1	sample_23892	664	510	sample_23892	1.50602409638554	10	10	AAGCCATGTGTCTTAG-1_1	Naive B cells	0.00580495673887793	AAGCCATGTGTCTTAG-1_1	10	Naive T cells	T.cells.CD4	Tem/Trm cytotoxic T cells	0.273972602739726	c("Tem/Trm cytotoxic T cells_200", "Tcm/Naive helper T cells_114", "Regulatory T cells_72")	Naive B cells	0.00580495673887793	T.cells.CD4
AAGCCATTCACCTGTC-1_1	sample_23892	1932	1254	sample_23892	1.24223602484472	5	5	AAGCCATTCACCTGTC-1_1	Tem/Trm cytotoxic T cells	0.102100810254896	AAGCCATTCACCTGTC-1_1	5	T cells CD4 naïve	T.cells.CD4	Tcm/Naive helper T cells	0.361766945925362	c("Tcm/Naive helper T cells_475", "Tem/Trm cytotoxic T cells_334", "Regulatory T cells_137")	Tem/Trm cytotoxic T cells	0.102100810254896	T.cells.CD4
AAGCCATTCAGCTGTA-1_1	sample_23892	3720	2056	sample_23892	0.268817204301075	7	7	AAGCCATTCAGCTGTA-1_1	Age-associated B cells	0.999884584723872	AAGCCATTCAGCTGTA-1_1	7	B cells memory	B.cells	Naive B cells	0.607863974495218	c("Naive B cells_572", "Memory B cells_291", "Age-associated B cells_50")	Age-associated B cells	0.999884584723872	B.cells
AAGCCATTCGCCGAAC-1_1	sample_23892	1252	887	sample_23892	1.19808306709265	5	5	AAGCCATTCGCCGAAC-1_1	Tcm/Naive helper T cells	0.0662146725430727	AAGCCATTCGCCGAAC-1_1	5	T cells CD4 naïve	T.cells.CD4	Tcm/Naive helper T cells	0.361766945925362	c("Tcm/Naive helper T cells_475", "Tem/Trm cytotoxic T cells_334", "Regulatory T cells_137")	Tcm/Naive helper T cells	0.0662146725430727	T.cells.CD4
AAGCCATTCGTCAGAT-1_1	sample_23892	1594	1108	sample_23892	0.439146800501882	4	4	AAGCCATTCGTCAGAT-1_1	Naive B cells	0.999985638009591	AAGCCATTCGTCAGAT-1_1	4	B cells naïve	B.cells	Naive B cells	0.955696202531646	c("Naive B cells_1359", "Memory B cells_30", "Age-associated B cells_9")	Naive B cells	0.999985638009591	B.cells
AAGCCATTCTACTTCA-1_1	sample_23892	3144	1834	sample_23892	0.477099236641221	3	3	AAGCCATTCTACTTCA-1_1	Naive B cells	0.999999893557375	AAGCCATTCTACTTCA-1_1	3	B cells GC	B.cells	Naive B cells	0.994178525226391	c("Naive B cells_1537", "Memory B cells_4", "Age-associated B cells_3")	Naive B cells	0.999999893557375	B.cells
AAGCGAGAGATACCAA-1_1	sample_23892	7748	3895	sample_23892	1.18740320082602	11	11	AAGCGAGAGATACCAA-1_1	Epithelial cells	0.199633297375429	AAGCGAGAGATACCAA-1_1	11	Plasmablast	Plasma.cells	Regulatory T cells	0.436395759717314	c("Regulatory T cells_247", "Macrophages_59", "Tem/Trm cytotoxic T cells_42")	Epithelial cells	0.199633297375429	Plasma.cells
AAGCGAGAGTGGTCAG-1_1	sample_23892	1795	1254	sample_23892	0.668523676880223	4	4	AAGCGAGAGTGGTCAG-1_1	Naive B cells	0.999992771502738	AAGCGAGAGTGGTCAG-1_1	4	B cells naïve	B.cells	Naive B cells	0.955696202531646	c("Naive B cells_1359", "Memory B cells_30", "Age-associated B cells_9")	Naive B cells	0.999992771502738	B.cells
AAGCGAGCATCGTTCC-1_1	sample_23892	1241	886	sample_23892	2.82030620467365	4	4	AAGCGAGCATCGTTCC-1_1	Naive B cells	0.999729820535693	AAGCGAGCATCGTTCC-1_1	4	B cells naïve	B.cells	Naive B cells	0.955696202531646	c("Naive B cells_1359", "Memory B cells_30", "Age-associated B cells_9")	Naive B cells	0.999729820535693	B.cells
AAGCGAGCATTAGGAA-1_1	sample_23892	4014	2199	sample_23892	0.423517688091679	16	16	AAGCGAGCATTAGGAA-1_1	Naive B cells	0.576825971575468	AAGCGAGCATTAGGAA-1_1	16	Tfh	T.cells.follicular.helper	Regulatory T cells	0.760416666666667	c("Regulatory T cells_219", "Naive B cells_17", "Plasma cells_6")	Naive B cells	0.576825971575468	T.cells.follicular.helper
AAGCGAGGTGATAGTA-1_1	sample_23892	1462	1014	sample_23892	0.615595075239398	5	5	AAGCGAGGTGATAGTA-1_1	Tem/Trm cytotoxic T cells	0.0195595446790714	AAGCGAGGTGATAGTA-1_1	5	T cells CD4 naïve	T.cells.CD4	Tcm/Naive helper T cells	0.361766945925362	c("Tcm/Naive helper T cells_475", "Tem/Trm cytotoxic T cells_334", "Regulatory T cells_137")	Tem/Trm cytotoxic T cells	0.0195595446790714	T.cells.CD4
AAGCGAGTCAAGCCTA-1_1	sample_23892	2972	1804	sample_23892	0.605652759084791	3	3	AAGCGAGTCAAGCCTA-1_1	Naive B cells	0.999999883669955	AAGCGAGTCAAGCCTA-1_1	3	B cells GC	B.cells	Naive B cells	0.994178525226391	c("Naive B cells_1537", "Memory B cells_4", "Age-associated B cells_3")	Naive B cells	0.999999883669955	B.cells
AAGCGAGTCACCTTGC-1_1	sample_23892	5390	2745	sample_23892	2.28200371057514	11	11	AAGCGAGTCACCTTGC-1_1	Regulatory T cells	0.938573227965264	AAGCGAGTCACCTTGC-1_1	11	Plasmablast	Plasma.cells	Regulatory T cells	0.436395759717314	c("Regulatory T cells_247", "Macrophages_59", "Tem/Trm cytotoxic T cells_42")	Regulatory T cells	0.938573227965264	Plasma.cells
AAGCGTTAGACGTCGA-1_1	sample_23892	1753	1179	sample_23892	1.42612664004564	3	3	AAGCGTTAGACGTCGA-1_1	Naive B cells	0.999997858656754	AAGCGTTAGACGTCGA-1_1	3	B cells GC	B.cells	Naive B cells	0.994178525226391	c("Naive B cells_1537", "Memory B cells_4", "Age-associated B cells_3")	Naive B cells	0.999997858656754	B.cells
AAGCGTTAGGCTCACC-1_1	sample_23892	1895	1242	sample_23892	2.84960422163588	4	4	AAGCGTTAGGCTCACC-1_1	Naive B cells	0.999981633384767	AAGCGTTAGGCTCACC-1_1	4	B cells naïve	B.cells	Naive B cells	0.955696202531646	c("Naive B cells_1359", "Memory B cells_30", "Age-associated B cells_9")	Naive B cells	0.999981633384767	B.cells
AAGCGTTCAGGTCAGA-1_1	sample_23892	503	427	sample_23892	2.18687872763419	10	10	AAGCGTTCAGGTCAGA-1_1	Tcm/Naive helper T cells	0.644069452065783	AAGCGTTCAGGTCAGA-1_1	10	Naive T cells	T.cells.CD4	Tem/Trm cytotoxic T cells	0.273972602739726	c("Tem/Trm cytotoxic T cells_200", "Tcm/Naive helper T cells_114", "Regulatory T cells_72")	Tcm/Naive helper T cells	0.644069452065783	T.cells.CD4
AAGCGTTCATGGCGCT-1_1	sample_23892	1346	960	sample_23892	0.445765230312036	0	0	AAGCGTTCATGGCGCT-1_1	Tem/Trm cytotoxic T cells	0.762548189688612	AAGCGTTCATGGCGCT-1_1	0	T cells CD8 effector	T.cells.CD8	Tem/Trm cytotoxic T cells	0.398560503823662	c("Tem/Trm cytotoxic T cells_886", "Regulatory T cells_432", "Tcm/Naive helper T cells_317")	Tem/Trm cytotoxic T cells	0.762548189688612	T.cells.CD8
AAGCGTTTCCACAGCG-1_1	sample_23892	2503	1458	sample_23892	2.91650019976029	5	5	AAGCGTTTCCACAGCG-1_1	Tem/Trm cytotoxic T cells	0.762611783386318	AAGCGTTTCCACAGCG-1_1	5	T cells CD4 naïve	T.cells.CD4	Tcm/Naive helper T cells	0.361766945925362	c("Tcm/Naive helper T cells_475", "Tem/Trm cytotoxic T cells_334", "Regulatory T cells_137")	Tem/Trm cytotoxic T cells	0.762611783386318	T.cells.CD4
AAGCGTTTCGTAACCA-1_1	sample_23892	1401	971	sample_23892	2.28408279800143	4	4	AAGCGTTTCGTAACCA-1_1	Naive B cells	0.999656779699291	AAGCGTTTCGTAACCA-1_1	4	B cells naïve	B.cells	Naive B cells	0.955696202531646	c("Naive B cells_1359", "Memory B cells_30", "Age-associated B cells_9")	Naive B cells	0.999656779699291	B.cells
AAGCGTTTCTTCTTCC-1_1	sample_23892	1970	1269	sample_23892	0.456852791878173	14	14	AAGCGTTTCTTCTTCC-1_1	Alveolar macrophages	0.000551466338843665	AAGCGTTTCTTCTTCC-1_1	14	Monocyte/Macrophages	Monocytes.and.Macrophages	Alveolar macrophages	0.179245283018868	c("Alveolar macrophages_57", "Tcm/Naive helper T cells_34", "DC2_31")	Alveolar macrophages	0.000551466338843665	Monocytes.and.Macrophages
AAGGAATAGGACTAAT-1_1	sample_23892	10114	4485	sample_23892	1.61162744710303	10	10	AAGGAATAGGACTAAT-1_1	DC3	0.348834959545269	AAGGAATAGGACTAAT-1_1	10	Naive T cells	T.cells.CD4	Tem/Trm cytotoxic T cells	0.273972602739726	c("Tem/Trm cytotoxic T cells_200", "Tcm/Naive helper T cells_114", "Regulatory T cells_72")	DC3	0.348834959545269	T.cells.CD4
AAGGAATAGTCCTGTA-1_1	sample_23892	4312	2358	sample_23892	1.78571428571429	16	16	AAGGAATAGTCCTGTA-1_1	Regulatory T cells	0.997220245387693	AAGGAATAGTCCTGTA-1_1	16	Tfh	T.cells.follicular.helper	Regulatory T cells	0.760416666666667	c("Regulatory T cells_219", "Naive B cells_17", "Plasma cells_6")	Regulatory T cells	0.997220245387693	T.cells.follicular.helper
AAGGAATCAAGAGTTA-1_1	sample_23892	1752	1143	sample_23892	2.96803652968037	5	5	AAGGAATCAAGAGTTA-1_1	Cycling T cells	0.124103049904028	AAGGAATCAAGAGTTA-1_1	5	T cells CD4 naïve	T.cells.CD4	Tcm/Naive helper T cells	0.361766945925362	c("Tcm/Naive helper T cells_475", "Tem/Trm cytotoxic T cells_334", "Regulatory T cells_137")	Cycling T cells	0.124103049904028	T.cells.CD4
AAGGAATCAGCAAGAC-1_1	sample_23892	8393	3485	sample_23892	0.309781961158108	8	8	AAGGAATCAGCAAGAC-1_1	DC	0.930844066816464	AAGGAATCAGCAAGAC-1_1	8	Monocyte/Macrophages	Monocytes.and.Macrophages	Alveolar macrophages	0.312157721796276	c("Alveolar macrophages_285", "DC_183", "Macrophages_59")	DC	0.930844066816464	Monocytes.and.Macrophages
AAGGAATCAGGTGTTT-1_1	sample_23892	1279	904	sample_23892	2.03283815480844	5	5	AAGGAATCAGGTGTTT-1_1	Tcm/Naive helper T cells	0.160149040180935	AAGGAATCAGGTGTTT-1_1	5	T cells CD4 naïve	T.cells.CD4	Tcm/Naive helper T cells	0.361766945925362	c("Tcm/Naive helper T cells_475", "Tem/Trm cytotoxic T cells_334", "Regulatory T cells_137")	Tcm/Naive helper T cells	0.160149040180935	T.cells.CD4
AAGGAATCATATGAAG-1_1	sample_23892	2171	1370	sample_23892	0.736987563334869	0	0	AAGGAATCATATGAAG-1_1	Tem/Trm cytotoxic T cells	0.0347132151357512	AAGGAATCATATGAAG-1_1	0	T cells CD8 effector	T.cells.CD8	Tem/Trm cytotoxic T cells	0.398560503823662	c("Tem/Trm cytotoxic T cells_886", "Regulatory T cells_432", "Tcm/Naive helper T cells_317")	Tem/Trm cytotoxic T cells	0.0347132151357512	T.cells.CD8
AAGGTAACATCCTATT-1_1	sample_23892	4365	2057	sample_23892	0.274914089347079	7	7	AAGGTAACATCCTATT-1_1	Naive B cells	0.999999917151863	AAGGTAACATCCTATT-1_1	7	B cells memory	B.cells	Naive B cells	0.607863974495218	c("Naive B cells_572", "Memory B cells_291", "Age-associated B cells_50")	Naive B cells	0.999999917151863	B.cells
AAGGTAAGTATAATGG-1_1	sample_23892	1951	1196	sample_23892	6.71450538185546	5	5	AAGGTAAGTATAATGG-1_1	Regulatory T cells	0.0209704082922507	AAGGTAAGTATAATGG-1_1	5	T cells CD4 naïve	T.cells.CD4	Tcm/Naive helper T cells	0.361766945925362	c("Tcm/Naive helper T cells_475", "Tem/Trm cytotoxic T cells_334", "Regulatory T cells_137")	Regulatory T cells	0.0209704082922507	T.cells.CD4
AAGGTAATCACCTCAC-1_1	sample_23892	4527	2222	sample_23892	0.861497680583168	3	3	AAGGTAATCACCTCAC-1_1	Naive B cells	0.99995792903478	AAGGTAATCACCTCAC-1_1	3	B cells GC	B.cells	Naive B cells	0.994178525226391	c("Naive B cells_1537", "Memory B cells_4", "Age-associated B cells_3")	Naive B cells	0.99995792903478	B.cells
AAGGTAATCATTCATC-1_1	sample_23892	541	435	sample_23892	6.28465804066543	4	4	AAGGTAATCATTCATC-1_1	Naive B cells	0.999914313607154	AAGGTAATCATTCATC-1_1	4	B cells naïve	B.cells	Naive B cells	0.955696202531646	c("Naive B cells_1359", "Memory B cells_30", "Age-associated B cells_9")	Naive B cells	0.999914313607154	B.cells
AAGGTAATCCATGCAA-1_1	sample_23892	2171	1446	sample_23892	1.24366651312759	3	3	AAGGTAATCCATGCAA-1_1	Naive B cells	0.999276015716354	AAGGTAATCCATGCAA-1_1	3	B cells GC	B.cells	Naive B cells	0.994178525226391	c("Naive B cells_1537", "Memory B cells_4", "Age-associated B cells_3")	Naive B cells	0.999276015716354	B.cells
AAGGTAATCTGTGCGG-1_1	sample_23892	619	496	sample_23892	8.56219709208401	2	2	AAGGTAATCTGTGCGG-1_1	Tem/Trm cytotoxic T cells	0.142297840295373	AAGGTAATCTGTGCGG-1_1	2	Treg	T.regs	Regulatory T cells	0.608778625954199	c("Regulatory T cells_957", "Tem/Trm cytotoxic T cells_250", "CD16- NK cells_44")	Tem/Trm cytotoxic T cells	0.142297840295373	T.regs
AAGTACCAGCAGATAT-1_1	sample_23892	1846	1167	sample_23892	1.57096424702058	0	0	AAGTACCAGCAGATAT-1_1	Tem/Trm cytotoxic T cells	0.0802843615771875	AAGTACCAGCAGATAT-1_1	0	T cells CD8 effector	T.cells.CD8	Tem/Trm cytotoxic T cells	0.398560503823662	c("Tem/Trm cytotoxic T cells_886", "Regulatory T cells_432", "Tcm/Naive helper T cells_317")	Tem/Trm cytotoxic T cells	0.0802843615771875	T.cells.CD8
AAGTACCCAGTTAGGG-1_1	sample_23892	1182	862	sample_23892	0.676818950930626	0	0	AAGTACCCAGTTAGGG-1_1	Regulatory T cells	0.0863252918274118	AAGTACCCAGTTAGGG-1_1	0	T cells CD8 effector	T.cells.CD8	Tem/Trm cytotoxic T cells	0.398560503823662	c("Tem/Trm cytotoxic T cells_886", "Regulatory T cells_432", "Tcm/Naive helper T cells_317")	Regulatory T cells	0.0863252918274118	T.cells.CD8
AAGTACCCATCGTGGC-1_1	sample_23892	5772	2749	sample_23892	0.762300762300762	3	3	AAGTACCCATCGTGGC-1_1	Naive B cells	0.999999999992383	AAGTACCCATCGTGGC-1_1	3	B cells GC	B.cells	Naive B cells	0.994178525226391	c("Naive B cells_1537", "Memory B cells_4", "Age-associated B cells_3")	Naive B cells	0.999999999992383	B.cells
AAGTACCTCACATACG-1_1	sample_23892	13434	4828	sample_23892	1.74184903974989	6	6	AAGTACCTCACATACG-1_1	Regulatory T cells	0.999996366219889	AAGTACCTCACATACG-1_1	6	B cells GC	B.cells	Naive B cells	0.674033149171271	c("Naive B cells_732", "Regulatory T cells_62", "Tem/Effector helper T cells PD1+_38")	Regulatory T cells	0.999996366219889	B.cells
AAGTACCTCGTGGTAT-1_1	sample_23892	5506	2373	sample_23892	0.435888122048674	16	16	AAGTACCTCGTGGTAT-1_1	Regulatory T cells	0.998049256919772	AAGTACCTCGTGGTAT-1_1	16	Tfh	T.cells.follicular.helper	Regulatory T cells	0.760416666666667	c("Regulatory T cells_219", "Naive B cells_17", "Plasma cells_6")	Regulatory T cells	0.998049256919772	T.cells.follicular.helper
AAGTCGTAGCAGTAAT-1_1	sample_23892	2211	1397	sample_23892	0.316598824061511	1	1	AAGTCGTAGCAGTAAT-1_1	Tem/Temra cytotoxic T cells	0.152391795574075	AAGTCGTAGCAGTAAT-1_1	1	T cells CD4	T.cells.CD4	Regulatory T cells	0.449616122840691	c("Regulatory T cells_937", "Tem/Trm cytotoxic T cells_451", "Tcm/Naive helper T cells_118")	Tem/Temra cytotoxic T cells	0.152391795574075	T.cells.CD4
AAGTCGTAGCTAAACA-1_1	sample_23892	2010	1338	sample_23892	0.895522388059702	4	4	AAGTCGTAGCTAAACA-1_1	Naive B cells	0.999999966986051	AAGTCGTAGCTAAACA-1_1	4	B cells naïve	B.cells	Naive B cells	0.955696202531646	c("Naive B cells_1359", "Memory B cells_30", "Age-associated B cells_9")	Naive B cells	0.999999966986051	B.cells
AAGTCGTGTATTCCGA-1_1	sample_23892	5333	2719	sample_23892	0.243765235327208	11	11	AAGTCGTGTATTCCGA-1_1	Regulatory T cells	0.963880683644864	AAGTCGTGTATTCCGA-1_1	11	Plasmablast	Plasma.cells	Regulatory T cells	0.436395759717314	c("Regulatory T cells_247", "Macrophages_59", "Tem/Trm cytotoxic T cells_42")	Regulatory T cells	0.963880683644864	Plasma.cells
AAGTCGTGTCTTCGAA-1_1	sample_23892	1692	1145	sample_23892	1.95035460992908	3	3	AAGTCGTGTCTTCGAA-1_1	Naive B cells	0.724270151415535	AAGTCGTGTCTTCGAA-1_1	3	B cells GC	B.cells	Naive B cells	0.994178525226391	c("Naive B cells_1537", "Memory B cells_4", "Age-associated B cells_3")	Naive B cells	0.724270151415535	B.cells
AAGTCGTGTGCCGAAA-1_1	sample_23892	881	687	sample_23892	0.340522133938706	4	4	AAGTCGTGTGCCGAAA-1_1	Naive B cells	0.999998848885732	AAGTCGTGTGCCGAAA-1_1	4	B cells naïve	B.cells	Naive B cells	0.955696202531646	c("Naive B cells_1359", "Memory B cells_30", "Age-associated B cells_9")	Naive B cells	0.999998848885732	B.cells
AAGTCGTTCCAACTGA-1_1	sample_23892	1914	1277	sample_23892	0.940438871473354	3	3	AAGTCGTTCCAACTGA-1_1	Naive B cells	0.999992484404562	AAGTCGTTCCAACTGA-1_1	3	B cells GC	B.cells	Naive B cells	0.994178525226391	c("Naive B cells_1537", "Memory B cells_4", "Age-associated B cells_3")	Naive B cells	0.999992484404562	B.cells
AAGTCGTTCGAATGCT-1_1	sample_23892	7445	3674	sample_23892	0.134318334452653	12	12	AAGTCGTTCGAATGCT-1_1	Epithelial cells	0.999999077923917	AAGTCGTTCGAATGCT-1_1	12	Endothelial vs fibroblast	Fibroblast	Fibroblasts	0.702179176755448	c("Fibroblasts_290", "Epithelial cells_103", "Alveolar macrophages_5")	Epithelial cells	0.999999077923917	Fibroblast
AAGTCGTTCGCGAAGA-1_1	sample_23892	2851	1612	sample_23892	1.19256401262715	7	7	AAGTCGTTCGCGAAGA-1_1	Naive B cells	0.999999995795785	AAGTCGTTCGCGAAGA-1_1	7	B cells memory	B.cells	Naive B cells	0.607863974495218	c("Naive B cells_572", "Memory B cells_291", "Age-associated B cells_50")	Naive B cells	0.999999995795785	B.cells
AAGTCGTTCTGAGGCC-1_1	sample_23892	521	439	sample_23892	1.15163147792706	4	4	AAGTCGTTCTGAGGCC-1_1	Naive B cells	0.363545900269255	AAGTCGTTCTGAGGCC-1_1	4	B cells naïve	B.cells	Naive B cells	0.955696202531646	c("Naive B cells_1359", "Memory B cells_30", "Age-associated B cells_9")	Naive B cells	0.363545900269255	B.cells
AAGTGAAAGAAACTGT-1_1	sample_23892	9249	4068	sample_23892	0.205427613796086	8	8	AAGTGAAAGAAACTGT-1_1	Memory CD4+ cytotoxic T cells	0.99998182403817	AAGTGAAAGAAACTGT-1_1	8	Monocyte/Macrophages	Monocytes.and.Macrophages	Alveolar macrophages	0.312157721796276	c("Alveolar macrophages_285", "DC_183", "Macrophages_59")	Memory CD4+ cytotoxic T cells	0.99998182403817	Monocytes.and.Macrophages
AAGTGAAAGATTGACA-1_1	sample_23892	1105	797	sample_23892	0.633484162895928	1	1	AAGTGAAAGATTGACA-1_1	Regulatory T cells	0.0259624437472971	AAGTGAAAGATTGACA-1_1	1	T cells CD4	T.cells.CD4	Regulatory T cells	0.449616122840691	c("Regulatory T cells_937", "Tem/Trm cytotoxic T cells_451", "Tcm/Naive helper T cells_118")	Regulatory T cells	0.0259624437472971	T.cells.CD4
AAGTGAACAGAAGCTG-1_1	sample_23892	2332	1486	sample_23892	0.943396226415094	0	0	AAGTGAACAGAAGCTG-1_1	Tem/Trm cytotoxic T cells	0.249331784617678	AAGTGAACAGAAGCTG-1_1	0	T cells CD8 effector	T.cells.CD8	Tem/Trm cytotoxic T cells	0.398560503823662	c("Tem/Trm cytotoxic T cells_886", "Regulatory T cells_432", "Tcm/Naive helper T cells_317")	Tem/Trm cytotoxic T cells	0.249331784617678	T.cells.CD8
AAGTGAAGTGCATCTA-1_1	sample_23892	2145	1408	sample_23892	0.792540792540793	20	20	AAGTGAAGTGCATCTA-1_1	pDC	0.862603159384413	AAGTGAAGTGCATCTA-1_1	20	Dendritic cells	Dendritic.cells	pDC	0.936507936507937	c("pDC_59", "Naive B cells_2", "Mono-mac_1")	pDC	0.862603159384413	Dendritic.cells
AAGTGAAGTGCGGATA-1_1	sample_23892	1933	1246	sample_23892	1.08639420589757	3	3	AAGTGAAGTGCGGATA-1_1	Naive B cells	0.992737488519308	AAGTGAAGTGCGGATA-1_1	3	B cells GC	B.cells	Naive B cells	0.994178525226391	c("Naive B cells_1537", "Memory B cells_4", "Age-associated B cells_3")	Naive B cells	0.992737488519308	B.cells
AAGTGAATCATTTGTC-1_1	sample_23892	3426	1977	sample_23892	4.26152948044367	11	11	AAGTGAATCATTTGTC-1_1	Macrophages	0.798052072100875	AAGTGAATCATTTGTC-1_1	11	Plasmablast	Plasma.cells	Regulatory T cells	0.436395759717314	c("Regulatory T cells_247", "Macrophages_59", "Tem/Trm cytotoxic T cells_42")	Macrophages	0.798052072100875	Plasma.cells
AAGTGAATCCCAATAG-1_1	sample_23892	2660	1644	sample_23892	0.827067669172932	7	7	AAGTGAATCCCAATAG-1_1	Memory B cells	0.999028218635097	AAGTGAATCCCAATAG-1_1	7	B cells memory	B.cells	Naive B cells	0.607863974495218	c("Naive B cells_572", "Memory B cells_291", "Age-associated B cells_50")	Memory B cells	0.999028218635097	B.cells
AAGTGAATCGCCATAA-1_1	sample_23892	1300	891	sample_23892	0.692307692307692	5	5	AAGTGAATCGCCATAA-1_1	Tcm/Naive helper T cells	0.0138124766376043	AAGTGAATCGCCATAA-1_1	5	T cells CD4 naïve	T.cells.CD4	Tcm/Naive helper T cells	0.361766945925362	c("Tcm/Naive helper T cells_475", "Tem/Trm cytotoxic T cells_334", "Regulatory T cells_137")	Tcm/Naive helper T cells	0.0138124766376043	T.cells.CD4
AAGTGAATCGCGCCAA-1_1	sample_23892	2091	1289	sample_23892	0.0956480153036825	1	1	AAGTGAATCGCGCCAA-1_1	Follicular helper T cells	0.286917362690233	AAGTGAATCGCGCCAA-1_1	1	T cells CD4	T.cells.CD4	Regulatory T cells	0.449616122840691	c("Regulatory T cells_937", "Tem/Trm cytotoxic T cells_451", "Tcm/Naive helper T cells_118")	Follicular helper T cells	0.286917362690233	T.cells.CD4
AAGTTCGAGACCCTTA-1_1	sample_23892	5338	2839	sample_23892	0.674409891345073	6	6	AAGTTCGAGACCCTTA-1_1	Naive B cells	0.999981799127325	AAGTTCGAGACCCTTA-1_1	6	B cells GC	B.cells	Naive B cells	0.674033149171271	c("Naive B cells_732", "Regulatory T cells_62", "Tem/Effector helper T cells PD1+_38")	Naive B cells	0.999981799127325	B.cells
AAGTTCGAGGCACCAA-1_1	sample_23892	853	652	sample_23892	1.99296600234467	5	5	AAGTTCGAGGCACCAA-1_1	Tcm/Naive helper T cells	0.197589165913993	AAGTTCGAGGCACCAA-1_1	5	T cells CD4 naïve	T.cells.CD4	Tcm/Naive helper T cells	0.361766945925362	c("Tcm/Naive helper T cells_475", "Tem/Trm cytotoxic T cells_334", "Regulatory T cells_137")	Tcm/Naive helper T cells	0.197589165913993	T.cells.CD4
AAGTTCGAGTTTAGGA-1_1	sample_23892	3904	2164	sample_23892	0.230532786885246	0	0	AAGTTCGAGTTTAGGA-1_1	Tcm/Naive helper T cells	0.0230961690777409	AAGTTCGAGTTTAGGA-1_1	0	T cells CD8 effector	T.cells.CD8	Tem/Trm cytotoxic T cells	0.398560503823662	c("Tem/Trm cytotoxic T cells_886", "Regulatory T cells_432", "Tcm/Naive helper T cells_317")	Tcm/Naive helper T cells	0.0230961690777409	T.cells.CD8
AAGTTCGCAACGAGGT-1_1	sample_23892	1146	680	sample_23892	1.83246073298429	17	17	AAGTTCGCAACGAGGT-1_1	DC1	0.9966690146	AAGTTCGCAACGAGGT-1_1	17	Dendreitic cells	Dendritic.cells	DC1	0.957446808510638	c("DC1_90", "Plasma cells_1", "Naive B cells_1")	DC1	0.9966690146	Dendritic.cells
AAGTTCGGTTTACGAC-1_1	sample_23892	2854	1813	sample_23892	0.560616678346181	6	6	AAGTTCGGTTTACGAC-1_1	Naive B cells	0.975625888872106	AAGTTCGGTTTACGAC-1_1	6	B cells GC	B.cells	Naive B cells	0.674033149171271	c("Naive B cells_732", "Regulatory T cells_62", "Tem/Effector helper T cells PD1+_38")	Naive B cells	0.975625888872106	B.cells
AATAGAGAGCGTTAGG-1_1	sample_23892	3233	1840	sample_23892	0.587689452520878	7	7	AATAGAGAGCGTTAGG-1_1	Naive B cells	0.997458694839784	AATAGAGAGCGTTAGG-1_1	7	B cells memory	B.cells	Naive B cells	0.607863974495218	c("Naive B cells_572", "Memory B cells_291", "Age-associated B cells_50")	Naive B cells	0.997458694839784	B.cells
AATAGAGAGGTATCTC-1_1	sample_23892	2723	1648	sample_23892	3.59897172236504	4	4	AATAGAGAGGTATCTC-1_1	Naive B cells	0.976477531597308	AATAGAGAGGTATCTC-1_1	4	B cells naïve	B.cells	Naive B cells	0.955696202531646	c("Naive B cells_1359", "Memory B cells_30", "Age-associated B cells_9")	Naive B cells	0.976477531597308	B.cells
AATAGAGGTATCAGGG-1_1	sample_23892	4891	2455	sample_23892	0.102228583111838	7	7	AATAGAGGTATCAGGG-1_1	Naive B cells	0.992864859261223	AATAGAGGTATCAGGG-1_1	7	B cells memory	B.cells	Naive B cells	0.607863974495218	c("Naive B cells_572", "Memory B cells_291", "Age-associated B cells_50")	Naive B cells	0.992864859261223	B.cells
AATAGAGTCGAAGTGG-1_1	sample_23892	1871	1271	sample_23892	1.7103153393907	4	4	AATAGAGTCGAAGTGG-1_1	Naive B cells	0.905390558764485	AATAGAGTCGAAGTGG-1_1	4	B cells naïve	B.cells	Naive B cells	0.955696202531646	c("Naive B cells_1359", "Memory B cells_30", "Age-associated B cells_9")	Naive B cells	0.905390558764485	B.cells
AATAGAGTCTTGATTC-1_1	sample_23892	10555	4240	sample_23892	1.00426338228328	6	6	AATAGAGTCTTGATTC-1_1	Naive B cells	0.994705955147538	AATAGAGTCTTGATTC-1_1	6	B cells GC	B.cells	Naive B cells	0.674033149171271	c("Naive B cells_732", "Regulatory T cells_62", "Tem/Effector helper T cells PD1+_38")	Naive B cells	0.994705955147538	B.cells
AATCACGAGCATGTTC-1_1	sample_23892	1989	1297	sample_23892	0.603318250377074	0	0	AATCACGAGCATGTTC-1_1	Tem/Trm cytotoxic T cells	0.418173139574689	AATCACGAGCATGTTC-1_1	0	T cells CD8 effector	T.cells.CD8	Tem/Trm cytotoxic T cells	0.398560503823662	c("Tem/Trm cytotoxic T cells_886", "Regulatory T cells_432", "Tcm/Naive helper T cells_317")	Tem/Trm cytotoxic T cells	0.418173139574689	T.cells.CD8
AATCACGAGGACAGTC-1_1	sample_23892	4217	2188	sample_23892	0.545411429926488	2	2	AATCACGAGGACAGTC-1_1	Regulatory T cells	0.115110934786195	AATCACGAGGACAGTC-1_1	2	Treg	T.regs	Regulatory T cells	0.608778625954199	c("Regulatory T cells_957", "Tem/Trm cytotoxic T cells_250", "CD16- NK cells_44")	Regulatory T cells	0.115110934786195	T.regs
AATCACGCACGACGTC-1_1	sample_23892	2022	1214	sample_23892	1.48367952522255	2	2	AATCACGCACGACGTC-1_1	Regulatory T cells	0.959343891072158	AATCACGCACGACGTC-1_1	2	Treg	T.regs	Regulatory T cells	0.608778625954199	c("Regulatory T cells_957", "Tem/Trm cytotoxic T cells_250", "CD16- NK cells_44")	Regulatory T cells	0.959343891072158	T.regs
AATCACGCAGCCTTCT-1_1	sample_23892	4005	2001	sample_23892	0.848938826466916	3	3	AATCACGCAGCCTTCT-1_1	Naive B cells	0.999999980542322	AATCACGCAGCCTTCT-1_1	3	B cells GC	B.cells	Naive B cells	0.994178525226391	c("Naive B cells_1537", "Memory B cells_4", "Age-associated B cells_3")	Naive B cells	0.999999980542322	B.cells
AATCACGCATTGCTTT-1_1	sample_23892	1581	1045	sample_23892	1.96078431372549	10	10	AATCACGCATTGCTTT-1_1	Tem/Trm cytotoxic T cells	0.0789087642688988	AATCACGCATTGCTTT-1_1	10	Naive T cells	T.cells.CD4	Tem/Trm cytotoxic T cells	0.273972602739726	c("Tem/Trm cytotoxic T cells_200", "Tcm/Naive helper T cells_114", "Regulatory T cells_72")	Tem/Trm cytotoxic T cells	0.0789087642688988	T.cells.CD4
AATCACGGTACCATAC-1_1	sample_23892	1172	865	sample_23892	0.767918088737201	4	4	AATCACGGTACCATAC-1_1	Naive B cells	0.999944463233448	AATCACGGTACCATAC-1_1	4	B cells naïve	B.cells	Naive B cells	0.955696202531646	c("Naive B cells_1359", "Memory B cells_30", "Age-associated B cells_9")	Naive B cells	0.999944463233448	B.cells
AATCACGGTAGTCCTA-1_1	sample_23892	2693	1551	sample_23892	0.25993316004456	4	4	AATCACGGTAGTCCTA-1_1	Naive B cells	0.999987281547646	AATCACGGTAGTCCTA-1_1	4	B cells naïve	B.cells	Naive B cells	0.955696202531646	c("Naive B cells_1359", "Memory B cells_30", "Age-associated B cells_9")	Naive B cells	0.999987281547646	B.cells
AATCACGGTAGTGCGA-1_1	sample_23892	4464	2527	sample_23892	0.940860215053763	3	3	AATCACGGTAGTGCGA-1_1	Naive B cells	0.999993501092844	AATCACGGTAGTGCGA-1_1	3	B cells GC	B.cells	Naive B cells	0.994178525226391	c("Naive B cells_1537", "Memory B cells_4", "Age-associated B cells_3")	Naive B cells	0.999993501092844	B.cells
AATCACGGTCCAAAGG-1_1	sample_23892	2474	1502	sample_23892	1.37429264349232	3	3	AATCACGGTCCAAAGG-1_1	Naive B cells	0.999999999973192	AATCACGGTCCAAAGG-1_1	3	B cells GC	B.cells	Naive B cells	0.994178525226391	c("Naive B cells_1537", "Memory B cells_4", "Age-associated B cells_3")	Naive B cells	0.999999999973192	B.cells
AATCACGGTGCGACAA-1_1	sample_23892	3602	1992	sample_23892	0.416435313714603	11	11	AATCACGGTGCGACAA-1_1	DC	0.290377153975705	AATCACGGTGCGACAA-1_1	11	Plasmablast	Plasma.cells	Regulatory T cells	0.436395759717314	c("Regulatory T cells_247", "Macrophages_59", "Tem/Trm cytotoxic T cells_42")	DC	0.290377153975705	Plasma.cells
AATCACGTCTATCCAT-1_1	sample_23892	965	725	sample_23892	3.93782383419689	4	4	AATCACGTCTATCCAT-1_1	Naive B cells	0.993511445647765	AATCACGTCTATCCAT-1_1	4	B cells naïve	B.cells	Naive B cells	0.955696202531646	c("Naive B cells_1359", "Memory B cells_30", "Age-associated B cells_9")	Naive B cells	0.993511445647765	B.cells
AATCGACAGATCGGTG-1_1	sample_23892	3593	2050	sample_23892	0.473142220985249	3	3	AATCGACAGATCGGTG-1_1	Naive B cells	0.999999999957818	AATCGACAGATCGGTG-1_1	3	B cells GC	B.cells	Naive B cells	0.994178525226391	c("Naive B cells_1537", "Memory B cells_4", "Age-associated B cells_3")	Naive B cells	0.999999999957818	B.cells
AATCGACAGGCTTAAA-1_1	sample_23892	2998	1763	sample_23892	0.733822548365577	1	1	AATCGACAGGCTTAAA-1_1	Plasma cells	0.335939968080613	AATCGACAGGCTTAAA-1_1	1	T cells CD4	T.cells.CD4	Regulatory T cells	0.449616122840691	c("Regulatory T cells_937", "Tem/Trm cytotoxic T cells_451", "Tcm/Naive helper T cells_118")	Plasma cells	0.335939968080613	T.cells.CD4
AATCGACAGTTAACAG-1_1	sample_23892	1151	859	sample_23892	1.99826238053866	4	4	AATCGACAGTTAACAG-1_1	Naive B cells	0.841490958043054	AATCGACAGTTAACAG-1_1	4	B cells naïve	B.cells	Naive B cells	0.955696202531646	c("Naive B cells_1359", "Memory B cells_30", "Age-associated B cells_9")	Naive B cells	0.841490958043054	B.cells
AATCGACCACTGCGAC-1_1	sample_23892	3869	2136	sample_23892	0.284311191522357	6	6	AATCGACCACTGCGAC-1_1	Naive B cells	0.9987276518594	AATCGACCACTGCGAC-1_1	6	B cells GC	B.cells	Naive B cells	0.674033149171271	c("Naive B cells_732", "Regulatory T cells_62", "Tem/Effector helper T cells PD1+_38")	Naive B cells	0.9987276518594	B.cells
AATCGACTCAAACCCA-1_1	sample_23892	9100	3576	sample_23892	0.252747252747253	6	6	AATCGACTCAAACCCA-1_1	Naive B cells	0.999257196263647	AATCGACTCAAACCCA-1_1	6	B cells GC	B.cells	Naive B cells	0.674033149171271	c("Naive B cells_732", "Regulatory T cells_62", "Tem/Effector helper T cells PD1+_38")	Naive B cells	0.999257196263647	B.cells
AATCGACTCTAGTTCT-1_1	sample_23892	1966	1339	sample_23892	0.8646998982706	7	7	AATCGACTCTAGTTCT-1_1	Naive B cells	0.999855770957666	AATCGACTCTAGTTCT-1_1	7	B cells memory	B.cells	Naive B cells	0.607863974495218	c("Naive B cells_572", "Memory B cells_291", "Age-associated B cells_50")	Naive B cells	0.999855770957666	B.cells
AATCGTGAGACCCTTA-1_1	sample_23892	3067	1783	sample_23892	0.71731333550701	3	3	AATCGTGAGACCCTTA-1_1	Naive B cells	0.999999518349503	AATCGTGAGACCCTTA-1_1	3	B cells GC	B.cells	Naive B cells	0.994178525226391	c("Naive B cells_1537", "Memory B cells_4", "Age-associated B cells_3")	Naive B cells	0.999999518349503	B.cells
AATCGTGAGCACCGAA-1_1	sample_23892	5219	2748	sample_23892	1.32209235485725	6	6	AATCGTGAGCACCGAA-1_1	Naive B cells	0.99999977934799	AATCGTGAGCACCGAA-1_1	6	B cells GC	B.cells	Naive B cells	0.674033149171271	c("Naive B cells_732", "Regulatory T cells_62", "Tem/Effector helper T cells PD1+_38")	Naive B cells	0.99999977934799	B.cells
AATCGTGAGCGACCCT-1_1	sample_23892	836	616	sample_23892	1.07655502392344	0	0	AATCGTGAGCGACCCT-1_1	Macrophages	0.424454092230933	AATCGTGAGCGACCCT-1_1	0	T cells CD8 effector	T.cells.CD8	Tem/Trm cytotoxic T cells	0.398560503823662	c("Tem/Trm cytotoxic T cells_886", "Regulatory T cells_432", "Tcm/Naive helper T cells_317")	Macrophages	0.424454092230933	T.cells.CD8
AATCGTGAGGTCACAG-1_1	sample_23892	2205	1329	sample_23892	0.408163265306122	13	13	AATCGTGAGGTCACAG-1_1	Tcm/Naive helper T cells	0.979774795771147	AATCGTGAGGTCACAG-1_1	13	CD4 T cells	T.cells.CD4	Tcm/Naive helper T cells	0.472636815920398	c("Tcm/Naive helper T cells_190", "Regulatory T cells_55", "Tem/Trm cytotoxic T cells_30")	Tcm/Naive helper T cells	0.979774795771147	T.cells.CD4
AATCGTGAGTAGATCA-1_1	sample_23892	2336	1444	sample_23892	2.91095890410959	1	1	AATCGTGAGTAGATCA-1_1	Regulatory T cells	0.0597667840830262	AATCGTGAGTAGATCA-1_1	1	T cells CD4	T.cells.CD4	Regulatory T cells	0.449616122840691	c("Regulatory T cells_937", "Tem/Trm cytotoxic T cells_451", "Tcm/Naive helper T cells_118")	Regulatory T cells	0.0597667840830262	T.cells.CD4
AATCGTGAGTCTAGAA-1_1	sample_23892	1134	843	sample_23892	1.05820105820106	5	5	AATCGTGAGTCTAGAA-1_1	Tcm/Naive helper T cells	0.0871914819272553	AATCGTGAGTCTAGAA-1_1	5	T cells CD4 naïve	T.cells.CD4	Tcm/Naive helper T cells	0.361766945925362	c("Tcm/Naive helper T cells_475", "Tem/Trm cytotoxic T cells_334", "Regulatory T cells_137")	Tcm/Naive helper T cells	0.0871914819272553	T.cells.CD4
AATCGTGCAACCCGCA-1_1	sample_23892	1354	953	sample_23892	0.221565731166913	3	3	AATCGTGCAACCCGCA-1_1	Naive B cells	0.999843446693658	AATCGTGCAACCCGCA-1_1	3	B cells GC	B.cells	Naive B cells	0.994178525226391	c("Naive B cells_1537", "Memory B cells_4", "Age-associated B cells_3")	Naive B cells	0.999843446693658	B.cells
AATCGTGCAGGGAATC-1_1	sample_23892	2237	1414	sample_23892	0.357621814930711	3	3	AATCGTGCAGGGAATC-1_1	Naive B cells	0.999999996124139	AATCGTGCAGGGAATC-1_1	3	B cells GC	B.cells	Naive B cells	0.994178525226391	c("Naive B cells_1537", "Memory B cells_4", "Age-associated B cells_3")	Naive B cells	0.999999996124139	B.cells
AATCGTGGTCGGAACA-1_1	sample_23892	4537	2647	sample_23892	2.57879656160458	16	16	AATCGTGGTCGGAACA-1_1	Regulatory T cells	0.561558202682291	AATCGTGGTCGGAACA-1_1	16	Tfh	T.cells.follicular.helper	Regulatory T cells	0.760416666666667	c("Regulatory T cells_219", "Naive B cells_17", "Plasma cells_6")	Regulatory T cells	0.561558202682291	T.cells.follicular.helper
AATCGTGGTGAGGAAA-1_1	sample_23892	4616	2456	sample_23892	0.953206239168111	6	6	AATCGTGGTGAGGAAA-1_1	Naive B cells	0.0173206840978703	AATCGTGGTGAGGAAA-1_1	6	B cells GC	B.cells	Naive B cells	0.674033149171271	c("Naive B cells_732", "Regulatory T cells_62", "Tem/Effector helper T cells PD1+_38")	Naive B cells	0.0173206840978703	B.cells
AATCGTGTCGGCTCTT-1_1	sample_23892	2128	1393	sample_23892	0.37593984962406	0	0	AATCGTGTCGGCTCTT-1_1	Tem/Trm cytotoxic T cells	0.829720260995197	AATCGTGTCGGCTCTT-1_1	0	T cells CD8 effector	T.cells.CD8	Tem/Trm cytotoxic T cells	0.398560503823662	c("Tem/Trm cytotoxic T cells_886", "Regulatory T cells_432", "Tcm/Naive helper T cells_317")	Tem/Trm cytotoxic T cells	0.829720260995197	T.cells.CD8
AATGAAGAGATCGCTT-1_1	sample_23892	1199	875	sample_23892	1.08423686405338	4	4	AATGAAGAGATCGCTT-1_1	Naive B cells	0.995345350978889	AATGAAGAGATCGCTT-1_1	4	B cells naïve	B.cells	Naive B cells	0.955696202531646	c("Naive B cells_1359", "Memory B cells_30", "Age-associated B cells_9")	Naive B cells	0.995345350978889	B.cells
AATGAAGAGCTCTTCC-1_1	sample_23892	2254	1538	sample_23892	1.15350488021295	7	7	AATGAAGAGCTCTTCC-1_1	Naive B cells	0.0786122569165154	AATGAAGAGCTCTTCC-1_1	7	B cells memory	B.cells	Naive B cells	0.607863974495218	c("Naive B cells_572", "Memory B cells_291", "Age-associated B cells_50")	Naive B cells	0.0786122569165154	B.cells
AATGAAGCACCTCTAC-1_1	sample_23892	3934	2023	sample_23892	0.305033045246568	3	3	AATGAAGCACCTCTAC-1_1	Naive B cells	0.995515299953145	AATGAAGCACCTCTAC-1_1	3	B cells GC	B.cells	Naive B cells	0.994178525226391	c("Naive B cells_1537", "Memory B cells_4", "Age-associated B cells_3")	Naive B cells	0.995515299953145	B.cells
AATGAAGCAGCTCCTT-1_1	sample_23892	819	604	sample_23892	2.31990231990232	0	0	AATGAAGCAGCTCCTT-1_1	Tem/Trm cytotoxic T cells	0.958348115833169	AATGAAGCAGCTCCTT-1_1	0	T cells CD8 effector	T.cells.CD8	Tem/Trm cytotoxic T cells	0.398560503823662	c("Tem/Trm cytotoxic T cells_886", "Regulatory T cells_432", "Tcm/Naive helper T cells_317")	Tem/Trm cytotoxic T cells	0.958348115833169	T.cells.CD8
AATGAAGGTATCCTTT-1_1	sample_23892	2022	1279	sample_23892	2.76953511374876	4	4	AATGAAGGTATCCTTT-1_1	Naive B cells	0.999998459175954	AATGAAGGTATCCTTT-1_1	4	B cells naïve	B.cells	Naive B cells	0.955696202531646	c("Naive B cells_1359", "Memory B cells_30", "Age-associated B cells_9")	Naive B cells	0.999998459175954	B.cells
AATGAAGGTGTCCGTG-1_1	sample_23892	1766	1157	sample_23892	2.26500566251416	3	3	AATGAAGGTGTCCGTG-1_1	Naive B cells	0.999999999944061	AATGAAGGTGTCCGTG-1_1	3	B cells GC	B.cells	Naive B cells	0.994178525226391	c("Naive B cells_1537", "Memory B cells_4", "Age-associated B cells_3")	Naive B cells	0.999999999944061	B.cells
AATGAAGTCTGCCTGT-1_1	sample_23892	9891	4299	sample_23892	1.02113032049338	11	11	AATGAAGTCTGCCTGT-1_1	NKT cells	0.998630989168017	AATGAAGTCTGCCTGT-1_1	11	Plasmablast	Plasma.cells	Regulatory T cells	0.436395759717314	c("Regulatory T cells_247", "Macrophages_59", "Tem/Trm cytotoxic T cells_42")	NKT cells	0.998630989168017	Plasma.cells
AATGACCCACCATAAC-1_1	sample_23892	5190	2732	sample_23892	0.250481695568401	16	16	AATGACCCACCATAAC-1_1	Regulatory T cells	0.511152178283436	AATGACCCACCATAAC-1_1	16	Tfh	T.cells.follicular.helper	Regulatory T cells	0.760416666666667	c("Regulatory T cells_219", "Naive B cells_17", "Plasma cells_6")	Regulatory T cells	0.511152178283436	T.cells.follicular.helper
AATGACCCACTAAACC-1_1	sample_23892	4897	2212	sample_23892	1.91954257708801	9	9	AATGACCCACTAAACC-1_1	Follicular helper T cells	0.926669314602555	AATGACCCACTAAACC-1_1	9	T cells CD4	T.cells.CD4	Regulatory T cells	0.708278580814718	c("Regulatory T cells_539", "Tem/Trm cytotoxic T cells_30", "Tem/Effector helper T cells PD1+_20")	Follicular helper T cells	0.926669314602555	T.cells.CD4
AATGACCCAGACCTGC-1_1	sample_23892	1369	965	sample_23892	1.31482834185537	3	3	AATGACCCAGACCTGC-1_1	Naive B cells	0.999229354627795	AATGACCCAGACCTGC-1_1	3	B cells GC	B.cells	Naive B cells	0.994178525226391	c("Naive B cells_1537", "Memory B cells_4", "Age-associated B cells_3")	Naive B cells	0.999229354627795	B.cells
AATGACCCATGGAAGC-1_1	sample_23892	1711	1180	sample_23892	1.87025131502046	0	0	AATGACCCATGGAAGC-1_1	Macrophages	0.773511433125038	AATGACCCATGGAAGC-1_1	0	T cells CD8 effector	T.cells.CD8	Tem/Trm cytotoxic T cells	0.398560503823662	c("Tem/Trm cytotoxic T cells_886", "Regulatory T cells_432", "Tcm/Naive helper T cells_317")	Macrophages	0.773511433125038	T.cells.CD8
AATGACCGTACTTGTG-1_1	sample_23892	791	614	sample_23892	0.252844500632111	4	4	AATGACCGTACTTGTG-1_1	Naive B cells	0.999988523260433	AATGACCGTACTTGTG-1_1	4	B cells naïve	B.cells	Naive B cells	0.955696202531646	c("Naive B cells_1359", "Memory B cells_30", "Age-associated B cells_9")	Naive B cells	0.999988523260433	B.cells
AATGACCGTCGCGGTT-1_1	sample_23892	742	610	sample_23892	1.48247978436658	8	8	AATGACCGTCGCGGTT-1_1	Alveolar macrophages	0.0207036979444572	AATGACCGTCGCGGTT-1_1	8	Monocyte/Macrophages	Monocytes.and.Macrophages	Alveolar macrophages	0.312157721796276	c("Alveolar macrophages_285", "DC_183", "Macrophages_59")	Alveolar macrophages	0.0207036979444572	Monocytes.and.Macrophages
AATGACCGTTGCTCAA-1_1	sample_23892	3002	1771	sample_23892	0.832778147901399	15	15	AATGACCGTTGCTCAA-1_1	Tem/Trm cytotoxic T cells	0.028079324349773	AATGACCGTTGCTCAA-1_1	15	NK cells mature	NK.cells	Tem/Trm cytotoxic T cells	0.456591639871383	c("Tem/Trm cytotoxic T cells_142", "CD16- NK cells_37", "NK cells_27")	Tem/Trm cytotoxic T cells	0.028079324349773	NK.cells
AATGCCAAGAACAAGG-1_1	sample_23892	1883	1205	sample_23892	0.902814657461498	1	1	AATGCCAAGAACAAGG-1_1	Tem/Trm cytotoxic T cells	0.121580856456335	AATGCCAAGAACAAGG-1_1	1	T cells CD4	T.cells.CD4	Regulatory T cells	0.449616122840691	c("Regulatory T cells_937", "Tem/Trm cytotoxic T cells_451", "Tcm/Naive helper T cells_118")	Tem/Trm cytotoxic T cells	0.121580856456335	T.cells.CD4
AATGCCAAGCGTGAGT-1_1	sample_23892	5000	2203	sample_23892	0.5	9	9	AATGCCAAGCGTGAGT-1_1	Regulatory T cells	0.988529295016611	AATGCCAAGCGTGAGT-1_1	9	T cells CD4	T.cells.CD4	Regulatory T cells	0.708278580814718	c("Regulatory T cells_539", "Tem/Trm cytotoxic T cells_30", "Tem/Effector helper T cells PD1+_20")	Regulatory T cells	0.988529295016611	T.cells.CD4
AATGCCAAGCTCTTCC-1_1	sample_23892	2422	1562	sample_23892	1.4037985136251	3	3	AATGCCAAGCTCTTCC-1_1	Naive B cells	0.994999953316838	AATGCCAAGCTCTTCC-1_1	3	B cells GC	B.cells	Naive B cells	0.994178525226391	c("Naive B cells_1537", "Memory B cells_4", "Age-associated B cells_3")	Naive B cells	0.994999953316838	B.cells
AATGCCAAGTCGGCCT-1_1	sample_23892	1441	1044	sample_23892	1.04094378903539	0	0	AATGCCAAGTCGGCCT-1_1	Tcm/Naive helper T cells	0.00858303921656101	AATGCCAAGTCGGCCT-1_1	0	T cells CD8 effector	T.cells.CD8	Tem/Trm cytotoxic T cells	0.398560503823662	c("Tem/Trm cytotoxic T cells_886", "Regulatory T cells_432", "Tcm/Naive helper T cells_317")	Tcm/Naive helper T cells	0.00858303921656101	T.cells.CD8
AATGCCACAAGCTGCC-1_1	sample_23892	8543	3676	sample_23892	1.8962893597097	9	9	AATGCCACAAGCTGCC-1_1	Regulatory T cells	0.999722436378803	AATGCCACAAGCTGCC-1_1	9	T cells CD4	T.cells.CD4	Regulatory T cells	0.708278580814718	c("Regulatory T cells_539", "Tem/Trm cytotoxic T cells_30", "Tem/Effector helper T cells PD1+_20")	Regulatory T cells	0.999722436378803	T.cells.CD4
AATGCCAGTGCGAACA-1_1	sample_23892	2208	1483	sample_23892	0.407608695652174	4	4	AATGCCAGTGCGAACA-1_1	Naive B cells	0.999908354653963	AATGCCAGTGCGAACA-1_1	4	B cells naïve	B.cells	Naive B cells	0.955696202531646	c("Naive B cells_1359", "Memory B cells_30", "Age-associated B cells_9")	Naive B cells	0.999908354653963	B.cells
AATGCCATCATGGCCG-1_1	sample_23892	1182	888	sample_23892	1.01522842639594	7	7	AATGCCATCATGGCCG-1_1	Memory B cells	0.712104930186717	AATGCCATCATGGCCG-1_1	7	B cells memory	B.cells	Naive B cells	0.607863974495218	c("Naive B cells_572", "Memory B cells_291", "Age-associated B cells_50")	Memory B cells	0.712104930186717	B.cells
AATGCCATCGTTCATT-1_1	sample_23892	4544	2263	sample_23892	0.638204225352113	3	3	AATGCCATCGTTCATT-1_1	Naive B cells	0.999999998241185	AATGCCATCGTTCATT-1_1	3	B cells GC	B.cells	Naive B cells	0.994178525226391	c("Naive B cells_1537", "Memory B cells_4", "Age-associated B cells_3")	Naive B cells	0.999999998241185	B.cells
AATGCCATCTTAGCCC-1_1	sample_23892	1294	941	sample_23892	0.309119010819165	5	5	AATGCCATCTTAGCCC-1_1	Tcm/Naive helper T cells	0.0318910252401502	AATGCCATCTTAGCCC-1_1	5	T cells CD4 naïve	T.cells.CD4	Tcm/Naive helper T cells	0.361766945925362	c("Tcm/Naive helper T cells_475", "Tem/Trm cytotoxic T cells_334", "Regulatory T cells_137")	Tcm/Naive helper T cells	0.0318910252401502	T.cells.CD4
AATGGAACAGTTAAAG-1_1	sample_23892	9500	3740	sample_23892	2.25263157894737	6	6	AATGGAACAGTTAAAG-1_1	Naive B cells	0.933217313568415	AATGGAACAGTTAAAG-1_1	6	B cells GC	B.cells	Naive B cells	0.674033149171271	c("Naive B cells_732", "Regulatory T cells_62", "Tem/Effector helper T cells PD1+_38")	Naive B cells	0.933217313568415	B.cells
AATGGAACATCAGTGT-1_1	sample_23892	4301	2396	sample_23892	1.69727970239479	6	6	AATGGAACATCAGTGT-1_1	Age-associated B cells	0.072613245467726	AATGGAACATCAGTGT-1_1	6	B cells GC	B.cells	Naive B cells	0.674033149171271	c("Naive B cells_732", "Regulatory T cells_62", "Tem/Effector helper T cells PD1+_38")	Age-associated B cells	0.072613245467726	B.cells
AATGGAATCAACACCA-1_1	sample_23892	3429	1797	sample_23892	1.25400991542724	1	1	AATGGAATCAACACCA-1_1	Regulatory T cells	0.221683837690048	AATGGAATCAACACCA-1_1	1	T cells CD4	T.cells.CD4	Regulatory T cells	0.449616122840691	c("Regulatory T cells_937", "Tem/Trm cytotoxic T cells_451", "Tcm/Naive helper T cells_118")	Regulatory T cells	0.221683837690048	T.cells.CD4
AATGGAATCATCCTAT-1_1	sample_23892	1599	1054	sample_23892	2.50156347717323	4	4	AATGGAATCATCCTAT-1_1	Naive B cells	0.999999884582041	AATGGAATCATCCTAT-1_1	4	B cells naïve	B.cells	Naive B cells	0.955696202531646	c("Naive B cells_1359", "Memory B cells_30", "Age-associated B cells_9")	Naive B cells	0.999999884582041	B.cells
AATGGAATCGTCCTTG-1_1	sample_23892	2973	1861	sample_23892	1.44635048772284	6	6	AATGGAATCGTCCTTG-1_1	Tem/Effector helper T cells PD1+	0.519132216301071	AATGGAATCGTCCTTG-1_1	6	B cells GC	B.cells	Naive B cells	0.674033149171271	c("Naive B cells_732", "Regulatory T cells_62", "Tem/Effector helper T cells PD1+_38")	Tem/Effector helper T cells PD1+	0.519132216301071	B.cells
AATGGAATCTAGTACG-1_1	sample_23892	5753	2524	sample_23892	2.01633930123414	2	2	AATGGAATCTAGTACG-1_1	Tem/Trm cytotoxic T cells	0.113043690424413	AATGGAATCTAGTACG-1_1	2	Treg	T.regs	Regulatory T cells	0.608778625954199	c("Regulatory T cells_957", "Tem/Trm cytotoxic T cells_250", "CD16- NK cells_44")	Tem/Trm cytotoxic T cells	0.113043690424413	T.regs
AATGGCTAGATCACCT-1_1	sample_23892	2006	1232	sample_23892	1.29611166500499	0	0	AATGGCTAGATCACCT-1_1	Tcm/Naive helper T cells	0.0558102828317793	AATGGCTAGATCACCT-1_1	0	T cells CD8 effector	T.cells.CD8	Tem/Trm cytotoxic T cells	0.398560503823662	c("Tem/Trm cytotoxic T cells_886", "Regulatory T cells_432", "Tcm/Naive helper T cells_317")	Tcm/Naive helper T cells	0.0558102828317793	T.cells.CD8
AATGGCTGTACGGATG-1_1	sample_23892	3114	1565	sample_23892	0.449582530507386	3	3	AATGGCTGTACGGATG-1_1	Naive B cells	0.999999999352432	AATGGCTGTACGGATG-1_1	3	B cells GC	B.cells	Naive B cells	0.994178525226391	c("Naive B cells_1537", "Memory B cells_4", "Age-associated B cells_3")	Naive B cells	0.999999999352432	B.cells
AATGGCTGTAGGTACG-1_1	sample_23892	3552	2030	sample_23892	0.394144144144144	17	17	AATGGCTGTAGGTACG-1_1	DC1	0.756651920042926	AATGGCTGTAGGTACG-1_1	17	Dendreitic cells	Dendritic.cells	DC1	0.957446808510638	c("DC1_90", "Plasma cells_1", "Naive B cells_1")	DC1	0.756651920042926	Dendritic.cells
AATGGCTGTCTATGAC-1_1	sample_23892	6092	3026	sample_23892	2.44583059750492	11	11	AATGGCTGTCTATGAC-1_1	Regulatory T cells	0.996489713468028	AATGGCTGTCTATGAC-1_1	11	Plasmablast	Plasma.cells	Regulatory T cells	0.436395759717314	c("Regulatory T cells_247", "Macrophages_59", "Tem/Trm cytotoxic T cells_42")	Regulatory T cells	0.996489713468028	Plasma.cells
AATGGCTTCCCTCGAT-1_1	sample_23892	1866	1237	sample_23892	0.964630225080386	9	9	AATGGCTTCCCTCGAT-1_1	Regulatory T cells	0.111879238063302	AATGGCTTCCCTCGAT-1_1	9	T cells CD4	T.cells.CD4	Regulatory T cells	0.708278580814718	c("Regulatory T cells_539", "Tem/Trm cytotoxic T cells_30", "Tem/Effector helper T cells PD1+_20")	Regulatory T cells	0.111879238063302	T.cells.CD4
AATGGCTTCGTAGCCG-1_1	sample_23892	1522	1054	sample_23892	1.31406044678055	1	1	AATGGCTTCGTAGCCG-1_1	Classical monocytes	0.0315068263855627	AATGGCTTCGTAGCCG-1_1	1	T cells CD4	T.cells.CD4	Regulatory T cells	0.449616122840691	c("Regulatory T cells_937", "Tem/Trm cytotoxic T cells_451", "Tcm/Naive helper T cells_118")	Classical monocytes	0.0315068263855627	T.cells.CD4
AATTCCTAGAATTTGG-1_1	sample_23892	702	544	sample_23892	5.27065527065527	10	10	AATTCCTAGAATTTGG-1_1	Tem/Trm cytotoxic T cells	0.220197617702119	AATTCCTAGAATTTGG-1_1	10	Naive T cells	T.cells.CD4	Tem/Trm cytotoxic T cells	0.273972602739726	c("Tem/Trm cytotoxic T cells_200", "Tcm/Naive helper T cells_114", "Regulatory T cells_72")	Tem/Trm cytotoxic T cells	0.220197617702119	T.cells.CD4
AATTCCTAGCACCAGA-1_1	sample_23892	2095	1353	sample_23892	1.05011933174224	0	0	AATTCCTAGCACCAGA-1_1	Tem/Trm cytotoxic T cells	0.63484806359538	AATTCCTAGCACCAGA-1_1	0	T cells CD8 effector	T.cells.CD8	Tem/Trm cytotoxic T cells	0.398560503823662	c("Tem/Trm cytotoxic T cells_886", "Regulatory T cells_432", "Tcm/Naive helper T cells_317")	Tem/Trm cytotoxic T cells	0.63484806359538	T.cells.CD8
AATTCCTAGCGACTGA-1_1	sample_23892	2134	1288	sample_23892	4.02999062792877	5	5	AATTCCTAGCGACTGA-1_1	Tcm/Naive helper T cells	0.00956389542343828	AATTCCTAGCGACTGA-1_1	5	T cells CD4 naïve	T.cells.CD4	Tcm/Naive helper T cells	0.361766945925362	c("Tcm/Naive helper T cells_475", "Tem/Trm cytotoxic T cells_334", "Regulatory T cells_137")	Tcm/Naive helper T cells	0.00956389542343828	T.cells.CD4
AATTCCTCACGCAGTC-1_1	sample_23892	2613	1497	sample_23892	2.21967087638729	13	13	AATTCCTCACGCAGTC-1_1	Tcm/Naive helper T cells	0.045299092399242	AATTCCTCACGCAGTC-1_1	13	CD4 T cells	T.cells.CD4	Tcm/Naive helper T cells	0.472636815920398	c("Tcm/Naive helper T cells_190", "Regulatory T cells_55", "Tem/Trm cytotoxic T cells_30")	Tcm/Naive helper T cells	0.045299092399242	T.cells.CD4
AATTCCTGTAGCTTTG-1_1	sample_23892	1460	1022	sample_23892	0.753424657534247	5	5	AATTCCTGTAGCTTTG-1_1	Tem/Trm cytotoxic T cells	0.480487688160832	AATTCCTGTAGCTTTG-1_1	5	T cells CD4 naïve	T.cells.CD4	Tcm/Naive helper T cells	0.361766945925362	c("Tcm/Naive helper T cells_475", "Tem/Trm cytotoxic T cells_334", "Regulatory T cells_137")	Tem/Trm cytotoxic T cells	0.480487688160832	T.cells.CD4
AATTCCTTCCCTCGAT-1_1	sample_23892	1000	729	sample_23892	1.2	9	9	AATTCCTTCCCTCGAT-1_1	Regulatory T cells	0.903062721768757	AATTCCTTCCCTCGAT-1_1	9	T cells CD4	T.cells.CD4	Regulatory T cells	0.708278580814718	c("Regulatory T cells_539", "Tem/Trm cytotoxic T cells_30", "Tem/Effector helper T cells PD1+_20")	Regulatory T cells	0.903062721768757	T.cells.CD4
AATTCCTTCTGAGAGG-1_1	sample_23892	12914	4667	sample_23892	0.116153012234784	8	8	AATTCCTTCTGAGAGG-1_1	DC	0.999970213595965	AATTCCTTCTGAGAGG-1_1	8	Monocyte/Macrophages	Monocytes.and.Macrophages	Alveolar macrophages	0.312157721796276	c("Alveolar macrophages_285", "DC_183", "Macrophages_59")	DC	0.999970213595965	Monocytes.and.Macrophages
AATTTCCAGCGTTAGG-1_1	sample_23892	1508	1088	sample_23892	0.397877984084881	6	6	AATTTCCAGCGTTAGG-1_1	Naive B cells	0.999995396761919	AATTTCCAGCGTTAGG-1_1	6	B cells GC	B.cells	Naive B cells	0.674033149171271	c("Naive B cells_732", "Regulatory T cells_62", "Tem/Effector helper T cells PD1+_38")	Naive B cells	0.999995396761919	B.cells
AATTTCCAGCTTCGTA-1_1	sample_23892	3889	2183	sample_23892	2.59706865518128	4	4	AATTTCCAGCTTCGTA-1_1	Naive B cells	0.999940250268593	AATTTCCAGCTTCGTA-1_1	4	B cells naïve	B.cells	Naive B cells	0.955696202531646	c("Naive B cells_1359", "Memory B cells_30", "Age-associated B cells_9")	Naive B cells	0.999940250268593	B.cells
AATTTCCAGGCCACCT-1_1	sample_23892	12098	4361	sample_23892	1.02496280376922	6	6	AATTTCCAGGCCACCT-1_1	Naive B cells	0.999999816835572	AATTTCCAGGCCACCT-1_1	6	B cells GC	B.cells	Naive B cells	0.674033149171271	c("Naive B cells_732", "Regulatory T cells_62", "Tem/Effector helper T cells PD1+_38")	Naive B cells	0.999999816835572	B.cells
AATTTCCCAGTCGCTG-1_1	sample_23892	3494	1814	sample_23892	1.00171722953635	0	0	AATTTCCCAGTCGCTG-1_1	Regulatory T cells	0.0636003190837016	AATTTCCCAGTCGCTG-1_1	0	T cells CD8 effector	T.cells.CD8	Tem/Trm cytotoxic T cells	0.398560503823662	c("Tem/Trm cytotoxic T cells_886", "Regulatory T cells_432", "Tcm/Naive helper T cells_317")	Regulatory T cells	0.0636003190837016	T.cells.CD8
AATTTCCTCCGGCAAC-1_1	sample_23892	5144	2508	sample_23892	1.049766718507	7	7	AATTTCCTCCGGCAAC-1_1	Fibroblasts	0.982634216618129	AATTTCCTCCGGCAAC-1_1	7	B cells memory	B.cells	Naive B cells	0.607863974495218	c("Naive B cells_572", "Memory B cells_291", "Age-associated B cells_50")	Fibroblasts	0.982634216618129	B.cells
AATTTCCTCTCCGAGG-1_1	sample_23892	4258	2216	sample_23892	1.40911225927666	5	5	AATTTCCTCTCCGAGG-1_1	Tcm/Naive helper T cells	0.175046466376457	AATTTCCTCTCCGAGG-1_1	5	T cells CD4 naïve	T.cells.CD4	Tcm/Naive helper T cells	0.361766945925362	c("Tcm/Naive helper T cells_475", "Tem/Trm cytotoxic T cells_334", "Regulatory T cells_137")	Tcm/Naive helper T cells	0.175046466376457	T.cells.CD4
AATTTCCTCTTACCGC-1_1	sample_23892	15992	4866	sample_23892	0.300150075037519	6	6	AATTTCCTCTTACCGC-1_1	Tem/Effector helper T cells PD1+	0.999997741319856	AATTTCCTCTTACCGC-1_1	6	B cells GC	B.cells	Naive B cells	0.674033149171271	c("Naive B cells_732", "Regulatory T cells_62", "Tem/Effector helper T cells PD1+_38")	Tem/Effector helper T cells PD1+	0.999997741319856	B.cells
ACAAAGACACATGACT-1_1	sample_23892	4398	2355	sample_23892	0.591177808094589	6	6	ACAAAGACACATGACT-1_1	Naive B cells	0.901635804084389	ACAAAGACACATGACT-1_1	6	B cells GC	B.cells	Naive B cells	0.674033149171271	c("Naive B cells_732", "Regulatory T cells_62", "Tem/Effector helper T cells PD1+_38")	Naive B cells	0.901635804084389	B.cells
ACAAAGACACGCCAGT-1_1	sample_23892	11243	4159	sample_23892	0.12452192475318	8	8	ACAAAGACACGCCAGT-1_1	Regulatory T cells	0.244054364271199	ACAAAGACACGCCAGT-1_1	8	Monocyte/Macrophages	Monocytes.and.Macrophages	Alveolar macrophages	0.312157721796276	c("Alveolar macrophages_285", "DC_183", "Macrophages_59")	Regulatory T cells	0.244054364271199	Monocytes.and.Macrophages
ACAAAGACACTCTCGT-1_1	sample_23892	2005	1295	sample_23892	0.84788029925187	15	15	ACAAAGACACTCTCGT-1_1	CD16- NK cells	0.407586615485624	ACAAAGACACTCTCGT-1_1	15	NK cells mature	NK.cells	Tem/Trm cytotoxic T cells	0.456591639871383	c("Tem/Trm cytotoxic T cells_142", "CD16- NK cells_37", "NK cells_27")	CD16- NK cells	0.407586615485624	NK.cells
ACAAAGACAGAGCCCT-1_1	sample_23892	1839	1214	sample_23892	0.217509516041327	4	4	ACAAAGACAGAGCCCT-1_1	Naive B cells	0.696962153569998	ACAAAGACAGAGCCCT-1_1	4	B cells naïve	B.cells	Naive B cells	0.955696202531646	c("Naive B cells_1359", "Memory B cells_30", "Age-associated B cells_9")	Naive B cells	0.696962153569998	B.cells
ACAAAGACAGTATGAA-1_1	sample_23892	2476	1483	sample_23892	0.484652665589661	3	3	ACAAAGACAGTATGAA-1_1	Naive B cells	0.999998440017801	ACAAAGACAGTATGAA-1_1	3	B cells GC	B.cells	Naive B cells	0.994178525226391	c("Naive B cells_1537", "Memory B cells_4", "Age-associated B cells_3")	Naive B cells	0.999998440017801	B.cells
ACAAAGACAGTTGAAA-1_1	sample_23892	1714	1126	sample_23892	1.86697782963827	4	4	ACAAAGACAGTTGAAA-1_1	Naive B cells	0.999946675650408	ACAAAGACAGTTGAAA-1_1	4	B cells naïve	B.cells	Naive B cells	0.955696202531646	c("Naive B cells_1359", "Memory B cells_30", "Age-associated B cells_9")	Naive B cells	0.999946675650408	B.cells
ACAAAGACATGTCTAG-1_1	sample_23892	753	576	sample_23892	0.398406374501992	5	5	ACAAAGACATGTCTAG-1_1	Tem/Trm cytotoxic T cells	0.0978001778110759	ACAAAGACATGTCTAG-1_1	5	T cells CD4 naïve	T.cells.CD4	Tcm/Naive helper T cells	0.361766945925362	c("Tcm/Naive helper T cells_475", "Tem/Trm cytotoxic T cells_334", "Regulatory T cells_137")	Tem/Trm cytotoxic T cells	0.0978001778110759	T.cells.CD4
ACAAAGAGTGAATTAG-1_1	sample_23892	810	627	sample_23892	4.81481481481481	4	4	ACAAAGAGTGAATTAG-1_1	Naive B cells	0.999998174657424	ACAAAGAGTGAATTAG-1_1	4	B cells naïve	B.cells	Naive B cells	0.955696202531646	c("Naive B cells_1359", "Memory B cells_30", "Age-associated B cells_9")	Naive B cells	0.999998174657424	B.cells
ACAAAGAGTGTTTCTT-1_1	sample_23892	2130	1447	sample_23892	0.516431924882629	3	3	ACAAAGAGTGTTTCTT-1_1	Naive B cells	0.69177803849446	ACAAAGAGTGTTTCTT-1_1	3	B cells GC	B.cells	Naive B cells	0.994178525226391	c("Naive B cells_1537", "Memory B cells_4", "Age-associated B cells_3")	Naive B cells	0.69177803849446	B.cells
ACAAAGATCCGGACTG-1_1	sample_23892	4295	2418	sample_23892	0.651920838183935	6	6	ACAAAGATCCGGACTG-1_1	Naive B cells	0.972384298589701	ACAAAGATCCGGACTG-1_1	6	B cells GC	B.cells	Naive B cells	0.674033149171271	c("Naive B cells_732", "Regulatory T cells_62", "Tem/Effector helper T cells PD1+_38")	Naive B cells	0.972384298589701	B.cells
ACAAAGATCGGTCTGG-1_1	sample_23892	1922	1236	sample_23892	2.60145681581686	0	0	ACAAAGATCGGTCTGG-1_1	Tcm/Naive helper T cells	0.968181144471298	ACAAAGATCGGTCTGG-1_1	0	T cells CD8 effector	T.cells.CD8	Tem/Trm cytotoxic T cells	0.398560503823662	c("Tem/Trm cytotoxic T cells_886", "Regulatory T cells_432", "Tcm/Naive helper T cells_317")	Tcm/Naive helper T cells	0.968181144471298	T.cells.CD8
ACAAAGATCTAGATCG-1_1	sample_23892	1344	1031	sample_23892	1.48809523809524	8	8	ACAAAGATCTAGATCG-1_1	Alveolar macrophages	0.751456914598815	ACAAAGATCTAGATCG-1_1	8	Monocyte/Macrophages	Monocytes.and.Macrophages	Alveolar macrophages	0.312157721796276	c("Alveolar macrophages_285", "DC_183", "Macrophages_59")	Alveolar macrophages	0.751456914598815	Monocytes.and.Macrophages
ACAAAGATCTATTGTC-1_1	sample_23892	1750	1181	sample_23892	2	15	15	ACAAAGATCTATTGTC-1_1	Tem/Trm cytotoxic T cells	0.263512005238669	ACAAAGATCTATTGTC-1_1	15	NK cells mature	NK.cells	Tem/Trm cytotoxic T cells	0.456591639871383	c("Tem/Trm cytotoxic T cells_142", "CD16- NK cells_37", "NK cells_27")	Tem/Trm cytotoxic T cells	0.263512005238669	NK.cells
ACAAAGATCTCGGTCT-1_1	sample_23892	2649	1543	sample_23892	0.528501321253303	0	0	ACAAAGATCTCGGTCT-1_1	Tcm/Naive helper T cells	0.115264663710812	ACAAAGATCTCGGTCT-1_1	0	T cells CD8 effector	T.cells.CD8	Tem/Trm cytotoxic T cells	0.398560503823662	c("Tem/Trm cytotoxic T cells_886", "Regulatory T cells_432", "Tcm/Naive helper T cells_317")	Tcm/Naive helper T cells	0.115264663710812	T.cells.CD8
ACAAAGATCTTTCCAA-1_1	sample_23892	5136	2646	sample_23892	0.720404984423676	6	6	ACAAAGATCTTTCCAA-1_1	Naive B cells	0.81275382041438	ACAAAGATCTTTCCAA-1_1	6	B cells GC	B.cells	Naive B cells	0.674033149171271	c("Naive B cells_732", "Regulatory T cells_62", "Tem/Effector helper T cells PD1+_38")	Naive B cells	0.81275382041438	B.cells
ACAACCAAGCTAATCC-1_1	sample_23892	10088	4223	sample_23892	3.95519429024584	6	6	ACAACCAAGCTAATCC-1_1	Tem/Effector helper T cells PD1+	0.999787580382648	ACAACCAAGCTAATCC-1_1	6	B cells GC	B.cells	Naive B cells	0.674033149171271	c("Naive B cells_732", "Regulatory T cells_62", "Tem/Effector helper T cells PD1+_38")	Tem/Effector helper T cells PD1+	0.999787580382648	B.cells
ACAACCAAGTGATTCC-1_1	sample_23892	3307	1713	sample_23892	0.84668884185062	3	3	ACAACCAAGTGATTCC-1_1	Naive B cells	0.999999942983613	ACAACCAAGTGATTCC-1_1	3	B cells GC	B.cells	Naive B cells	0.994178525226391	c("Naive B cells_1537", "Memory B cells_4", "Age-associated B cells_3")	Naive B cells	0.999999942983613	B.cells
ACAACCAAGTGGTTCT-1_1	sample_23892	7557	3331	sample_23892	0.145560407569141	6	6	ACAACCAAGTGGTTCT-1_1	Naive B cells	0.999999968869923	ACAACCAAGTGGTTCT-1_1	6	B cells GC	B.cells	Naive B cells	0.674033149171271	c("Naive B cells_732", "Regulatory T cells_62", "Tem/Effector helper T cells PD1+_38")	Naive B cells	0.999999968869923	B.cells
ACAACCACAAACACCT-1_1	sample_23892	1683	1136	sample_23892	0.23767082590612	7	7	ACAACCACAAACACCT-1_1	Naive B cells	0.215204431970642	ACAACCACAAACACCT-1_1	7	B cells memory	B.cells	Naive B cells	0.607863974495218	c("Naive B cells_572", "Memory B cells_291", "Age-associated B cells_50")	Naive B cells	0.215204431970642	B.cells
ACAACCACAAGTCCAT-1_1	sample_23892	6543	3043	sample_23892	0.168118600030567	16	16	ACAACCACAAGTCCAT-1_1	Tem/Trm cytotoxic T cells	0.900004514258145	ACAACCACAAGTCCAT-1_1	16	Tfh	T.cells.follicular.helper	Regulatory T cells	0.760416666666667	c("Regulatory T cells_219", "Naive B cells_17", "Plasma cells_6")	Tem/Trm cytotoxic T cells	0.900004514258145	T.cells.follicular.helper
ACAACCACAGTGGTGA-1_1	sample_23892	1703	1046	sample_23892	1.40927774515561	2	2	ACAACCACAGTGGTGA-1_1	Regulatory T cells	0.999740998958337	ACAACCACAGTGGTGA-1_1	2	Treg	T.regs	Regulatory T cells	0.608778625954199	c("Regulatory T cells_957", "Tem/Trm cytotoxic T cells_250", "CD16- NK cells_44")	Regulatory T cells	0.999740998958337	T.regs
ACAACCAGTAACGATA-1_1	sample_23892	2586	1575	sample_23892	0.65738592420727	4	4	ACAACCAGTAACGATA-1_1	Naive B cells	0.999827570617609	ACAACCAGTAACGATA-1_1	4	B cells naïve	B.cells	Naive B cells	0.955696202531646	c("Naive B cells_1359", "Memory B cells_30", "Age-associated B cells_9")	Naive B cells	0.999827570617609	B.cells
ACAACCAGTAGGAGTC-1_1	sample_23892	2461	1581	sample_23892	1.46281999187322	3	3	ACAACCAGTAGGAGTC-1_1	Naive B cells	0.999997496845402	ACAACCAGTAGGAGTC-1_1	3	B cells GC	B.cells	Naive B cells	0.994178525226391	c("Naive B cells_1537", "Memory B cells_4", "Age-associated B cells_3")	Naive B cells	0.999997496845402	B.cells
ACAACCAGTCGAGCAA-1_1	sample_23892	1868	1195	sample_23892	3.64025695931478	4	4	ACAACCAGTCGAGCAA-1_1	Naive B cells	0.999904602433189	ACAACCAGTCGAGCAA-1_1	4	B cells naïve	B.cells	Naive B cells	0.955696202531646	c("Naive B cells_1359", "Memory B cells_30", "Age-associated B cells_9")	Naive B cells	0.999904602433189	B.cells
ACAACCAGTGTGATGG-1_1	sample_23892	2169	1383	sample_23892	3.55002305209774	5	5	ACAACCAGTGTGATGG-1_1	Tcm/Naive helper T cells	0.8571576448147	ACAACCAGTGTGATGG-1_1	5	T cells CD4 naïve	T.cells.CD4	Tcm/Naive helper T cells	0.361766945925362	c("Tcm/Naive helper T cells_475", "Tem/Trm cytotoxic T cells_334", "Regulatory T cells_137")	Tcm/Naive helper T cells	0.8571576448147	T.cells.CD4
ACAACCATCCTGCCAT-1_1	sample_23892	2515	1477	sample_23892	1.23260437375746	3	3	ACAACCATCCTGCCAT-1_1	Naive B cells	0.999999990231181	ACAACCATCCTGCCAT-1_1	3	B cells GC	B.cells	Naive B cells	0.994178525226391	c("Naive B cells_1537", "Memory B cells_4", "Age-associated B cells_3")	Naive B cells	0.999999990231181	B.cells
ACAACCATCTGTACAG-1_1	sample_23892	2958	1719	sample_23892	0.473292765382015	4	4	ACAACCATCTGTACAG-1_1	Naive B cells	0.999906036382554	ACAACCATCTGTACAG-1_1	4	B cells naïve	B.cells	Naive B cells	0.955696202531646	c("Naive B cells_1359", "Memory B cells_30", "Age-associated B cells_9")	Naive B cells	0.999906036382554	B.cells
ACAAGCTAGGACATCG-1_1	sample_23892	3766	2115	sample_23892	0.451407328730749	6	6	ACAAGCTAGGACATCG-1_1	Epithelial cells	0.232922423078265	ACAAGCTAGGACATCG-1_1	6	B cells GC	B.cells	Naive B cells	0.674033149171271	c("Naive B cells_732", "Regulatory T cells_62", "Tem/Effector helper T cells PD1+_38")	Epithelial cells	0.232922423078265	B.cells
ACAAGCTCAAGAATAC-1_1	sample_23892	2820	1573	sample_23892	0.851063829787234	3	3	ACAAGCTCAAGAATAC-1_1	Naive B cells	0.999999998615295	ACAAGCTCAAGAATAC-1_1	3	B cells GC	B.cells	Naive B cells	0.994178525226391	c("Naive B cells_1537", "Memory B cells_4", "Age-associated B cells_3")	Naive B cells	0.999999998615295	B.cells
ACAAGCTCATCGGTTA-1_1	sample_23892	977	757	sample_23892	0.409416581371546	1	1	ACAAGCTCATCGGTTA-1_1	Double-negative thymocytes	0.00326378335655964	ACAAGCTCATCGGTTA-1_1	1	T cells CD4	T.cells.CD4	Regulatory T cells	0.449616122840691	c("Regulatory T cells_937", "Tem/Trm cytotoxic T cells_451", "Tcm/Naive helper T cells_118")	Double-negative thymocytes	0.00326378335655964	T.cells.CD4
ACAAGCTGTCACCCTT-1_1	sample_23892	1862	1160	sample_23892	0.805585392051558	3	3	ACAAGCTGTCACCCTT-1_1	Naive B cells	0.999993008634649	ACAAGCTGTCACCCTT-1_1	3	B cells GC	B.cells	Naive B cells	0.994178525226391	c("Naive B cells_1537", "Memory B cells_4", "Age-associated B cells_3")	Naive B cells	0.999993008634649	B.cells
ACAAGCTGTCCAGCAC-1_1	sample_23892	2874	1608	sample_23892	1.35699373695198	3	3	ACAAGCTGTCCAGCAC-1_1	Naive B cells	0.999999959269739	ACAAGCTGTCCAGCAC-1_1	3	B cells GC	B.cells	Naive B cells	0.994178525226391	c("Naive B cells_1537", "Memory B cells_4", "Age-associated B cells_3")	Naive B cells	0.999999959269739	B.cells
ACAAGCTGTCCTGTCT-1_1	sample_23892	6660	3020	sample_23892	0.405405405405405	9	9	ACAAGCTGTCCTGTCT-1_1	Regulatory T cells	0.635995339360798	ACAAGCTGTCCTGTCT-1_1	9	T cells CD4	T.cells.CD4	Regulatory T cells	0.708278580814718	c("Regulatory T cells_539", "Tem/Trm cytotoxic T cells_30", "Tem/Effector helper T cells PD1+_20")	Regulatory T cells	0.635995339360798	T.cells.CD4
ACACAGTAGCGTCAGA-1_1	sample_23892	3202	1894	sample_23892	0.655840099937539	3	3	ACACAGTAGCGTCAGA-1_1	Naive B cells	0.999976434732012	ACACAGTAGCGTCAGA-1_1	3	B cells GC	B.cells	Naive B cells	0.994178525226391	c("Naive B cells_1537", "Memory B cells_4", "Age-associated B cells_3")	Naive B cells	0.999976434732012	B.cells
ACACAGTAGCTGTTCA-1_1	sample_23892	1067	820	sample_23892	0.468603561387066	1	1	ACACAGTAGCTGTTCA-1_1	Tem/Trm cytotoxic T cells	0.0464875164602162	ACACAGTAGCTGTTCA-1_1	1	T cells CD4	T.cells.CD4	Regulatory T cells	0.449616122840691	c("Regulatory T cells_937", "Tem/Trm cytotoxic T cells_451", "Tcm/Naive helper T cells_118")	Tem/Trm cytotoxic T cells	0.0464875164602162	T.cells.CD4
ACACAGTAGGTCCCTG-1_1	sample_23892	1494	1093	sample_23892	0.602409638554217	4	4	ACACAGTAGGTCCCTG-1_1	Naive B cells	0.999999781860342	ACACAGTAGGTCCCTG-1_1	4	B cells naïve	B.cells	Naive B cells	0.955696202531646	c("Naive B cells_1359", "Memory B cells_30", "Age-associated B cells_9")	Naive B cells	0.999999781860342	B.cells
ACACAGTCAATAGTAG-1_1	sample_23892	2411	1463	sample_23892	3.69141435089175	0	0	ACACAGTCAATAGTAG-1_1	Tem/Trm cytotoxic T cells	0.136901962008781	ACACAGTCAATAGTAG-1_1	0	T cells CD8 effector	T.cells.CD8	Tem/Trm cytotoxic T cells	0.398560503823662	c("Tem/Trm cytotoxic T cells_886", "Regulatory T cells_432", "Tcm/Naive helper T cells_317")	Tem/Trm cytotoxic T cells	0.136901962008781	T.cells.CD8
ACACAGTCATACTGTG-1_1	sample_23892	3174	1736	sample_23892	0.56710775047259	2	2	ACACAGTCATACTGTG-1_1	Regulatory T cells	0.969964122840876	ACACAGTCATACTGTG-1_1	2	Treg	T.regs	Regulatory T cells	0.608778625954199	c("Regulatory T cells_957", "Tem/Trm cytotoxic T cells_250", "CD16- NK cells_44")	Regulatory T cells	0.969964122840876	T.regs
ACACAGTGTATCGAAA-1_1	sample_23892	2080	1433	sample_23892	2.74038461538462	19	19	ACACAGTGTATCGAAA-1_1	Germinal center B cells	0.23068123770013	ACACAGTGTATCGAAA-1_1	19	NLPHL cells	NLPHL.cells	Germinal center B cells	0.746835443037975	c("Germinal center B cells_59", "Epithelial cells_6", "Migratory DCs_3")	Germinal center B cells	0.23068123770013	NLPHL.cells
ACACAGTGTCCAGGTC-1_1	sample_23892	2384	1338	sample_23892	0.335570469798658	2	2	ACACAGTGTCCAGGTC-1_1	Naive B cells	0.975049221810411	ACACAGTGTCCAGGTC-1_1	2	Treg	T.regs	Regulatory T cells	0.608778625954199	c("Regulatory T cells_957", "Tem/Trm cytotoxic T cells_250", "CD16- NK cells_44")	Naive B cells	0.975049221810411	T.regs
ACACAGTGTGCTCTTC-1_1	sample_23892	2969	1635	sample_23892	2.25665207140451	0	0	ACACAGTGTGCTCTTC-1_1	Regulatory T cells	0.719578485985583	ACACAGTGTGCTCTTC-1_1	0	T cells CD8 effector	T.cells.CD8	Tem/Trm cytotoxic T cells	0.398560503823662	c("Tem/Trm cytotoxic T cells_886", "Regulatory T cells_432", "Tcm/Naive helper T cells_317")	Regulatory T cells	0.719578485985583	T.cells.CD8
ACACAGTGTTCGGGTC-1_1	sample_23892	1148	805	sample_23892	2.9616724738676	1	1	ACACAGTGTTCGGGTC-1_1	Alveolar macrophages	0.122329151909973	ACACAGTGTTCGGGTC-1_1	1	T cells CD4	T.cells.CD4	Regulatory T cells	0.449616122840691	c("Regulatory T cells_937", "Tem/Trm cytotoxic T cells_451", "Tcm/Naive helper T cells_118")	Alveolar macrophages	0.122329151909973	T.cells.CD4
ACACCAACAAGGTTGG-1_1	sample_23892	2555	1424	sample_23892	0.273972602739726	5	5	ACACCAACAAGGTTGG-1_1	Tem/Trm cytotoxic T cells	0.381900654609758	ACACCAACAAGGTTGG-1_1	5	T cells CD4 naïve	T.cells.CD4	Tcm/Naive helper T cells	0.361766945925362	c("Tcm/Naive helper T cells_475", "Tem/Trm cytotoxic T cells_334", "Regulatory T cells_137")	Tem/Trm cytotoxic T cells	0.381900654609758	T.cells.CD4
ACACCAATCAAAGGTA-1_1	sample_23892	3751	2132	sample_23892	0.933084510797121	6	6	ACACCAATCAAAGGTA-1_1	Naive B cells	0.999849702346875	ACACCAATCAAAGGTA-1_1	6	B cells GC	B.cells	Naive B cells	0.674033149171271	c("Naive B cells_732", "Regulatory T cells_62", "Tem/Effector helper T cells PD1+_38")	Naive B cells	0.999849702346875	B.cells
ACACCAATCTTCGATT-1_1	sample_23892	2658	1671	sample_23892	0.714823175319789	7	7	ACACCAATCTTCGATT-1_1	Memory B cells	0.998951616632519	ACACCAATCTTCGATT-1_1	7	B cells memory	B.cells	Naive B cells	0.607863974495218	c("Naive B cells_572", "Memory B cells_291", "Age-associated B cells_50")	Memory B cells	0.998951616632519	B.cells
ACACGCGAGACCAACG-1_1	sample_23892	2323	1426	sample_23892	1.63581575548859	0	0	ACACGCGAGACCAACG-1_1	Tem/Trm cytotoxic T cells	0.0365037404936224	ACACGCGAGACCAACG-1_1	0	T cells CD8 effector	T.cells.CD8	Tem/Trm cytotoxic T cells	0.398560503823662	c("Tem/Trm cytotoxic T cells_886", "Regulatory T cells_432", "Tcm/Naive helper T cells_317")	Tem/Trm cytotoxic T cells	0.0365037404936224	T.cells.CD8
ACACGCGAGAGACAAG-1_1	sample_23892	1927	1234	sample_23892	1.34924753502854	4	4	ACACGCGAGAGACAAG-1_1	Naive B cells	0.999999990482622	ACACGCGAGAGACAAG-1_1	4	B cells naïve	B.cells	Naive B cells	0.955696202531646	c("Naive B cells_1359", "Memory B cells_30", "Age-associated B cells_9")	Naive B cells	0.999999990482622	B.cells
ACACGCGAGGCCTGAA-1_1	sample_23892	1536	1025	sample_23892	0.390625	5	5	ACACGCGAGGCCTGAA-1_1	DC	0.0324553165120467	ACACGCGAGGCCTGAA-1_1	5	T cells CD4 naïve	T.cells.CD4	Tcm/Naive helper T cells	0.361766945925362	c("Tcm/Naive helper T cells_475", "Tem/Trm cytotoxic T cells_334", "Regulatory T cells_137")	DC	0.0324553165120467	T.cells.CD4
ACACGCGAGTAGAGTT-1_1	sample_23892	1646	1109	sample_23892	0.729040097205346	0	0	ACACGCGAGTAGAGTT-1_1	Macrophages	0.0772964718239009	ACACGCGAGTAGAGTT-1_1	0	T cells CD8 effector	T.cells.CD8	Tem/Trm cytotoxic T cells	0.398560503823662	c("Tem/Trm cytotoxic T cells_886", "Regulatory T cells_432", "Tcm/Naive helper T cells_317")	Macrophages	0.0772964718239009	T.cells.CD8
ACACGCGCAAATGGCG-1_1	sample_23892	1692	1110	sample_23892	0.8274231678487	5	5	ACACGCGCAAATGGCG-1_1	CD16- NK cells	0.0195793201037901	ACACGCGCAAATGGCG-1_1	5	T cells CD4 naïve	T.cells.CD4	Tcm/Naive helper T cells	0.361766945925362	c("Tcm/Naive helper T cells_475", "Tem/Trm cytotoxic T cells_334", "Regulatory T cells_137")	CD16- NK cells	0.0195793201037901	T.cells.CD4
ACACGCGCACGTCTCT-1_1	sample_23892	2208	1360	sample_23892	0.634057971014493	4	4	ACACGCGCACGTCTCT-1_1	Naive B cells	0.999989691539351	ACACGCGCACGTCTCT-1_1	4	B cells naïve	B.cells	Naive B cells	0.955696202531646	c("Naive B cells_1359", "Memory B cells_30", "Age-associated B cells_9")	Naive B cells	0.999989691539351	B.cells
ACACGCGGTACTCAAC-1_1	sample_23892	915	694	sample_23892	1.09289617486339	4	4	ACACGCGGTACTCAAC-1_1	Naive B cells	0.999544265335473	ACACGCGGTACTCAAC-1_1	4	B cells naïve	B.cells	Naive B cells	0.955696202531646	c("Naive B cells_1359", "Memory B cells_30", "Age-associated B cells_9")	Naive B cells	0.999544265335473	B.cells
ACACGCGGTGATCATC-1_1	sample_23892	1698	1134	sample_23892	0.765606595995289	1	1	ACACGCGGTGATCATC-1_1	Tem/Trm cytotoxic T cells	0.225042712544195	ACACGCGGTGATCATC-1_1	1	T cells CD4	T.cells.CD4	Regulatory T cells	0.449616122840691	c("Regulatory T cells_937", "Tem/Trm cytotoxic T cells_451", "Tcm/Naive helper T cells_118")	Tem/Trm cytotoxic T cells	0.225042712544195	T.cells.CD4
ACACTGAAGCAAGTGC-1_1	sample_23892	2498	1522	sample_23892	0.120096076861489	1	1	ACACTGAAGCAAGTGC-1_1	Regulatory T cells	0.832328271486932	ACACTGAAGCAAGTGC-1_1	1	T cells CD4	T.cells.CD4	Regulatory T cells	0.449616122840691	c("Regulatory T cells_937", "Tem/Trm cytotoxic T cells_451", "Tcm/Naive helper T cells_118")	Regulatory T cells	0.832328271486932	T.cells.CD4
ACACTGAAGCATGCGA-1_1	sample_23892	5951	2961	sample_23892	0.655352041673668	6	6	ACACTGAAGCATGCGA-1_1	Naive B cells	0.998575681016822	ACACTGAAGCATGCGA-1_1	6	B cells GC	B.cells	Naive B cells	0.674033149171271	c("Naive B cells_732", "Regulatory T cells_62", "Tem/Effector helper T cells PD1+_38")	Naive B cells	0.998575681016822	B.cells
ACACTGAAGCTTGTTG-1_1	sample_23892	1666	1143	sample_23892	0.600240096038415	4	4	ACACTGAAGCTTGTTG-1_1	Naive B cells	0.999990196968531	ACACTGAAGCTTGTTG-1_1	4	B cells naïve	B.cells	Naive B cells	0.955696202531646	c("Naive B cells_1359", "Memory B cells_30", "Age-associated B cells_9")	Naive B cells	0.999990196968531	B.cells
ACACTGACAACTTGCA-1_1	sample_23892	2885	1448	sample_23892	1.66377816291161	12	12	ACACTGACAACTTGCA-1_1	Fibroblasts	0.999999266528104	ACACTGACAACTTGCA-1_1	12	Endothelial vs fibroblast	Fibroblast	Fibroblasts	0.702179176755448	c("Fibroblasts_290", "Epithelial cells_103", "Alveolar macrophages_5")	Fibroblasts	0.999999266528104	Fibroblast
ACACTGACAATCCTTT-1_1	sample_23892	4934	2425	sample_23892	0.749898662342927	5	5	ACACTGACAATCCTTT-1_1	CD16- NK cells	0.0749656028980621	ACACTGACAATCCTTT-1_1	5	T cells CD4 naïve	T.cells.CD4	Tcm/Naive helper T cells	0.361766945925362	c("Tcm/Naive helper T cells_475", "Tem/Trm cytotoxic T cells_334", "Regulatory T cells_137")	CD16- NK cells	0.0749656028980621	T.cells.CD4
ACACTGAGTTATCTGG-1_1	sample_23892	1404	781	sample_23892	0.712250712250712	8	8	ACACTGAGTTATCTGG-1_1	Alveolar macrophages	0.311054519128977	ACACTGAGTTATCTGG-1_1	8	Monocyte/Macrophages	Monocytes.and.Macrophages	Alveolar macrophages	0.312157721796276	c("Alveolar macrophages_285", "DC_183", "Macrophages_59")	Alveolar macrophages	0.311054519128977	Monocytes.and.Macrophages
ACACTGATCACGATCA-1_1	sample_23892	1492	1046	sample_23892	1.27345844504021	5	5	ACACTGATCACGATCA-1_1	Regulatory T cells	0.0144402559469381	ACACTGATCACGATCA-1_1	5	T cells CD4 naïve	T.cells.CD4	Tcm/Naive helper T cells	0.361766945925362	c("Tcm/Naive helper T cells_475", "Tem/Trm cytotoxic T cells_334", "Regulatory T cells_137")	Regulatory T cells	0.0144402559469381	T.cells.CD4
ACACTGATCATTGCTT-1_1	sample_23892	2412	1456	sample_23892	1.11940298507463	3	3	ACACTGATCATTGCTT-1_1	Naive B cells	0.999999999894558	ACACTGATCATTGCTT-1_1	3	B cells GC	B.cells	Naive B cells	0.994178525226391	c("Naive B cells_1537", "Memory B cells_4", "Age-associated B cells_3")	Naive B cells	0.999999999894558	B.cells
ACACTGATCATTGTGG-1_1	sample_23892	1601	1098	sample_23892	0.499687695190506	3	3	ACACTGATCATTGTGG-1_1	Naive B cells	0.999999856497159	ACACTGATCATTGTGG-1_1	3	B cells GC	B.cells	Naive B cells	0.994178525226391	c("Naive B cells_1537", "Memory B cells_4", "Age-associated B cells_3")	Naive B cells	0.999999856497159	B.cells
ACACTGATCGAGAGCA-1_1	sample_23892	1542	1077	sample_23892	6.35538261997406	8	8	ACACTGATCGAGAGCA-1_1	Alveolar macrophages	0.0989986835924321	ACACTGATCGAGAGCA-1_1	8	Monocyte/Macrophages	Monocytes.and.Macrophages	Alveolar macrophages	0.312157721796276	c("Alveolar macrophages_285", "DC_183", "Macrophages_59")	Alveolar macrophages	0.0989986835924321	Monocytes.and.Macrophages
ACACTGATCGCTACAA-1_1	sample_23892	1143	866	sample_23892	0.699912510936133	15	15	ACACTGATCGCTACAA-1_1	Tem/Trm cytotoxic T cells	0.442131324542495	ACACTGATCGCTACAA-1_1	15	NK cells mature	NK.cells	Tem/Trm cytotoxic T cells	0.456591639871383	c("Tem/Trm cytotoxic T cells_142", "CD16- NK cells_37", "NK cells_27")	Tem/Trm cytotoxic T cells	0.442131324542495	NK.cells
ACACTGATCTAAGGAA-1_1	sample_23892	974	702	sample_23892	1.02669404517454	5	5	ACACTGATCTAAGGAA-1_1	Tcm/Naive helper T cells	0.644358231035855	ACACTGATCTAAGGAA-1_1	5	T cells CD4 naïve	T.cells.CD4	Tcm/Naive helper T cells	0.361766945925362	c("Tcm/Naive helper T cells_475", "Tem/Trm cytotoxic T cells_334", "Regulatory T cells_137")	Tcm/Naive helper T cells	0.644358231035855	T.cells.CD4
ACACTGATCTCTGCCA-1_1	sample_23892	2544	1530	sample_23892	1.06132075471698	15	15	ACACTGATCTCTGCCA-1_1	Tem/Trm cytotoxic T cells	0.00668898966204954	ACACTGATCTCTGCCA-1_1	15	NK cells mature	NK.cells	Tem/Trm cytotoxic T cells	0.456591639871383	c("Tem/Trm cytotoxic T cells_142", "CD16- NK cells_37", "NK cells_27")	Tem/Trm cytotoxic T cells	0.00668898966204954	NK.cells
ACAGAAAAGGTATTGA-1_1	sample_23892	1208	850	sample_23892	1.15894039735099	4	4	ACAGAAAAGGTATTGA-1_1	Naive B cells	0.997161774445311	ACAGAAAAGGTATTGA-1_1	4	B cells naïve	B.cells	Naive B cells	0.955696202531646	c("Naive B cells_1359", "Memory B cells_30", "Age-associated B cells_9")	Naive B cells	0.997161774445311	B.cells
ACAGAAACACCGGAAA-1_1	sample_23892	1825	1193	sample_23892	1.0958904109589	3	3	ACAGAAACACCGGAAA-1_1	Naive B cells	0.996727436697192	ACAGAAACACCGGAAA-1_1	3	B cells GC	B.cells	Naive B cells	0.994178525226391	c("Naive B cells_1537", "Memory B cells_4", "Age-associated B cells_3")	Naive B cells	0.996727436697192	B.cells
ACAGAAACAGCCATTA-1_1	sample_23892	2052	1273	sample_23892	0.536062378167641	3	3	ACAGAAACAGCCATTA-1_1	Naive B cells	0.999947724610235	ACAGAAACAGCCATTA-1_1	3	B cells GC	B.cells	Naive B cells	0.994178525226391	c("Naive B cells_1537", "Memory B cells_4", "Age-associated B cells_3")	Naive B cells	0.999947724610235	B.cells
ACAGAAAGTGAGTTTC-1_1	sample_23892	3021	1700	sample_23892	0.297914597815293	5	5	ACAGAAAGTGAGTTTC-1_1	Classical monocytes	0.0334143059812525	ACAGAAAGTGAGTTTC-1_1	5	T cells CD4 naïve	T.cells.CD4	Tcm/Naive helper T cells	0.361766945925362	c("Tcm/Naive helper T cells_475", "Tem/Trm cytotoxic T cells_334", "Regulatory T cells_137")	Classical monocytes	0.0334143059812525	T.cells.CD4
ACAGAAAGTGCTGTCG-1_1	sample_23892	3563	1799	sample_23892	0.645523435307325	11	11	ACAGAAAGTGCTGTCG-1_1	Tem/Trm cytotoxic T cells	0.984383812195037	ACAGAAAGTGCTGTCG-1_1	11	Plasmablast	Plasma.cells	Regulatory T cells	0.436395759717314	c("Regulatory T cells_247", "Macrophages_59", "Tem/Trm cytotoxic T cells_42")	Tem/Trm cytotoxic T cells	0.984383812195037	Plasma.cells
ACAGAAATCAGTCTTT-1_1	sample_23892	1685	1152	sample_23892	0.534124629080119	3	3	ACAGAAATCAGTCTTT-1_1	Naive B cells	0.999999998370168	ACAGAAATCAGTCTTT-1_1	3	B cells GC	B.cells	Naive B cells	0.994178525226391	c("Naive B cells_1537", "Memory B cells_4", "Age-associated B cells_3")	Naive B cells	0.999999998370168	B.cells
ACAGAAATCGCGCTGA-1_1	sample_23892	4857	2565	sample_23892	1.35886349598518	6	6	ACAGAAATCGCGCTGA-1_1	Follicular helper T cells	0.42245572638542	ACAGAAATCGCGCTGA-1_1	6	B cells GC	B.cells	Naive B cells	0.674033149171271	c("Naive B cells_732", "Regulatory T cells_62", "Tem/Effector helper T cells PD1+_38")	Follicular helper T cells	0.42245572638542	B.cells
ACAGAAATCTCCACTG-1_1	sample_23892	4090	2043	sample_23892	0.513447432762836	1	1	ACAGAAATCTCCACTG-1_1	Macrophages	0.223167912272837	ACAGAAATCTCCACTG-1_1	1	T cells CD4	T.cells.CD4	Regulatory T cells	0.449616122840691	c("Regulatory T cells_937", "Tem/Trm cytotoxic T cells_451", "Tcm/Naive helper T cells_118")	Macrophages	0.223167912272837	T.cells.CD4
ACAGAAATCTGGCCGA-1_1	sample_23892	2924	1662	sample_23892	0.444596443228454	13	13	ACAGAAATCTGGCCGA-1_1	CD16- NK cells	0.295809530003728	ACAGAAATCTGGCCGA-1_1	13	CD4 T cells	T.cells.CD4	Tcm/Naive helper T cells	0.472636815920398	c("Tcm/Naive helper T cells_190", "Regulatory T cells_55", "Tem/Trm cytotoxic T cells_30")	CD16- NK cells	0.295809530003728	T.cells.CD4
ACAGCCGAGTCGAATA-1_1	sample_23892	2903	1809	sample_23892	1.03341370995522	5	5	ACAGCCGAGTCGAATA-1_1	Tem/Trm cytotoxic T cells	0.0346961392809224	ACAGCCGAGTCGAATA-1_1	5	T cells CD4 naïve	T.cells.CD4	Tcm/Naive helper T cells	0.361766945925362	c("Tcm/Naive helper T cells_475", "Tem/Trm cytotoxic T cells_334", "Regulatory T cells_137")	Tem/Trm cytotoxic T cells	0.0346961392809224	T.cells.CD4
ACAGCCGCATCCGTTC-1_1	sample_23892	2006	1274	sample_23892	0.348953140578265	5	5	ACAGCCGCATCCGTTC-1_1	CD16- NK cells	0.135774403613873	ACAGCCGCATCCGTTC-1_1	5	T cells CD4 naïve	T.cells.CD4	Tcm/Naive helper T cells	0.361766945925362	c("Tcm/Naive helper T cells_475", "Tem/Trm cytotoxic T cells_334", "Regulatory T cells_137")	CD16- NK cells	0.135774403613873	T.cells.CD4
ACAGCCGGTAGGTCAG-1_1	sample_23892	1656	1169	sample_23892	0.845410628019324	9	9	ACAGCCGGTAGGTCAG-1_1	Regulatory T cells	0.0894442193500491	ACAGCCGGTAGGTCAG-1_1	9	T cells CD4	T.cells.CD4	Regulatory T cells	0.708278580814718	c("Regulatory T cells_539", "Tem/Trm cytotoxic T cells_30", "Tem/Effector helper T cells PD1+_20")	Regulatory T cells	0.0894442193500491	T.cells.CD4
ACAGCCGTCTATTCGT-1_1	sample_23892	7139	3069	sample_23892	4.06219358453565	1	1	ACAGCCGTCTATTCGT-1_1	Regulatory T cells	0.99992859904605	ACAGCCGTCTATTCGT-1_1	1	T cells CD4	T.cells.CD4	Regulatory T cells	0.449616122840691	c("Regulatory T cells_937", "Tem/Trm cytotoxic T cells_451", "Tcm/Naive helper T cells_118")	Regulatory T cells	0.99992859904605	T.cells.CD4
ACAGGGACACTACCGG-1_1	sample_23892	1659	1087	sample_23892	3.31525015069319	5	5	ACAGGGACACTACCGG-1_1	Tcm/Naive helper T cells	0.841253874727159	ACAGGGACACTACCGG-1_1	5	T cells CD4 naïve	T.cells.CD4	Tcm/Naive helper T cells	0.361766945925362	c("Tcm/Naive helper T cells_475", "Tem/Trm cytotoxic T cells_334", "Regulatory T cells_137")	Tcm/Naive helper T cells	0.841253874727159	T.cells.CD4
ACAGGGACAGCCCACA-1_1	sample_23892	924	680	sample_23892	3.78787878787879	7	7	ACAGGGACAGCCCACA-1_1	Memory B cells	0.998217622309907	ACAGGGACAGCCCACA-1_1	7	B cells memory	B.cells	Naive B cells	0.607863974495218	c("Naive B cells_572", "Memory B cells_291", "Age-associated B cells_50")	Memory B cells	0.998217622309907	B.cells
ACAGGGACATAGCTGT-1_1	sample_23892	5413	2856	sample_23892	0.480325143173841	6	6	ACAGGGACATAGCTGT-1_1	Naive B cells	0.999851435051081	ACAGGGACATAGCTGT-1_1	6	B cells GC	B.cells	Naive B cells	0.674033149171271	c("Naive B cells_732", "Regulatory T cells_62", "Tem/Effector helper T cells PD1+_38")	Naive B cells	0.999851435051081	B.cells
ACATCCCCACATGACT-1_1	sample_23892	1949	1205	sample_23892	2.51410979989738	13	13	ACATCCCCACATGACT-1_1	Tcm/Naive helper T cells	0.929349344088924	ACATCCCCACATGACT-1_1	13	CD4 T cells	T.cells.CD4	Tcm/Naive helper T cells	0.472636815920398	c("Tcm/Naive helper T cells_190", "Regulatory T cells_55", "Tem/Trm cytotoxic T cells_30")	Tcm/Naive helper T cells	0.929349344088924	T.cells.CD4
ACATCCCCAGCCCACA-1_1	sample_23892	1791	1219	sample_23892	1.39586823003908	0	0	ACATCCCCAGCCCACA-1_1	Tcm/Naive helper T cells	0.810724418198361	ACATCCCCAGCCCACA-1_1	0	T cells CD8 effector	T.cells.CD8	Tem/Trm cytotoxic T cells	0.398560503823662	c("Tem/Trm cytotoxic T cells_886", "Regulatory T cells_432", "Tcm/Naive helper T cells_317")	Tcm/Naive helper T cells	0.810724418198361	T.cells.CD8
ACATCCCCAGTGCGCT-1_1	sample_23892	2785	1782	sample_23892	1.57989228007181	7	7	ACATCCCCAGTGCGCT-1_1	Naive B cells	0.999482960237928	ACATCCCCAGTGCGCT-1_1	7	B cells memory	B.cells	Naive B cells	0.607863974495218	c("Naive B cells_572", "Memory B cells_291", "Age-associated B cells_50")	Naive B cells	0.999482960237928	B.cells
ACATCCCCATCCGATA-1_1	sample_23892	2413	1639	sample_23892	0.124326564442603	8	8	ACATCCCCATCCGATA-1_1	Alveolar macrophages	0.00727719987738646	ACATCCCCATCCGATA-1_1	8	Monocyte/Macrophages	Monocytes.and.Macrophages	Alveolar macrophages	0.312157721796276	c("Alveolar macrophages_285", "DC_183", "Macrophages_59")	Alveolar macrophages	0.00727719987738646	Monocytes.and.Macrophages
ACATCCCGTTATCTTC-1_1	sample_23892	786	569	sample_23892	1.65394402035623	10	10	ACATCCCGTTATCTTC-1_1	Memory B cells	0.149687833223629	ACATCCCGTTATCTTC-1_1	10	Naive T cells	T.cells.CD4	Tem/Trm cytotoxic T cells	0.273972602739726	c("Tem/Trm cytotoxic T cells_200", "Tcm/Naive helper T cells_114", "Regulatory T cells_72")	Memory B cells	0.149687833223629	T.cells.CD4
ACATCCCGTTTAAGGA-1_1	sample_23892	2089	1375	sample_23892	0.765916706558162	7	7	ACATCCCGTTTAAGGA-1_1	Memory B cells	0.999067885573594	ACATCCCGTTTAAGGA-1_1	7	B cells memory	B.cells	Naive B cells	0.607863974495218	c("Naive B cells_572", "Memory B cells_291", "Age-associated B cells_50")	Memory B cells	0.999067885573594	B.cells
ACATCCCTCGCAGATT-1_1	sample_23892	3279	1785	sample_23892	0.945410186032327	3	3	ACATCCCTCGCAGATT-1_1	Naive B cells	0.999999226584093	ACATCCCTCGCAGATT-1_1	3	B cells GC	B.cells	Naive B cells	0.994178525226391	c("Naive B cells_1537", "Memory B cells_4", "Age-associated B cells_3")	Naive B cells	0.999999226584093	B.cells
ACATCCCTCTTAGCAG-1_1	sample_23892	1312	931	sample_23892	1.67682926829268	4	4	ACATCCCTCTTAGCAG-1_1	Naive B cells	0.999970049645505	ACATCCCTCTTAGCAG-1_1	4	B cells naïve	B.cells	Naive B cells	0.955696202531646	c("Naive B cells_1359", "Memory B cells_30", "Age-associated B cells_9")	Naive B cells	0.999970049645505	B.cells
ACATCGACAGAATGTA-1_1	sample_23892	2723	1716	sample_23892	0.918105031215571	3	3	ACATCGACAGAATGTA-1_1	Naive B cells	0.999999479896952	ACATCGACAGAATGTA-1_1	3	B cells GC	B.cells	Naive B cells	0.994178525226391	c("Naive B cells_1537", "Memory B cells_4", "Age-associated B cells_3")	Naive B cells	0.999999479896952	B.cells
ACATCGACATCAGCTA-1_1	sample_23892	3154	1932	sample_23892	0.760938490805327	6	6	ACATCGACATCAGCTA-1_1	Naive B cells	0.999906088929074	ACATCGACATCAGCTA-1_1	6	B cells GC	B.cells	Naive B cells	0.674033149171271	c("Naive B cells_732", "Regulatory T cells_62", "Tem/Effector helper T cells PD1+_38")	Naive B cells	0.999906088929074	B.cells
ACATCGACATTGGGAG-1_1	sample_23892	5024	2538	sample_23892	0.855891719745223	11	11	ACATCGACATTGGGAG-1_1	Regulatory T cells	0.00730442233631038	ACATCGACATTGGGAG-1_1	11	Plasmablast	Plasma.cells	Regulatory T cells	0.436395759717314	c("Regulatory T cells_247", "Macrophages_59", "Tem/Trm cytotoxic T cells_42")	Regulatory T cells	0.00730442233631038	Plasma.cells
ACATCGAGTCAGGAGT-1_1	sample_23892	602	506	sample_23892	0.498338870431894	10	10	ACATCGAGTCAGGAGT-1_1	Tcm/Naive helper T cells	0.0200383444695629	ACATCGAGTCAGGAGT-1_1	10	Naive T cells	T.cells.CD4	Tem/Trm cytotoxic T cells	0.273972602739726	c("Tem/Trm cytotoxic T cells_200", "Tcm/Naive helper T cells_114", "Regulatory T cells_72")	Tcm/Naive helper T cells	0.0200383444695629	T.cells.CD4
ACATCGAGTGACTCTA-1_1	sample_23892	767	618	sample_23892	3.52020860495437	2	2	ACATCGAGTGACTCTA-1_1	Regulatory T cells	0.94833699331644	ACATCGAGTGACTCTA-1_1	2	Treg	T.regs	Regulatory T cells	0.608778625954199	c("Regulatory T cells_957", "Tem/Trm cytotoxic T cells_250", "CD16- NK cells_44")	Regulatory T cells	0.94833699331644	T.regs
ACATCGATCAAACCTG-1_1	sample_23892	1025	778	sample_23892	1.5609756097561	0	0	ACATCGATCAAACCTG-1_1	Memory B cells	0.0224373644464166	ACATCGATCAAACCTG-1_1	0	T cells CD8 effector	T.cells.CD8	Tem/Trm cytotoxic T cells	0.398560503823662	c("Tem/Trm cytotoxic T cells_886", "Regulatory T cells_432", "Tcm/Naive helper T cells_317")	Memory B cells	0.0224373644464166	T.cells.CD8
ACATCGATCACCTGTC-1_1	sample_23892	3608	1881	sample_23892	0.582039911308204	1	1	ACATCGATCACCTGTC-1_1	Regulatory T cells	0.00579064667010037	ACATCGATCACCTGTC-1_1	1	T cells CD4	T.cells.CD4	Regulatory T cells	0.449616122840691	c("Regulatory T cells_937", "Tem/Trm cytotoxic T cells_451", "Tcm/Naive helper T cells_118")	Regulatory T cells	0.00579064667010037	T.cells.CD4
ACATCGATCTAAGCGT-1_1	sample_23892	1770	1143	sample_23892	1.69491525423729	5	5	ACATCGATCTAAGCGT-1_1	Tcm/Naive helper T cells	0.898840718490071	ACATCGATCTAAGCGT-1_1	5	T cells CD4 naïve	T.cells.CD4	Tcm/Naive helper T cells	0.361766945925362	c("Tcm/Naive helper T cells_475", "Tem/Trm cytotoxic T cells_334", "Regulatory T cells_137")	Tcm/Naive helper T cells	0.898840718490071	T.cells.CD4
ACATGCAAGAATAACC-1_1	sample_23892	2929	1739	sample_23892	1.16080573574599	7	7	ACATGCAAGAATAACC-1_1	Memory B cells	0.991380571517325	ACATGCAAGAATAACC-1_1	7	B cells memory	B.cells	Naive B cells	0.607863974495218	c("Naive B cells_572", "Memory B cells_291", "Age-associated B cells_50")	Memory B cells	0.991380571517325	B.cells
ACATGCAAGCACGATG-1_1	sample_23892	1249	871	sample_23892	0.640512409927942	5	5	ACATGCAAGCACGATG-1_1	Tcm/Naive helper T cells	0.62872305357274	ACATGCAAGCACGATG-1_1	5	T cells CD4 naïve	T.cells.CD4	Tcm/Naive helper T cells	0.361766945925362	c("Tcm/Naive helper T cells_475", "Tem/Trm cytotoxic T cells_334", "Regulatory T cells_137")	Tcm/Naive helper T cells	0.62872305357274	T.cells.CD4
ACATGCAAGGCACTAG-1_1	sample_23892	2215	1435	sample_23892	1.48984198645598	0	0	ACATGCAAGGCACTAG-1_1	Tem/Trm cytotoxic T cells	0.0168161545225188	ACATGCAAGGCACTAG-1_1	0	T cells CD8 effector	T.cells.CD8	Tem/Trm cytotoxic T cells	0.398560503823662	c("Tem/Trm cytotoxic T cells_886", "Regulatory T cells_432", "Tcm/Naive helper T cells_317")	Tem/Trm cytotoxic T cells	0.0168161545225188	T.cells.CD8
ACATGCACAATAGTGA-1_1	sample_23892	2914	1646	sample_23892	1.44131777625257	3	3	ACATGCACAATAGTGA-1_1	Naive B cells	0.999999684826687	ACATGCACAATAGTGA-1_1	3	B cells GC	B.cells	Naive B cells	0.994178525226391	c("Naive B cells_1537", "Memory B cells_4", "Age-associated B cells_3")	Naive B cells	0.999999684826687	B.cells
ACATGCAGTCCCTCAT-1_1	sample_23892	4603	2266	sample_23892	0.586573973495546	7	7	ACATGCAGTCCCTCAT-1_1	Naive B cells	0.999928963253016	ACATGCAGTCCCTCAT-1_1	7	B cells memory	B.cells	Naive B cells	0.607863974495218	c("Naive B cells_572", "Memory B cells_291", "Age-associated B cells_50")	Naive B cells	0.999928963253016	B.cells
ACATGCATCACAAGGG-1_1	sample_23892	1026	788	sample_23892	2.14424951267056	4	4	ACATGCATCACAAGGG-1_1	Naive B cells	0.965327537016978	ACATGCATCACAAGGG-1_1	4	B cells naïve	B.cells	Naive B cells	0.955696202531646	c("Naive B cells_1359", "Memory B cells_30", "Age-associated B cells_9")	Naive B cells	0.965327537016978	B.cells
ACATGCATCAGAGCGA-1_1	sample_23892	834	661	sample_23892	0.479616306954436	0	0	ACATGCATCAGAGCGA-1_1	Tem/Trm cytotoxic T cells	0.179097919093028	ACATGCATCAGAGCGA-1_1	0	T cells CD8 effector	T.cells.CD8	Tem/Trm cytotoxic T cells	0.398560503823662	c("Tem/Trm cytotoxic T cells_886", "Regulatory T cells_432", "Tcm/Naive helper T cells_317")	Tem/Trm cytotoxic T cells	0.179097919093028	T.cells.CD8
ACATGCATCAGGACAG-1_1	sample_23892	1956	1346	sample_23892	0.766871165644172	15	15	ACATGCATCAGGACAG-1_1	Tcm/Naive cytotoxic T cells	0.00360324030481998	ACATGCATCAGGACAG-1_1	15	NK cells mature	NK.cells	Tem/Trm cytotoxic T cells	0.456591639871383	c("Tem/Trm cytotoxic T cells_142", "CD16- NK cells_37", "NK cells_27")	Tcm/Naive cytotoxic T cells	0.00360324030481998	NK.cells
ACATTTCAGAATCGTA-1_1	sample_23892	1203	882	sample_23892	0.831255195344971	0	0	ACATTTCAGAATCGTA-1_1	CD16- NK cells	0.040794765988795	ACATTTCAGAATCGTA-1_1	0	T cells CD8 effector	T.cells.CD8	Tem/Trm cytotoxic T cells	0.398560503823662	c("Tem/Trm cytotoxic T cells_886", "Regulatory T cells_432", "Tcm/Naive helper T cells_317")	CD16- NK cells	0.040794765988795	T.cells.CD8
ACATTTCAGGGCGAAG-1_1	sample_23892	12001	4447	sample_23892	0.383301391550704	9	9	ACATTTCAGGGCGAAG-1_1	Naive B cells	0.999269420904523	ACATTTCAGGGCGAAG-1_1	9	T cells CD4	T.cells.CD4	Regulatory T cells	0.708278580814718	c("Regulatory T cells_539", "Tem/Trm cytotoxic T cells_30", "Tem/Effector helper T cells PD1+_20")	Naive B cells	0.999269420904523	T.cells.CD4
ACATTTCCAAGGTCAG-1_1	sample_23892	2017	1238	sample_23892	0.842835894893406	5	5	ACATTTCCAAGGTCAG-1_1	Tem/Trm cytotoxic T cells	0.011836289835417	ACATTTCCAAGGTCAG-1_1	5	T cells CD4 naïve	T.cells.CD4	Tcm/Naive helper T cells	0.361766945925362	c("Tcm/Naive helper T cells_475", "Tem/Trm cytotoxic T cells_334", "Regulatory T cells_137")	Tem/Trm cytotoxic T cells	0.011836289835417	T.cells.CD4
ACCAAACAGACTCTTG-1_1	sample_23892	2081	1386	sample_23892	0.816914944738107	3	3	ACCAAACAGACTCTTG-1_1	Naive B cells	0.858594420473307	ACCAAACAGACTCTTG-1_1	3	B cells GC	B.cells	Naive B cells	0.994178525226391	c("Naive B cells_1537", "Memory B cells_4", "Age-associated B cells_3")	Naive B cells	0.858594420473307	B.cells
ACCAAACAGAGTAACT-1_1	sample_23892	1599	1101	sample_23892	1.18824265165729	6	6	ACCAAACAGAGTAACT-1_1	Naive B cells	0.0755667031152109	ACCAAACAGAGTAACT-1_1	6	B cells GC	B.cells	Naive B cells	0.674033149171271	c("Naive B cells_732", "Regulatory T cells_62", "Tem/Effector helper T cells PD1+_38")	Naive B cells	0.0755667031152109	B.cells
ACCAAACAGGCGAAGG-1_1	sample_23892	8079	3754	sample_23892	0.755043941081817	7	7	ACCAAACAGGCGAAGG-1_1	Naive B cells	0.999998100980304	ACCAAACAGGCGAAGG-1_1	7	B cells memory	B.cells	Naive B cells	0.607863974495218	c("Naive B cells_572", "Memory B cells_291", "Age-associated B cells_50")	Naive B cells	0.999998100980304	B.cells
ACCAAACGTACTGACT-1_1	sample_23892	8360	3298	sample_23892	1.36363636363636	6	6	ACCAAACGTACTGACT-1_1	Naive B cells	0.999995815775129	ACCAAACGTACTGACT-1_1	6	B cells GC	B.cells	Naive B cells	0.674033149171271	c("Naive B cells_732", "Regulatory T cells_62", "Tem/Effector helper T cells PD1+_38")	Naive B cells	0.999995815775129	B.cells
ACCAAACGTGAGTTGG-1_1	sample_23892	2992	1740	sample_23892	0.668449197860963	3	3	ACCAAACGTGAGTTGG-1_1	Naive B cells	0.999999994125272	ACCAAACGTGAGTTGG-1_1	3	B cells GC	B.cells	Naive B cells	0.994178525226391	c("Naive B cells_1537", "Memory B cells_4", "Age-associated B cells_3")	Naive B cells	0.999999994125272	B.cells
ACCAAACGTTGGGATG-1_1	sample_23892	5230	2812	sample_23892	0.516252390057361	7	7	ACCAAACGTTGGGATG-1_1	Memory B cells	0.166557545646673	ACCAAACGTTGGGATG-1_1	7	B cells memory	B.cells	Naive B cells	0.607863974495218	c("Naive B cells_572", "Memory B cells_291", "Age-associated B cells_50")	Memory B cells	0.166557545646673	B.cells
ACCAAACTCTGGTGCG-1_1	sample_23892	4809	2527	sample_23892	0.83177375753795	20	20	ACCAAACTCTGGTGCG-1_1	pDC	0.999985888646424	ACCAAACTCTGGTGCG-1_1	20	Dendritic cells	Dendritic.cells	pDC	0.936507936507937	c("pDC_59", "Naive B cells_2", "Mono-mac_1")	pDC	0.999985888646424	Dendritic.cells
ACCAACAAGACGCAGT-1_1	sample_23892	1310	959	sample_23892	1.45038167938931	4	4	ACCAACAAGACGCAGT-1_1	Naive B cells	0.996784315596268	ACCAACAAGACGCAGT-1_1	4	B cells naïve	B.cells	Naive B cells	0.955696202531646	c("Naive B cells_1359", "Memory B cells_30", "Age-associated B cells_9")	Naive B cells	0.996784315596268	B.cells
ACCAACAAGCAATAAC-1_1	sample_23892	3990	2181	sample_23892	0.325814536340852	6	6	ACCAACAAGCAATAAC-1_1	Naive B cells	0.996276761072706	ACCAACAAGCAATAAC-1_1	6	B cells GC	B.cells	Naive B cells	0.674033149171271	c("Naive B cells_732", "Regulatory T cells_62", "Tem/Effector helper T cells PD1+_38")	Naive B cells	0.996276761072706	B.cells
ACCAACACACCTGCTT-1_1	sample_23892	7300	3094	sample_23892	0.397260273972603	2	2	ACCAACACACCTGCTT-1_1	Regulatory T cells	0.7673854263975	ACCAACACACCTGCTT-1_1	2	Treg	T.regs	Regulatory T cells	0.608778625954199	c("Regulatory T cells_957", "Tem/Trm cytotoxic T cells_250", "CD16- NK cells_44")	Regulatory T cells	0.7673854263975	T.regs
ACCAACACACTCAAGT-1_1	sample_23892	2685	1537	sample_23892	1.3780260707635	5	5	ACCAACACACTCAAGT-1_1	Tem/Trm cytotoxic T cells	0.044996078299971	ACCAACACACTCAAGT-1_1	5	T cells CD4 naïve	T.cells.CD4	Tcm/Naive helper T cells	0.361766945925362	c("Tcm/Naive helper T cells_475", "Tem/Trm cytotoxic T cells_334", "Regulatory T cells_137")	Tem/Trm cytotoxic T cells	0.044996078299971	T.cells.CD4
ACCAACACACTGGACC-1_1	sample_23892	969	721	sample_23892	4.02476780185759	5	5	ACCAACACACTGGACC-1_1	Tcm/Naive helper T cells	0.956838594645769	ACCAACACACTGGACC-1_1	5	T cells CD4 naïve	T.cells.CD4	Tcm/Naive helper T cells	0.361766945925362	c("Tcm/Naive helper T cells_475", "Tem/Trm cytotoxic T cells_334", "Regulatory T cells_137")	Tcm/Naive helper T cells	0.956838594645769	T.cells.CD4
ACCAACACAGAAGTGC-1_1	sample_23892	5153	2527	sample_23892	1.02852707160877	6	6	ACCAACACAGAAGTGC-1_1	Naive B cells	0.969514956320552	ACCAACACAGAAGTGC-1_1	6	B cells GC	B.cells	Naive B cells	0.674033149171271	c("Naive B cells_732", "Regulatory T cells_62", "Tem/Effector helper T cells PD1+_38")	Naive B cells	0.969514956320552	B.cells
ACCAACACATGGGATG-1_1	sample_23892	1647	1112	sample_23892	2.61080752884032	4	4	ACCAACACATGGGATG-1_1	Naive B cells	0.999999843641478	ACCAACACATGGGATG-1_1	4	B cells naïve	B.cells	Naive B cells	0.955696202531646	c("Naive B cells_1359", "Memory B cells_30", "Age-associated B cells_9")	Naive B cells	0.999999843641478	B.cells
ACCAACAGTAGTCACT-1_1	sample_23892	4072	2153	sample_23892	0.56483300589391	1	1	ACCAACAGTAGTCACT-1_1	Tem/Trm cytotoxic T cells	0.0872311234742903	ACCAACAGTAGTCACT-1_1	1	T cells CD4	T.cells.CD4	Regulatory T cells	0.449616122840691	c("Regulatory T cells_937", "Tem/Trm cytotoxic T cells_451", "Tcm/Naive helper T cells_118")	Tem/Trm cytotoxic T cells	0.0872311234742903	T.cells.CD4
ACCAACATCCACGTCT-1_1	sample_23892	572	441	sample_23892	7.51748251748252	10	10	ACCAACATCCACGTCT-1_1	Naive B cells	0.14473505359604	ACCAACATCCACGTCT-1_1	10	Naive T cells	T.cells.CD4	Tem/Trm cytotoxic T cells	0.273972602739726	c("Tem/Trm cytotoxic T cells_200", "Tcm/Naive helper T cells_114", "Regulatory T cells_72")	Naive B cells	0.14473505359604	T.cells.CD4
ACCAACATCCCGAACG-1_1	sample_23892	3471	2001	sample_23892	0.432152117545376	9	9	ACCAACATCCCGAACG-1_1	Regulatory T cells	0.908412486240314	ACCAACATCCCGAACG-1_1	9	T cells CD4	T.cells.CD4	Regulatory T cells	0.708278580814718	c("Regulatory T cells_539", "Tem/Trm cytotoxic T cells_30", "Tem/Effector helper T cells PD1+_20")	Regulatory T cells	0.908412486240314	T.cells.CD4
ACCAACATCCGCAACG-1_1	sample_23892	2258	1477	sample_23892	1.72719220549159	5	5	ACCAACATCCGCAACG-1_1	Tcm/Naive helper T cells	0.0078898843069206	ACCAACATCCGCAACG-1_1	5	T cells CD4 naïve	T.cells.CD4	Tcm/Naive helper T cells	0.361766945925362	c("Tcm/Naive helper T cells_475", "Tem/Trm cytotoxic T cells_334", "Regulatory T cells_137")	Tcm/Naive helper T cells	0.0078898843069206	T.cells.CD4
ACCACAAAGAACCGCA-1_1	sample_23892	6283	3167	sample_23892	0.795798185580137	3	3	ACCACAAAGAACCGCA-1_1	Naive B cells	0.999999993560931	ACCACAAAGAACCGCA-1_1	3	B cells GC	B.cells	Naive B cells	0.994178525226391	c("Naive B cells_1537", "Memory B cells_4", "Age-associated B cells_3")	Naive B cells	0.999999993560931	B.cells
ACCACAAAGTCACGAG-1_1	sample_23892	3359	1873	sample_23892	1.63739208097648	0	0	ACCACAAAGTCACGAG-1_1	Tem/Trm cytotoxic T cells	0.261913975044944	ACCACAAAGTCACGAG-1_1	0	T cells CD8 effector	T.cells.CD8	Tem/Trm cytotoxic T cells	0.398560503823662	c("Tem/Trm cytotoxic T cells_886", "Regulatory T cells_432", "Tcm/Naive helper T cells_317")	Tem/Trm cytotoxic T cells	0.261913975044944	T.cells.CD8
ACCACAAAGTTCATCG-1_1	sample_23892	2361	1403	sample_23892	0.72003388394748	0	0	ACCACAAAGTTCATCG-1_1	Tcm/Naive helper T cells	0.185310505776877	ACCACAAAGTTCATCG-1_1	0	T cells CD8 effector	T.cells.CD8	Tem/Trm cytotoxic T cells	0.398560503823662	c("Tem/Trm cytotoxic T cells_886", "Regulatory T cells_432", "Tcm/Naive helper T cells_317")	Tcm/Naive helper T cells	0.185310505776877	T.cells.CD8
ACCACAAAGTTGGAGC-1_1	sample_23892	4653	2470	sample_23892	4.12637008381689	5	5	ACCACAAAGTTGGAGC-1_1	Plasma cells	0.0267442604547819	ACCACAAAGTTGGAGC-1_1	5	T cells CD4 naïve	T.cells.CD4	Tcm/Naive helper T cells	0.361766945925362	c("Tcm/Naive helper T cells_475", "Tem/Trm cytotoxic T cells_334", "Regulatory T cells_137")	Plasma cells	0.0267442604547819	T.cells.CD4
ACCACAACAATTTCCT-1_1	sample_23892	3171	1825	sample_23892	2.27057710501419	5	5	ACCACAACAATTTCCT-1_1	Regulatory T cells	0.973839041119644	ACCACAACAATTTCCT-1_1	5	T cells CD4 naïve	T.cells.CD4	Tcm/Naive helper T cells	0.361766945925362	c("Tcm/Naive helper T cells_475", "Tem/Trm cytotoxic T cells_334", "Regulatory T cells_137")	Regulatory T cells	0.973839041119644	T.cells.CD4
ACCACAACAGAGGCTA-1_1	sample_23892	2926	1719	sample_23892	0.786056049213944	0	0	ACCACAACAGAGGCTA-1_1	Regulatory T cells	0.999157117083098	ACCACAACAGAGGCTA-1_1	0	T cells CD8 effector	T.cells.CD8	Tem/Trm cytotoxic T cells	0.398560503823662	c("Tem/Trm cytotoxic T cells_886", "Regulatory T cells_432", "Tcm/Naive helper T cells_317")	Regulatory T cells	0.999157117083098	T.cells.CD8
ACCACAATCATGCCGG-1_1	sample_23892	1986	1275	sample_23892	0.604229607250755	3	3	ACCACAATCATGCCGG-1_1	Naive B cells	0.99999454673866	ACCACAATCATGCCGG-1_1	3	B cells GC	B.cells	Naive B cells	0.994178525226391	c("Naive B cells_1537", "Memory B cells_4", "Age-associated B cells_3")	Naive B cells	0.99999454673866	B.cells
ACCATTTAGCGAGGAG-1_1	sample_23892	6268	2890	sample_23892	0.909380982769623	11	11	ACCATTTAGCGAGGAG-1_1	Fibroblasts	0.818874138657248	ACCATTTAGCGAGGAG-1_1	11	Plasmablast	Plasma.cells	Regulatory T cells	0.436395759717314	c("Regulatory T cells_247", "Macrophages_59", "Tem/Trm cytotoxic T cells_42")	Fibroblasts	0.818874138657248	Plasma.cells
ACCATTTCACGTTCGG-1_1	sample_23892	4623	2608	sample_23892	0.237940731126974	20	20	ACCATTTCACGTTCGG-1_1	pDC	0.999991349741051	ACCATTTCACGTTCGG-1_1	20	Dendritic cells	Dendritic.cells	pDC	0.936507936507937	c("pDC_59", "Naive B cells_2", "Mono-mac_1")	pDC	0.999991349741051	Dendritic.cells
ACCATTTCACTGTCCT-1_1	sample_23892	1319	879	sample_23892	0.45489006823351	2	2	ACCATTTCACTGTCCT-1_1	Regulatory T cells	0.999997353252757	ACCATTTCACTGTCCT-1_1	2	Treg	T.regs	Regulatory T cells	0.608778625954199	c("Regulatory T cells_957", "Tem/Trm cytotoxic T cells_250", "CD16- NK cells_44")	Regulatory T cells	0.999997353252757	T.regs
ACCATTTCAGAGCTAG-1_1	sample_23892	3593	2061	sample_23892	1.02978012802672	13	13	ACCATTTCAGAGCTAG-1_1	Follicular helper T cells	0.0847722283715487	ACCATTTCAGAGCTAG-1_1	13	CD4 T cells	T.cells.CD4	Tcm/Naive helper T cells	0.472636815920398	c("Tcm/Naive helper T cells_190", "Regulatory T cells_55", "Tem/Trm cytotoxic T cells_30")	Follicular helper T cells	0.0847722283715487	T.cells.CD4
ACCATTTGTCATCGGC-1_1	sample_23892	1109	810	sample_23892	1.35256988277728	0	0	ACCATTTGTCATCGGC-1_1	Tcm/Naive helper T cells	0.0399734565952632	ACCATTTGTCATCGGC-1_1	0	T cells CD8 effector	T.cells.CD8	Tem/Trm cytotoxic T cells	0.398560503823662	c("Tem/Trm cytotoxic T cells_886", "Regulatory T cells_432", "Tcm/Naive helper T cells_317")	Tcm/Naive helper T cells	0.0399734565952632	T.cells.CD8
ACCATTTGTCTCAGAT-1_1	sample_23892	3293	1954	sample_23892	0.182204676586699	6	6	ACCATTTGTCTCAGAT-1_1	Naive B cells	0.987418740049108	ACCATTTGTCTCAGAT-1_1	6	B cells GC	B.cells	Naive B cells	0.674033149171271	c("Naive B cells_732", "Regulatory T cells_62", "Tem/Effector helper T cells PD1+_38")	Naive B cells	0.987418740049108	B.cells
ACCATTTTCCAATCTT-1_1	sample_23892	4989	2122	sample_23892	1.46321908198036	16	16	ACCATTTTCCAATCTT-1_1	Regulatory T cells	0.995337004639459	ACCATTTTCCAATCTT-1_1	16	Tfh	T.cells.follicular.helper	Regulatory T cells	0.760416666666667	c("Regulatory T cells_219", "Naive B cells_17", "Plasma cells_6")	Regulatory T cells	0.995337004639459	T.cells.follicular.helper
ACCATTTTCCACAAGT-1_1	sample_23892	2658	1580	sample_23892	2.25733634311512	4	4	ACCATTTTCCACAAGT-1_1	Naive B cells	0.99999992257909	ACCATTTTCCACAAGT-1_1	4	B cells naïve	B.cells	Naive B cells	0.955696202531646	c("Naive B cells_1359", "Memory B cells_30", "Age-associated B cells_9")	Naive B cells	0.99999992257909	B.cells
ACCATTTTCGATCCCT-1_1	sample_23892	4696	2540	sample_23892	1.17120954003407	6	6	ACCATTTTCGATCCCT-1_1	Fibroblasts	0.998797731803094	ACCATTTTCGATCCCT-1_1	6	B cells GC	B.cells	Naive B cells	0.674033149171271	c("Naive B cells_732", "Regulatory T cells_62", "Tem/Effector helper T cells PD1+_38")	Fibroblasts	0.998797731803094	B.cells
ACCATTTTCGCTGCGA-1_1	sample_23892	1683	1133	sample_23892	0.29708853238265	3	3	ACCATTTTCGCTGCGA-1_1	Naive B cells	0.99999998609071	ACCATTTTCGCTGCGA-1_1	3	B cells GC	B.cells	Naive B cells	0.994178525226391	c("Naive B cells_1537", "Memory B cells_4", "Age-associated B cells_3")	Naive B cells	0.99999998609071	B.cells
ACCCAAAAGCGCTTCG-1_1	sample_23892	1012	729	sample_23892	0.592885375494071	1	1	ACCCAAAAGCGCTTCG-1_1	Tcm/Naive helper T cells	0.775798479924646	ACCCAAAAGCGCTTCG-1_1	1	T cells CD4	T.cells.CD4	Regulatory T cells	0.449616122840691	c("Regulatory T cells_937", "Tem/Trm cytotoxic T cells_451", "Tcm/Naive helper T cells_118")	Tcm/Naive helper T cells	0.775798479924646	T.cells.CD4
ACCCAAAAGCTTCTAG-1_1	sample_23892	3124	1710	sample_23892	0.384122919334187	9	9	ACCCAAAAGCTTCTAG-1_1	Regulatory T cells	0.590194642275525	ACCCAAAAGCTTCTAG-1_1	9	T cells CD4	T.cells.CD4	Regulatory T cells	0.708278580814718	c("Regulatory T cells_539", "Tem/Trm cytotoxic T cells_30", "Tem/Effector helper T cells PD1+_20")	Regulatory T cells	0.590194642275525	T.cells.CD4
ACCCAAACACCTCAGG-1_1	sample_23892	7437	3197	sample_23892	0.26892564205997	9	9	ACCCAAACACCTCAGG-1_1	Regulatory T cells	0.99662212118013	ACCCAAACACCTCAGG-1_1	9	T cells CD4	T.cells.CD4	Regulatory T cells	0.708278580814718	c("Regulatory T cells_539", "Tem/Trm cytotoxic T cells_30", "Tem/Effector helper T cells PD1+_20")	Regulatory T cells	0.99662212118013	T.cells.CD4
ACCCAAACAGTTGTCA-1_1	sample_23892	2462	1464	sample_23892	0.406173842404549	3	3	ACCCAAACAGTTGTCA-1_1	Naive B cells	0.9999926989942	ACCCAAACAGTTGTCA-1_1	3	B cells GC	B.cells	Naive B cells	0.994178525226391	c("Naive B cells_1537", "Memory B cells_4", "Age-associated B cells_3")	Naive B cells	0.9999926989942	B.cells
ACCCAAAGTAATCAAG-1_1	sample_23892	1284	877	sample_23892	2.02492211838006	13	13	ACCCAAAGTAATCAAG-1_1	Tcm/Naive helper T cells	0.989400643118522	ACCCAAAGTAATCAAG-1_1	13	CD4 T cells	T.cells.CD4	Tcm/Naive helper T cells	0.472636815920398	c("Tcm/Naive helper T cells_190", "Regulatory T cells_55", "Tem/Trm cytotoxic T cells_30")	Tcm/Naive helper T cells	0.989400643118522	T.cells.CD4
ACCCAAAGTTCAGTAC-1_1	sample_23892	2184	1284	sample_23892	3.43406593406593	13	13	ACCCAAAGTTCAGTAC-1_1	Cycling NK cells	0.236145268656944	ACCCAAAGTTCAGTAC-1_1	13	CD4 T cells	T.cells.CD4	Tcm/Naive helper T cells	0.472636815920398	c("Tcm/Naive helper T cells_190", "Regulatory T cells_55", "Tem/Trm cytotoxic T cells_30")	Cycling NK cells	0.236145268656944	T.cells.CD4
ACCCAAATCAAGTAAG-1_1	sample_23892	4915	2442	sample_23892	0.915564598168871	6	6	ACCCAAATCAAGTAAG-1_1	Naive B cells	0.999689410503216	ACCCAAATCAAGTAAG-1_1	6	B cells GC	B.cells	Naive B cells	0.674033149171271	c("Naive B cells_732", "Regulatory T cells_62", "Tem/Effector helper T cells PD1+_38")	Naive B cells	0.999689410503216	B.cells
ACCCAAATCAGGCGAA-1_1	sample_23892	3652	2047	sample_23892	1.28696604600219	3	3	ACCCAAATCAGGCGAA-1_1	Naive B cells	0.999999989889994	ACCCAAATCAGGCGAA-1_1	3	B cells GC	B.cells	Naive B cells	0.994178525226391	c("Naive B cells_1537", "Memory B cells_4", "Age-associated B cells_3")	Naive B cells	0.999999989889994	B.cells
ACCCAAATCAGTGATC-1_1	sample_23892	3227	1959	sample_23892	0.340873876665634	3	3	ACCCAAATCAGTGATC-1_1	Naive B cells	0.99999776994648	ACCCAAATCAGTGATC-1_1	3	B cells GC	B.cells	Naive B cells	0.994178525226391	c("Naive B cells_1537", "Memory B cells_4", "Age-associated B cells_3")	Naive B cells	0.99999776994648	B.cells
ACCCAAATCGGCGATC-1_1	sample_23892	7011	3142	sample_23892	5.8907431179575	14	14	ACCCAAATCGGCGATC-1_1	Intestinal macrophages	0.555093064424362	ACCCAAATCGGCGATC-1_1	14	Monocyte/Macrophages	Monocytes.and.Macrophages	Alveolar macrophages	0.179245283018868	c("Alveolar macrophages_57", "Tcm/Naive helper T cells_34", "DC2_31")	Intestinal macrophages	0.555093064424362	Monocytes.and.Macrophages
ACCCTCACACGTCTCT-1_1	sample_23892	1981	1368	sample_23892	0.656234225138819	11	11	ACCCTCACACGTCTCT-1_1	Tem/Trm cytotoxic T cells	0.408446792829281	ACCCTCACACGTCTCT-1_1	11	Plasmablast	Plasma.cells	Regulatory T cells	0.436395759717314	c("Regulatory T cells_247", "Macrophages_59", "Tem/Trm cytotoxic T cells_42")	Tem/Trm cytotoxic T cells	0.408446792829281	Plasma.cells
ACCCTCAGTAACATGA-1_1	sample_23892	1169	852	sample_23892	1.62532078699743	4	4	ACCCTCAGTAACATGA-1_1	Naive B cells	0.999318912096889	ACCCTCAGTAACATGA-1_1	4	B cells naïve	B.cells	Naive B cells	0.955696202531646	c("Naive B cells_1359", "Memory B cells_30", "Age-associated B cells_9")	Naive B cells	0.999318912096889	B.cells
ACCCTCAGTTGCATCA-1_1	sample_23892	3272	1904	sample_23892	0.947432762836186	6	6	ACCCTCAGTTGCATCA-1_1	Tem/Trm cytotoxic T cells	0.0336510209447604	ACCCTCAGTTGCATCA-1_1	6	B cells GC	B.cells	Naive B cells	0.674033149171271	c("Naive B cells_732", "Regulatory T cells_62", "Tem/Effector helper T cells PD1+_38")	Tem/Trm cytotoxic T cells	0.0336510209447604	B.cells
ACCCTCATCCACTTTA-1_1	sample_23892	7760	2998	sample_23892	1.09536082474227	16	16	ACCCTCATCCACTTTA-1_1	Regulatory T cells	0.999454128985972	ACCCTCATCCACTTTA-1_1	16	Tfh	T.cells.follicular.helper	Regulatory T cells	0.760416666666667	c("Regulatory T cells_219", "Naive B cells_17", "Plasma cells_6")	Regulatory T cells	0.999454128985972	T.cells.follicular.helper
ACCCTCATCGCAGAGA-1_1	sample_23892	3080	1888	sample_23892	1.03896103896104	6	6	ACCCTCATCGCAGAGA-1_1	Naive B cells	0.999988910542187	ACCCTCATCGCAGAGA-1_1	6	B cells GC	B.cells	Naive B cells	0.674033149171271	c("Naive B cells_732", "Regulatory T cells_62", "Tem/Effector helper T cells PD1+_38")	Naive B cells	0.999988910542187	B.cells
ACCCTCATCTGTACAG-1_1	sample_23892	4054	2063	sample_23892	0.592007893438579	3	3	ACCCTCATCTGTACAG-1_1	Naive B cells	0.999999987616928	ACCCTCATCTGTACAG-1_1	3	B cells GC	B.cells	Naive B cells	0.994178525226391	c("Naive B cells_1537", "Memory B cells_4", "Age-associated B cells_3")	Naive B cells	0.999999987616928	B.cells
ACCCTCATCTTAGCTT-1_1	sample_23892	2968	1600	sample_23892	0.943396226415094	2	2	ACCCTCATCTTAGCTT-1_1	Tem/Effector helper T cells PD1+	0.631662536919585	ACCCTCATCTTAGCTT-1_1	2	Treg	T.regs	Regulatory T cells	0.608778625954199	c("Regulatory T cells_957", "Tem/Trm cytotoxic T cells_250", "CD16- NK cells_44")	Tem/Effector helper T cells PD1+	0.631662536919585	T.regs
ACCCTTGAGAGGCGGA-1_1	sample_23892	1882	1167	sample_23892	1.32837407013815	5	5	ACCCTTGAGAGGCGGA-1_1	Regulatory T cells	0.633785146884411	ACCCTTGAGAGGCGGA-1_1	5	T cells CD4 naïve	T.cells.CD4	Tcm/Naive helper T cells	0.361766945925362	c("Tcm/Naive helper T cells_475", "Tem/Trm cytotoxic T cells_334", "Regulatory T cells_137")	Regulatory T cells	0.633785146884411	T.cells.CD4
ACCCTTGCATGGGTCC-1_1	sample_23892	2161	1292	sample_23892	2.0360944007404	4	4	ACCCTTGCATGGGTCC-1_1	Naive B cells	0.99999997694126	ACCCTTGCATGGGTCC-1_1	4	B cells naïve	B.cells	Naive B cells	0.955696202531646	c("Naive B cells_1359", "Memory B cells_30", "Age-associated B cells_9")	Naive B cells	0.99999997694126	B.cells
ACCCTTGTCATGACAC-1_1	sample_23892	4654	2523	sample_23892	0.429737859905458	6	6	ACCCTTGTCATGACAC-1_1	Naive B cells	0.999341453799029	ACCCTTGTCATGACAC-1_1	6	B cells GC	B.cells	Naive B cells	0.674033149171271	c("Naive B cells_732", "Regulatory T cells_62", "Tem/Effector helper T cells PD1+_38")	Naive B cells	0.999341453799029	B.cells
ACCCTTGTCCGTACGG-1_1	sample_23892	688	520	sample_23892	6.25	10	10	ACCCTTGTCCGTACGG-1_1	Naive B cells	0.0499356956646001	ACCCTTGTCCGTACGG-1_1	10	Naive T cells	T.cells.CD4	Tem/Trm cytotoxic T cells	0.273972602739726	c("Tem/Trm cytotoxic T cells_200", "Tcm/Naive helper T cells_114", "Regulatory T cells_72")	Naive B cells	0.0499356956646001	T.cells.CD4
ACCGTTCAGAGCTGAC-1_1	sample_23892	2919	1664	sample_23892	1.43884892086331	16	16	ACCGTTCAGAGCTGAC-1_1	Regulatory T cells	0.23671338329766	ACCGTTCAGAGCTGAC-1_1	16	Tfh	T.cells.follicular.helper	Regulatory T cells	0.760416666666667	c("Regulatory T cells_219", "Naive B cells_17", "Plasma cells_6")	Regulatory T cells	0.23671338329766	T.cells.follicular.helper
ACCGTTCAGATAGTGT-1_1	sample_23892	1010	821	sample_23892	2.07920792079208	14	14	ACCGTTCAGATAGTGT-1_1	Double-positive thymocytes	0.0403289589859384	ACCGTTCAGATAGTGT-1_1	14	Monocyte/Macrophages	Monocytes.and.Macrophages	Alveolar macrophages	0.179245283018868	c("Alveolar macrophages_57", "Tcm/Naive helper T cells_34", "DC2_31")	Double-positive thymocytes	0.0403289589859384	Monocytes.and.Macrophages
ACCGTTCAGCTAAATG-1_1	sample_23892	2342	1530	sample_23892	0.256191289496157	4	4	ACCGTTCAGCTAAATG-1_1	Naive B cells	0.999868053595016	ACCGTTCAGCTAAATG-1_1	4	B cells naïve	B.cells	Naive B cells	0.955696202531646	c("Naive B cells_1359", "Memory B cells_30", "Age-associated B cells_9")	Naive B cells	0.999868053595016	B.cells
ACCGTTCAGCTCGACC-1_1	sample_23892	2007	1334	sample_23892	0.597907324364723	4	4	ACCGTTCAGCTCGACC-1_1	Naive B cells	0.999959759425063	ACCGTTCAGCTCGACC-1_1	4	B cells naïve	B.cells	Naive B cells	0.955696202531646	c("Naive B cells_1359", "Memory B cells_30", "Age-associated B cells_9")	Naive B cells	0.999959759425063	B.cells
ACCGTTCAGGTACCTT-1_1	sample_23892	2537	1497	sample_23892	0.157666535277887	7	7	ACCGTTCAGGTACCTT-1_1	Age-associated B cells	0.222663215814439	ACCGTTCAGGTACCTT-1_1	7	B cells memory	B.cells	Naive B cells	0.607863974495218	c("Naive B cells_572", "Memory B cells_291", "Age-associated B cells_50")	Age-associated B cells	0.222663215814439	B.cells
ACCGTTCAGTTGTCAC-1_1	sample_23892	2790	1544	sample_23892	0.824372759856631	13	13	ACCGTTCAGTTGTCAC-1_1	Tcm/Naive helper T cells	0.880819797291564	ACCGTTCAGTTGTCAC-1_1	13	CD4 T cells	T.cells.CD4	Tcm/Naive helper T cells	0.472636815920398	c("Tcm/Naive helper T cells_190", "Regulatory T cells_55", "Tem/Trm cytotoxic T cells_30")	Tcm/Naive helper T cells	0.880819797291564	T.cells.CD4
ACCGTTCCATCTATCT-1_1	sample_23892	1858	1197	sample_23892	2.47578040904198	3	3	ACCGTTCCATCTATCT-1_1	Naive B cells	0.999997639565538	ACCGTTCCATCTATCT-1_1	3	B cells GC	B.cells	Naive B cells	0.994178525226391	c("Naive B cells_1537", "Memory B cells_4", "Age-associated B cells_3")	Naive B cells	0.999997639565538	B.cells
ACCGTTCGTAGCTTGT-1_1	sample_23892	1795	1149	sample_23892	2.56267409470752	1	1	ACCGTTCGTAGCTTGT-1_1	Tem/Trm cytotoxic T cells	0.385299131159586	ACCGTTCGTAGCTTGT-1_1	1	T cells CD4	T.cells.CD4	Regulatory T cells	0.449616122840691	c("Regulatory T cells_937", "Tem/Trm cytotoxic T cells_451", "Tcm/Naive helper T cells_118")	Tem/Trm cytotoxic T cells	0.385299131159586	T.cells.CD4
ACCGTTCGTAGCTTTG-1_1	sample_23892	5991	2546	sample_23892	1.73593723919212	9	9	ACCGTTCGTAGCTTTG-1_1	Regulatory T cells	0.996289412994065	ACCGTTCGTAGCTTTG-1_1	9	T cells CD4	T.cells.CD4	Regulatory T cells	0.708278580814718	c("Regulatory T cells_539", "Tem/Trm cytotoxic T cells_30", "Tem/Effector helper T cells PD1+_20")	Regulatory T cells	0.996289412994065	T.cells.CD4
ACCGTTCGTGACATCT-1_1	sample_23892	1931	1268	sample_23892	0.62143966856551	0	0	ACCGTTCGTGACATCT-1_1	Tcm/Naive helper T cells	0.218336118387627	ACCGTTCGTGACATCT-1_1	0	T cells CD8 effector	T.cells.CD8	Tem/Trm cytotoxic T cells	0.398560503823662	c("Tem/Trm cytotoxic T cells_886", "Regulatory T cells_432", "Tcm/Naive helper T cells_317")	Tcm/Naive helper T cells	0.218336118387627	T.cells.CD8
ACCGTTCGTGACGCCT-1_1	sample_23892	8611	3484	sample_23892	0.371617698292881	8	8	ACCGTTCGTGACGCCT-1_1	Intestinal macrophages	0.998783125821497	ACCGTTCGTGACGCCT-1_1	8	Monocyte/Macrophages	Monocytes.and.Macrophages	Alveolar macrophages	0.312157721796276	c("Alveolar macrophages_285", "DC_183", "Macrophages_59")	Intestinal macrophages	0.998783125821497	Monocytes.and.Macrophages
ACCGTTCGTTGCATTG-1_1	sample_23892	1676	1148	sample_23892	0.477326968973747	7	7	ACCGTTCGTTGCATTG-1_1	Naive B cells	0.998046074813327	ACCGTTCGTTGCATTG-1_1	7	B cells memory	B.cells	Naive B cells	0.607863974495218	c("Naive B cells_572", "Memory B cells_291", "Age-associated B cells_50")	Naive B cells	0.998046074813327	B.cells
ACCGTTCTCTACACAG-1_1	sample_23892	5849	3149	sample_23892	0.102581637886818	11	11	ACCGTTCTCTACACAG-1_1	Regulatory T cells	0.746370006251364	ACCGTTCTCTACACAG-1_1	11	Plasmablast	Plasma.cells	Regulatory T cells	0.436395759717314	c("Regulatory T cells_247", "Macrophages_59", "Tem/Trm cytotoxic T cells_42")	Regulatory T cells	0.746370006251364	Plasma.cells
ACCTACCAGAACGTGC-1_1	sample_23892	3684	1942	sample_23892	0.760043431053203	7	7	ACCTACCAGAACGTGC-1_1	Naive B cells	0.986749097257634	ACCTACCAGAACGTGC-1_1	7	B cells memory	B.cells	Naive B cells	0.607863974495218	c("Naive B cells_572", "Memory B cells_291", "Age-associated B cells_50")	Naive B cells	0.986749097257634	B.cells
ACCTACCAGGTCGACA-1_1	sample_23892	3962	1913	sample_23892	1.51438667339727	16	16	ACCTACCAGGTCGACA-1_1	Regulatory T cells	0.994502703753011	ACCTACCAGGTCGACA-1_1	16	Tfh	T.cells.follicular.helper	Regulatory T cells	0.760416666666667	c("Regulatory T cells_219", "Naive B cells_17", "Plasma cells_6")	Regulatory T cells	0.994502703753011	T.cells.follicular.helper
ACCTACCCATTACTCT-1_1	sample_23892	732	566	sample_23892	2.04918032786885	10	10	ACCTACCCATTACTCT-1_1	Tcm/Naive helper T cells	0.391951189700507	ACCTACCCATTACTCT-1_1	10	Naive T cells	T.cells.CD4	Tem/Trm cytotoxic T cells	0.273972602739726	c("Tem/Trm cytotoxic T cells_200", "Tcm/Naive helper T cells_114", "Regulatory T cells_72")	Tcm/Naive helper T cells	0.391951189700507	T.cells.CD4
ACCTACCGTCCACGCA-1_1	sample_23892	14908	4681	sample_23892	0.134156157767642	19	19	ACCTACCGTCCACGCA-1_1	Germinal center B cells	0.999999999811346	ACCTACCGTCCACGCA-1_1	19	NLPHL cells	NLPHL.cells	Germinal center B cells	0.746835443037975	c("Germinal center B cells_59", "Epithelial cells_6", "Migratory DCs_3")	Germinal center B cells	0.999999999811346	NLPHL.cells
ACCTACCTCTCATTAC-1_1	sample_23892	2090	1342	sample_23892	0.478468899521531	1	1	ACCTACCTCTCATTAC-1_1	Regulatory T cells	0.0561566395727047	ACCTACCTCTCATTAC-1_1	1	T cells CD4	T.cells.CD4	Regulatory T cells	0.449616122840691	c("Regulatory T cells_937", "Tem/Trm cytotoxic T cells_451", "Tcm/Naive helper T cells_118")	Regulatory T cells	0.0561566395727047	T.cells.CD4
ACCTGAAAGACGTCCC-1_1	sample_23892	1355	973	sample_23892	0.44280442804428	4	4	ACCTGAAAGACGTCCC-1_1	Naive B cells	0.899481282181975	ACCTGAAAGACGTCCC-1_1	4	B cells naïve	B.cells	Naive B cells	0.955696202531646	c("Naive B cells_1359", "Memory B cells_30", "Age-associated B cells_9")	Naive B cells	0.899481282181975	B.cells
ACCTGAAAGCTCGTGC-1_1	sample_23892	2059	1261	sample_23892	2.96260320543953	5	5	ACCTGAAAGCTCGTGC-1_1	CD16+ NK cells	0.00512549206555322	ACCTGAAAGCTCGTGC-1_1	5	T cells CD4 naïve	T.cells.CD4	Tcm/Naive helper T cells	0.361766945925362	c("Tcm/Naive helper T cells_475", "Tem/Trm cytotoxic T cells_334", "Regulatory T cells_137")	CD16+ NK cells	0.00512549206555322	T.cells.CD4
ACCTGAACAAATACAG-1_1	sample_23892	1884	1255	sample_23892	0.371549893842888	5	5	ACCTGAACAAATACAG-1_1	Tem/Trm cytotoxic T cells	0.163314129103422	ACCTGAACAAATACAG-1_1	5	T cells CD4 naïve	T.cells.CD4	Tcm/Naive helper T cells	0.361766945925362	c("Tcm/Naive helper T cells_475", "Tem/Trm cytotoxic T cells_334", "Regulatory T cells_137")	Tem/Trm cytotoxic T cells	0.163314129103422	T.cells.CD4
ACCTGAACACGCGCTA-1_1	sample_23892	1238	899	sample_23892	1.37318255250404	0	0	ACCTGAACACGCGCTA-1_1	Tem/Trm cytotoxic T cells	0.0358303278389149	ACCTGAACACGCGCTA-1_1	0	T cells CD8 effector	T.cells.CD8	Tem/Trm cytotoxic T cells	0.398560503823662	c("Tem/Trm cytotoxic T cells_886", "Regulatory T cells_432", "Tcm/Naive helper T cells_317")	Tem/Trm cytotoxic T cells	0.0358303278389149	T.cells.CD8
ACCTGAACACGGTAGA-1_1	sample_23892	6189	2946	sample_23892	2.90838584585555	6	6	ACCTGAACACGGTAGA-1_1	Naive B cells	0.999965962548346	ACCTGAACACGGTAGA-1_1	6	B cells GC	B.cells	Naive B cells	0.674033149171271	c("Naive B cells_732", "Regulatory T cells_62", "Tem/Effector helper T cells PD1+_38")	Naive B cells	0.999965962548346	B.cells
ACCTGAACATGTTCGA-1_1	sample_23892	7911	2808	sample_23892	0.12640626975098	17	17	ACCTGAACATGTTCGA-1_1	DC1	0.999985490881333	ACCTGAACATGTTCGA-1_1	17	Dendreitic cells	Dendritic.cells	DC1	0.957446808510638	c("DC1_90", "Plasma cells_1", "Naive B cells_1")	DC1	0.999985490881333	Dendritic.cells
ACCTGAAGTGCTCGTG-1_1	sample_23892	1085	773	sample_23892	0.0921658986175115	5	5	ACCTGAAGTGCTCGTG-1_1	Tcm/Naive helper T cells	0.989068062135885	ACCTGAAGTGCTCGTG-1_1	5	T cells CD4 naïve	T.cells.CD4	Tcm/Naive helper T cells	0.361766945925362	c("Tcm/Naive helper T cells_475", "Tem/Trm cytotoxic T cells_334", "Regulatory T cells_137")	Tcm/Naive helper T cells	0.989068062135885	T.cells.CD4
ACCTGAATCTAGTCAG-1_1	sample_23892	3699	1861	sample_23892	0.621789672884563	5	5	ACCTGAATCTAGTCAG-1_1	Cycling T cells	0.263169153233229	ACCTGAATCTAGTCAG-1_1	5	T cells CD4 naïve	T.cells.CD4	Tcm/Naive helper T cells	0.361766945925362	c("Tcm/Naive helper T cells_475", "Tem/Trm cytotoxic T cells_334", "Regulatory T cells_137")	Cycling T cells	0.263169153233229	T.cells.CD4
ACCTGTCAGCAATTCC-1_1	sample_23892	11811	4175	sample_23892	1.91347049360765	6	6	ACCTGTCAGCAATTCC-1_1	Naive B cells	0.999999908079011	ACCTGTCAGCAATTCC-1_1	6	B cells GC	B.cells	Naive B cells	0.674033149171271	c("Naive B cells_732", "Regulatory T cells_62", "Tem/Effector helper T cells PD1+_38")	Naive B cells	0.999999908079011	B.cells
ACCTGTCAGCACTAGG-1_1	sample_23892	2406	1491	sample_23892	0.374064837905237	3	3	ACCTGTCAGCACTAGG-1_1	Naive B cells	0.999999984520198	ACCTGTCAGCACTAGG-1_1	3	B cells GC	B.cells	Naive B cells	0.994178525226391	c("Naive B cells_1537", "Memory B cells_4", "Age-associated B cells_3")	Naive B cells	0.999999984520198	B.cells
ACCTGTCAGGTAGATT-1_1	sample_23892	832	650	sample_23892	0.721153846153846	4	4	ACCTGTCAGGTAGATT-1_1	Naive B cells	0.969231706007348	ACCTGTCAGGTAGATT-1_1	4	B cells naïve	B.cells	Naive B cells	0.955696202531646	c("Naive B cells_1359", "Memory B cells_30", "Age-associated B cells_9")	Naive B cells	0.969231706007348	B.cells
ACCTGTCAGGTGAGCT-1_1	sample_23892	3314	1941	sample_23892	0.331925165962583	7	7	ACCTGTCAGGTGAGCT-1_1	Naive B cells	0.999996341395657	ACCTGTCAGGTGAGCT-1_1	7	B cells memory	B.cells	Naive B cells	0.607863974495218	c("Naive B cells_572", "Memory B cells_291", "Age-associated B cells_50")	Naive B cells	0.999996341395657	B.cells
ACCTGTCAGTAAACAC-1_1	sample_23892	2324	1417	sample_23892	0.774526678141136	5	5	ACCTGTCAGTAAACAC-1_1	Follicular helper T cells	0.618756014059287	ACCTGTCAGTAAACAC-1_1	5	T cells CD4 naïve	T.cells.CD4	Tcm/Naive helper T cells	0.361766945925362	c("Tcm/Naive helper T cells_475", "Tem/Trm cytotoxic T cells_334", "Regulatory T cells_137")	Follicular helper T cells	0.618756014059287	T.cells.CD4
ACCTGTCCAGGTGGAT-1_1	sample_23892	1573	1038	sample_23892	2.73363000635728	0	0	ACCTGTCCAGGTGGAT-1_1	Tcm/Naive helper T cells	0.615170062808761	ACCTGTCCAGGTGGAT-1_1	0	T cells CD8 effector	T.cells.CD8	Tem/Trm cytotoxic T cells	0.398560503823662	c("Tem/Trm cytotoxic T cells_886", "Regulatory T cells_432", "Tcm/Naive helper T cells_317")	Tcm/Naive helper T cells	0.615170062808761	T.cells.CD8
ACCTGTCCAGTCGTTA-1_1	sample_23892	2068	1219	sample_23892	0.580270793036751	9	9	ACCTGTCCAGTCGTTA-1_1	Tem/Trm cytotoxic T cells	0.203838944562435	ACCTGTCCAGTCGTTA-1_1	9	T cells CD4	T.cells.CD4	Regulatory T cells	0.708278580814718	c("Regulatory T cells_539", "Tem/Trm cytotoxic T cells_30", "Tem/Effector helper T cells PD1+_20")	Tem/Trm cytotoxic T cells	0.203838944562435	T.cells.CD4
ACCTGTCTCTGGTGCG-1_1	sample_23892	1862	1135	sample_23892	3.22234156820623	0	0	ACCTGTCTCTGGTGCG-1_1	CD16- NK cells	0.956780751727637	ACCTGTCTCTGGTGCG-1_1	0	T cells CD8 effector	T.cells.CD8	Tem/Trm cytotoxic T cells	0.398560503823662	c("Tem/Trm cytotoxic T cells_886", "Regulatory T cells_432", "Tcm/Naive helper T cells_317")	CD16- NK cells	0.956780751727637	T.cells.CD8
ACGATCACACGGATCC-1_1	sample_23892	6539	2997	sample_23892	0.825814344701025	6	6	ACGATCACACGGATCC-1_1	Naive B cells	0.999999058477705	ACGATCACACGGATCC-1_1	6	B cells GC	B.cells	Naive B cells	0.674033149171271	c("Naive B cells_732", "Regulatory T cells_62", "Tem/Effector helper T cells PD1+_38")	Naive B cells	0.999999058477705	B.cells
ACGATCAGTCTGTAAC-1_1	sample_23892	2915	1703	sample_23892	0.137221269296741	3	3	ACGATCAGTCTGTAAC-1_1	Naive B cells	0.999999656248034	ACGATCAGTCTGTAAC-1_1	3	B cells GC	B.cells	Naive B cells	0.994178525226391	c("Naive B cells_1537", "Memory B cells_4", "Age-associated B cells_3")	Naive B cells	0.999999656248034	B.cells
ACGATCAGTTATAGAG-1_1	sample_23892	2955	1637	sample_23892	1.69204737732657	9	9	ACGATCAGTTATAGAG-1_1	CD16- NK cells	0.0361622286459331	ACGATCAGTTATAGAG-1_1	9	T cells CD4	T.cells.CD4	Regulatory T cells	0.708278580814718	c("Regulatory T cells_539", "Tem/Trm cytotoxic T cells_30", "Tem/Effector helper T cells PD1+_20")	CD16- NK cells	0.0361622286459331	T.cells.CD4
ACGATCATCCGCACTT-1_1	sample_23892	6192	3146	sample_23892	0.242248062015504	12	12	ACGATCATCCGCACTT-1_1	Epithelial cells	0.99999901079172	ACGATCATCCGCACTT-1_1	12	Endothelial vs fibroblast	Fibroblast	Fibroblasts	0.702179176755448	c("Fibroblasts_290", "Epithelial cells_103", "Alveolar macrophages_5")	Epithelial cells	0.99999901079172	Fibroblast
ACGATCATCGCATAGT-1_1	sample_23892	1826	1182	sample_23892	0.876232201533406	9	9	ACGATCATCGCATAGT-1_1	Follicular helper T cells	0.101906556956538	ACGATCATCGCATAGT-1_1	9	T cells CD4	T.cells.CD4	Regulatory T cells	0.708278580814718	c("Regulatory T cells_539", "Tem/Trm cytotoxic T cells_30", "Tem/Effector helper T cells PD1+_20")	Follicular helper T cells	0.101906556956538	T.cells.CD4
ACGATCATCGGAAACG-1_1	sample_23892	3734	2148	sample_23892	0.883770755222282	6	6	ACGATCATCGGAAACG-1_1	Naive B cells	0.965984897861692	ACGATCATCGGAAACG-1_1	6	B cells GC	B.cells	Naive B cells	0.674033149171271	c("Naive B cells_732", "Regulatory T cells_62", "Tem/Effector helper T cells PD1+_38")	Naive B cells	0.965984897861692	B.cells
ACGATGTAGACTAAGT-1_1	sample_23892	5089	2704	sample_23892	0.884260168991943	6	6	ACGATGTAGACTAAGT-1_1	Naive B cells	0.696814672008304	ACGATGTAGACTAAGT-1_1	6	B cells GC	B.cells	Naive B cells	0.674033149171271	c("Naive B cells_732", "Regulatory T cells_62", "Tem/Effector helper T cells PD1+_38")	Naive B cells	0.696814672008304	B.cells
ACGATGTAGAGCCCAA-1_1	sample_23892	5565	2700	sample_23892	0.808625336927224	6	6	ACGATGTAGAGCCCAA-1_1	Naive B cells	0.998588534672705	ACGATGTAGAGCCCAA-1_1	6	B cells GC	B.cells	Naive B cells	0.674033149171271	c("Naive B cells_732", "Regulatory T cells_62", "Tem/Effector helper T cells PD1+_38")	Naive B cells	0.998588534672705	B.cells
ACGATGTAGGACTAAT-1_1	sample_23892	1682	1150	sample_23892	2.19976218787158	4	4	ACGATGTAGGACTAAT-1_1	Naive B cells	0.999910378018189	ACGATGTAGGACTAAT-1_1	4	B cells naïve	B.cells	Naive B cells	0.955696202531646	c("Naive B cells_1359", "Memory B cells_30", "Age-associated B cells_9")	Naive B cells	0.999910378018189	B.cells
ACGATGTAGGATTTCC-1_1	sample_23892	2469	1536	sample_23892	0.567031186715269	0	0	ACGATGTAGGATTTCC-1_1	Macrophages	0.00924908801656922	ACGATGTAGGATTTCC-1_1	0	T cells CD8 effector	T.cells.CD8	Tem/Trm cytotoxic T cells	0.398560503823662	c("Tem/Trm cytotoxic T cells_886", "Regulatory T cells_432", "Tcm/Naive helper T cells_317")	Macrophages	0.00924908801656922	T.cells.CD8
ACGATGTAGGTCACCC-1_1	sample_23892	2923	1821	sample_23892	0.0342114266164899	6	6	ACGATGTAGGTCACCC-1_1	Naive B cells	0.999401078442948	ACGATGTAGGTCACCC-1_1	6	B cells GC	B.cells	Naive B cells	0.674033149171271	c("Naive B cells_732", "Regulatory T cells_62", "Tem/Effector helper T cells PD1+_38")	Naive B cells	0.999401078442948	B.cells
ACGATGTAGGTTGGAC-1_1	sample_23892	1740	1195	sample_23892	0.689655172413793	0	0	ACGATGTAGGTTGGAC-1_1	Tem/Trm cytotoxic T cells	0.272902827746104	ACGATGTAGGTTGGAC-1_1	0	T cells CD8 effector	T.cells.CD8	Tem/Trm cytotoxic T cells	0.398560503823662	c("Tem/Trm cytotoxic T cells_886", "Regulatory T cells_432", "Tcm/Naive helper T cells_317")	Tem/Trm cytotoxic T cells	0.272902827746104	T.cells.CD8
ACGATGTCAGACATCT-1_1	sample_23892	4526	2317	sample_23892	0.463985859478568	7	7	ACGATGTCAGACATCT-1_1	Naive B cells	0.999999872161681	ACGATGTCAGACATCT-1_1	7	B cells memory	B.cells	Naive B cells	0.607863974495218	c("Naive B cells_572", "Memory B cells_291", "Age-associated B cells_50")	Naive B cells	0.999999872161681	B.cells
ACGATGTTCCTTGAAG-1_1	sample_23892	1097	842	sample_23892	0.72926162260711	4	4	ACGATGTTCCTTGAAG-1_1	Naive B cells	0.99869205870989	ACGATGTTCCTTGAAG-1_1	4	B cells naïve	B.cells	Naive B cells	0.955696202531646	c("Naive B cells_1359", "Memory B cells_30", "Age-associated B cells_9")	Naive B cells	0.99869205870989	B.cells
ACGATGTTCTTTCAGT-1_1	sample_23892	2443	1407	sample_23892	0.777732296356938	0	0	ACGATGTTCTTTCAGT-1_1	Tem/Trm cytotoxic T cells	0.0476011569980103	ACGATGTTCTTTCAGT-1_1	0	T cells CD8 effector	T.cells.CD8	Tem/Trm cytotoxic T cells	0.398560503823662	c("Tem/Trm cytotoxic T cells_886", "Regulatory T cells_432", "Tcm/Naive helper T cells_317")	Tem/Trm cytotoxic T cells	0.0476011569980103	T.cells.CD8
ACGCACGGTGTTTGCA-1_1	sample_23892	3706	2241	sample_23892	0.62061521856449	12	12	ACGCACGGTGTTTGCA-1_1	Epithelial cells	0.999999179382263	ACGCACGGTGTTTGCA-1_1	12	Endothelial vs fibroblast	Fibroblast	Fibroblasts	0.702179176755448	c("Fibroblasts_290", "Epithelial cells_103", "Alveolar macrophages_5")	Epithelial cells	0.999999179382263	Fibroblast
ACGCACGGTTAAAGTG-1_1	sample_23892	643	569	sample_23892	1.71073094867807	12	12	ACGCACGGTTAAAGTG-1_1	Tem/Temra cytotoxic T cells	0.406507966870535	ACGCACGGTTAAAGTG-1_1	12	Endothelial vs fibroblast	Fibroblast	Fibroblasts	0.702179176755448	c("Fibroblasts_290", "Epithelial cells_103", "Alveolar macrophages_5")	Tem/Temra cytotoxic T cells	0.406507966870535	Fibroblast
ACGCACGTCAACACGT-1_1	sample_23892	1905	1259	sample_23892	1.0498687664042	4	4	ACGCACGTCAACACGT-1_1	Naive B cells	0.999999667149155	ACGCACGTCAACACGT-1_1	4	B cells naïve	B.cells	Naive B cells	0.955696202531646	c("Naive B cells_1359", "Memory B cells_30", "Age-associated B cells_9")	Naive B cells	0.999999667149155	B.cells
ACGCACGTCCTTTGAT-1_1	sample_23892	2095	1359	sample_23892	1.95704057279236	1	1	ACGCACGTCCTTTGAT-1_1	Regulatory T cells	0.999976469096628	ACGCACGTCCTTTGAT-1_1	1	T cells CD4	T.cells.CD4	Regulatory T cells	0.449616122840691	c("Regulatory T cells_937", "Tem/Trm cytotoxic T cells_451", "Tcm/Naive helper T cells_118")	Regulatory T cells	0.999976469096628	T.cells.CD4
ACGCACGTCGGCTCTT-1_1	sample_23892	1976	1264	sample_23892	2.7834008097166	0	0	ACGCACGTCGGCTCTT-1_1	Tem/Trm cytotoxic T cells	0.0256566033892213	ACGCACGTCGGCTCTT-1_1	0	T cells CD8 effector	T.cells.CD8	Tem/Trm cytotoxic T cells	0.398560503823662	c("Tem/Trm cytotoxic T cells_886", "Regulatory T cells_432", "Tcm/Naive helper T cells_317")	Tem/Trm cytotoxic T cells	0.0256566033892213	T.cells.CD8
ACGGAAGAGCCGTAAG-1_1	sample_23892	3166	2043	sample_23892	0.947567909033481	6	6	ACGGAAGAGCCGTAAG-1_1	Regulatory T cells	0.159820034933471	ACGGAAGAGCCGTAAG-1_1	6	B cells GC	B.cells	Naive B cells	0.674033149171271	c("Naive B cells_732", "Regulatory T cells_62", "Tem/Effector helper T cells PD1+_38")	Regulatory T cells	0.159820034933471	B.cells
ACGGAAGAGTAGTCAA-1_1	sample_23892	2458	1466	sample_23892	0.203417412530513	3	3	ACGGAAGAGTAGTCAA-1_1	Naive B cells	0.999999294849756	ACGGAAGAGTAGTCAA-1_1	3	B cells GC	B.cells	Naive B cells	0.994178525226391	c("Naive B cells_1537", "Memory B cells_4", "Age-associated B cells_3")	Naive B cells	0.999999294849756	B.cells
ACGGAAGTCATCGCAA-1_1	sample_23892	1720	1129	sample_23892	0.290697674418605	3	3	ACGGAAGTCATCGCAA-1_1	Naive B cells	0.999979373610529	ACGGAAGTCATCGCAA-1_1	3	B cells GC	B.cells	Naive B cells	0.994178525226391	c("Naive B cells_1537", "Memory B cells_4", "Age-associated B cells_3")	Naive B cells	0.999979373610529	B.cells
ACGGAAGTCCTACCGT-1_1	sample_23892	696	553	sample_23892	1.00574712643678	2	2	ACGGAAGTCCTACCGT-1_1	Alveolar macrophages	0.0786115676049298	ACGGAAGTCCTACCGT-1_1	2	Treg	T.regs	Regulatory T cells	0.608778625954199	c("Regulatory T cells_957", "Tem/Trm cytotoxic T cells_250", "CD16- NK cells_44")	Alveolar macrophages	0.0786115676049298	T.regs
ACGGAAGTCGAGTGGA-1_1	sample_23892	1675	1165	sample_23892	0.477611940298507	15	15	ACGGAAGTCGAGTGGA-1_1	NK cells	0.0879453388239806	ACGGAAGTCGAGTGGA-1_1	15	NK cells mature	NK.cells	Tem/Trm cytotoxic T cells	0.456591639871383	c("Tem/Trm cytotoxic T cells_142", "CD16- NK cells_37", "NK cells_27")	NK cells	0.0879453388239806	NK.cells
ACGGGTCAGCAACAAT-1_1	sample_23892	815	628	sample_23892	0.613496932515337	0	0	ACGGGTCAGCAACAAT-1_1	Tcm/Naive helper T cells	0.0954593549472701	ACGGGTCAGCAACAAT-1_1	0	T cells CD8 effector	T.cells.CD8	Tem/Trm cytotoxic T cells	0.398560503823662	c("Tem/Trm cytotoxic T cells_886", "Regulatory T cells_432", "Tcm/Naive helper T cells_317")	Tcm/Naive helper T cells	0.0954593549472701	T.cells.CD8
ACGGGTCAGCTTTCTT-1_1	sample_23892	1801	1175	sample_23892	0.444197667962243	15	15	ACGGGTCAGCTTTCTT-1_1	CD16- NK cells	0.888837367720486	ACGGGTCAGCTTTCTT-1_1	15	NK cells mature	NK.cells	Tem/Trm cytotoxic T cells	0.456591639871383	c("Tem/Trm cytotoxic T cells_142", "CD16- NK cells_37", "NK cells_27")	CD16- NK cells	0.888837367720486	NK.cells
ACGGGTCCAAATGGAT-1_1	sample_23892	2746	1476	sample_23892	0.145666423889294	2	2	ACGGGTCCAAATGGAT-1_1	Tem/Trm cytotoxic T cells	0.121273043869676	ACGGGTCCAAATGGAT-1_1	2	Treg	T.regs	Regulatory T cells	0.608778625954199	c("Regulatory T cells_957", "Tem/Trm cytotoxic T cells_250", "CD16- NK cells_44")	Tem/Trm cytotoxic T cells	0.121273043869676	T.regs
ACGGGTCCAATCGCCG-1_1	sample_23892	830	664	sample_23892	0.963855421686747	10	10	ACGGGTCCAATCGCCG-1_1	Tcm/Naive helper T cells	0.734169041356359	ACGGGTCCAATCGCCG-1_1	10	Naive T cells	T.cells.CD4	Tem/Trm cytotoxic T cells	0.273972602739726	c("Tem/Trm cytotoxic T cells_200", "Tcm/Naive helper T cells_114", "Regulatory T cells_72")	Tcm/Naive helper T cells	0.734169041356359	T.cells.CD4
ACGGGTCCACACACTA-1_1	sample_23892	791	603	sample_23892	0.758533501896334	0	0	ACGGGTCCACACACTA-1_1	NK cells	0.663311408095814	ACGGGTCCACACACTA-1_1	0	T cells CD8 effector	T.cells.CD8	Tem/Trm cytotoxic T cells	0.398560503823662	c("Tem/Trm cytotoxic T cells_886", "Regulatory T cells_432", "Tcm/Naive helper T cells_317")	NK cells	0.663311408095814	T.cells.CD8
ACGGGTCGTGCATCTA-1_1	sample_23892	946	708	sample_23892	1.26849894291755	2	2	ACGGGTCGTGCATCTA-1_1	NK cells	0.0155118933481036	ACGGGTCGTGCATCTA-1_1	2	Treg	T.regs	Regulatory T cells	0.608778625954199	c("Regulatory T cells_957", "Tem/Trm cytotoxic T cells_250", "CD16- NK cells_44")	NK cells	0.0155118933481036	T.regs
ACGGGTCTCGAGTCCG-1_1	sample_23892	990	731	sample_23892	2.92929292929293	5	5	ACGGGTCTCGAGTCCG-1_1	Tem/Trm cytotoxic T cells	0.0684644664589921	ACGGGTCTCGAGTCCG-1_1	5	T cells CD4 naïve	T.cells.CD4	Tcm/Naive helper T cells	0.361766945925362	c("Tcm/Naive helper T cells_475", "Tem/Trm cytotoxic T cells_334", "Regulatory T cells_137")	Tem/Trm cytotoxic T cells	0.0684644664589921	T.cells.CD4
ACGGGTCTCTACCACC-1_1	sample_23892	1432	1015	sample_23892	0.0698324022346369	4	4	ACGGGTCTCTACCACC-1_1	Naive B cells	0.99997611600145	ACGGGTCTCTACCACC-1_1	4	B cells naïve	B.cells	Naive B cells	0.955696202531646	c("Naive B cells_1359", "Memory B cells_30", "Age-associated B cells_9")	Naive B cells	0.99997611600145	B.cells
ACGGTCGAGCGCTTCG-1_1	sample_23892	538	463	sample_23892	2.97397769516729	4	4	ACGGTCGAGCGCTTCG-1_1	Naive B cells	0.105136407884754	ACGGTCGAGCGCTTCG-1_1	4	B cells naïve	B.cells	Naive B cells	0.955696202531646	c("Naive B cells_1359", "Memory B cells_30", "Age-associated B cells_9")	Naive B cells	0.105136407884754	B.cells
ACGGTCGAGGGCAGGA-1_1	sample_23892	1072	781	sample_23892	2.1455223880597	10	10	ACGGTCGAGGGCAGGA-1_1	CD16- NK cells	0.098537860223402	ACGGTCGAGGGCAGGA-1_1	10	Naive T cells	T.cells.CD4	Tem/Trm cytotoxic T cells	0.273972602739726	c("Tem/Trm cytotoxic T cells_200", "Tcm/Naive helper T cells_114", "Regulatory T cells_72")	CD16- NK cells	0.098537860223402	T.cells.CD4
ACGGTCGCACCCTGTT-1_1	sample_23892	2290	1342	sample_23892	1.35371179039301	5	5	ACGGTCGCACCCTGTT-1_1	Tcm/Naive helper T cells	0.316246874636595	ACGGTCGCACCCTGTT-1_1	5	T cells CD4 naïve	T.cells.CD4	Tcm/Naive helper T cells	0.361766945925362	c("Tcm/Naive helper T cells_475", "Tem/Trm cytotoxic T cells_334", "Regulatory T cells_137")	Tcm/Naive helper T cells	0.316246874636595	T.cells.CD4
ACGGTCGGTACCTTCC-1_1	sample_23892	2063	1219	sample_23892	1.64808531265148	5	5	ACGGTCGGTACCTTCC-1_1	Follicular helper T cells	0.185476205317355	ACGGTCGGTACCTTCC-1_1	5	T cells CD4 naïve	T.cells.CD4	Tcm/Naive helper T cells	0.361766945925362	c("Tcm/Naive helper T cells_475", "Tem/Trm cytotoxic T cells_334", "Regulatory T cells_137")	Follicular helper T cells	0.185476205317355	T.cells.CD4
ACGGTCGTCAGGACAG-1_1	sample_23892	628	501	sample_23892	0.477707006369427	0	0	ACGGTCGTCAGGACAG-1_1	Tcm/Naive helper T cells	0.0276784154063887	ACGGTCGTCAGGACAG-1_1	0	T cells CD8 effector	T.cells.CD8	Tem/Trm cytotoxic T cells	0.398560503823662	c("Tem/Trm cytotoxic T cells_886", "Regulatory T cells_432", "Tcm/Naive helper T cells_317")	Tcm/Naive helper T cells	0.0276784154063887	T.cells.CD8
ACGGTCGTCTGAGCAT-1_1	sample_23892	1738	1140	sample_23892	1.32336018411968	4	4	ACGGTCGTCTGAGCAT-1_1	Naive B cells	0.999991360186309	ACGGTCGTCTGAGCAT-1_1	4	B cells naïve	B.cells	Naive B cells	0.955696202531646	c("Naive B cells_1359", "Memory B cells_30", "Age-associated B cells_9")	Naive B cells	0.999991360186309	B.cells
ACGGTTACAACGATCT-1_1	sample_23892	799	621	sample_23892	1.12640801001252	4	4	ACGGTTACAACGATCT-1_1	Naive B cells	0.999999840481813	ACGGTTACAACGATCT-1_1	4	B cells naïve	B.cells	Naive B cells	0.955696202531646	c("Naive B cells_1359", "Memory B cells_30", "Age-associated B cells_9")	Naive B cells	0.999999840481813	B.cells
ACGGTTACAGCGAACA-1_1	sample_23892	12352	3997	sample_23892	0.0971502590673575	17	17	ACGGTTACAGCGAACA-1_1	DC1	0.999999884447953	ACGGTTACAGCGAACA-1_1	17	Dendreitic cells	Dendritic.cells	DC1	0.957446808510638	c("DC1_90", "Plasma cells_1", "Naive B cells_1")	DC1	0.999999884447953	Dendritic.cells
ACGGTTACAGCTCATA-1_1	sample_23892	1073	209	sample_23892	1.11835973904939	10	10	ACGGTTACAGCTCATA-1_1	Plasma cells	0.223319086652355	ACGGTTACAGCTCATA-1_1	10	Naive T cells	T.cells.CD4	Tem/Trm cytotoxic T cells	0.273972602739726	c("Tem/Trm cytotoxic T cells_200", "Tcm/Naive helper T cells_114", "Regulatory T cells_72")	Plasma cells	0.223319086652355	T.cells.CD4
ACGGTTACAGTTCCAA-1_1	sample_23892	2411	1429	sample_23892	1.03691414350892	1	1	ACGGTTACAGTTCCAA-1_1	Double-positive thymocytes	0.0192556643161576	ACGGTTACAGTTCCAA-1_1	1	T cells CD4	T.cells.CD4	Regulatory T cells	0.449616122840691	c("Regulatory T cells_937", "Tem/Trm cytotoxic T cells_451", "Tcm/Naive helper T cells_118")	Double-positive thymocytes	0.0192556643161576	T.cells.CD4
ACGGTTACATTGCCTC-1_1	sample_23892	2748	1838	sample_23892	0.109170305676856	1	1	ACGGTTACATTGCCTC-1_1	Regulatory T cells	0.81485590099411	ACGGTTACATTGCCTC-1_1	1	T cells CD4	T.cells.CD4	Regulatory T cells	0.449616122840691	c("Regulatory T cells_937", "Tem/Trm cytotoxic T cells_451", "Tcm/Naive helper T cells_118")	Regulatory T cells	0.81485590099411	T.cells.CD4
ACGGTTAGTACACTCA-1_1	sample_23892	4110	1975	sample_23892	1.41119221411192	3	3	ACGGTTAGTACACTCA-1_1	Naive B cells	0.999999999747965	ACGGTTAGTACACTCA-1_1	3	B cells GC	B.cells	Naive B cells	0.994178525226391	c("Naive B cells_1537", "Memory B cells_4", "Age-associated B cells_3")	Naive B cells	0.999999999747965	B.cells
ACGGTTAGTTTACCAG-1_1	sample_23892	1661	1173	sample_23892	2.34798314268513	7	7	ACGGTTAGTTTACCAG-1_1	Naive B cells	0.982353188546887	ACGGTTAGTTTACCAG-1_1	7	B cells memory	B.cells	Naive B cells	0.607863974495218	c("Naive B cells_572", "Memory B cells_291", "Age-associated B cells_50")	Naive B cells	0.982353188546887	B.cells
ACGGTTATCCGTCACT-1_1	sample_23892	1004	747	sample_23892	2.88844621513944	5	5	ACGGTTATCCGTCACT-1_1	Tem/Trm cytotoxic T cells	0.340545963186358	ACGGTTATCCGTCACT-1_1	5	T cells CD4 naïve	T.cells.CD4	Tcm/Naive helper T cells	0.361766945925362	c("Tcm/Naive helper T cells_475", "Tem/Trm cytotoxic T cells_334", "Regulatory T cells_137")	Tem/Trm cytotoxic T cells	0.340545963186358	T.cells.CD4
ACGGTTATCCTTCTGG-1_1	sample_23892	3057	1751	sample_23892	0.785083415112856	3	3	ACGGTTATCCTTCTGG-1_1	Naive B cells	0.999999784556063	ACGGTTATCCTTCTGG-1_1	3	B cells GC	B.cells	Naive B cells	0.994178525226391	c("Naive B cells_1537", "Memory B cells_4", "Age-associated B cells_3")	Naive B cells	0.999999784556063	B.cells
ACGGTTATCTGCAGCG-1_1	sample_23892	3890	2214	sample_23892	0.951156812339332	1	1	ACGGTTATCTGCAGCG-1_1	Naive B cells	0.129290577218859	ACGGTTATCTGCAGCG-1_1	1	T cells CD4	T.cells.CD4	Regulatory T cells	0.449616122840691	c("Regulatory T cells_937", "Tem/Trm cytotoxic T cells_451", "Tcm/Naive helper T cells_118")	Naive B cells	0.129290577218859	T.cells.CD4
ACGTAACAGCAGGCTA-1_1	sample_23892	868	661	sample_23892	2.07373271889401	4	4	ACGTAACAGCAGGCTA-1_1	Naive B cells	0.999989604565614	ACGTAACAGCAGGCTA-1_1	4	B cells naïve	B.cells	Naive B cells	0.955696202531646	c("Naive B cells_1359", "Memory B cells_30", "Age-associated B cells_9")	Naive B cells	0.999989604565614	B.cells
ACGTAACAGGTCACCC-1_1	sample_23892	1464	993	sample_23892	1.29781420765027	1	1	ACGTAACAGGTCACCC-1_1	Regulatory T cells	0.798901453736118	ACGTAACAGGTCACCC-1_1	1	T cells CD4	T.cells.CD4	Regulatory T cells	0.449616122840691	c("Regulatory T cells_937", "Tem/Trm cytotoxic T cells_451", "Tcm/Naive helper T cells_118")	Regulatory T cells	0.798901453736118	T.cells.CD4
ACGTAACGTATGCTTG-1_1	sample_23892	1529	993	sample_23892	2.87769784172662	5	5	ACGTAACGTATGCTTG-1_1	CD16- NK cells	0.0187612024080394	ACGTAACGTATGCTTG-1_1	5	T cells CD4 naïve	T.cells.CD4	Tcm/Naive helper T cells	0.361766945925362	c("Tcm/Naive helper T cells_475", "Tem/Trm cytotoxic T cells_334", "Regulatory T cells_137")	CD16- NK cells	0.0187612024080394	T.cells.CD4
ACGTAACGTCTTCAAG-1_1	sample_23892	3415	1804	sample_23892	0.4099560761347	3	3	ACGTAACGTCTTCAAG-1_1	Naive B cells	0.999999983616528	ACGTAACGTCTTCAAG-1_1	3	B cells GC	B.cells	Naive B cells	0.994178525226391	c("Naive B cells_1537", "Memory B cells_4", "Age-associated B cells_3")	Naive B cells	0.999999983616528	B.cells
ACGTAACTCCACCTCA-1_1	sample_23892	4516	2354	sample_23892	0.398582816651904	15	15	ACGTAACTCCACCTCA-1_1	ILC3	0.999999988495023	ACGTAACTCCACCTCA-1_1	15	NK cells mature	NK.cells	Tem/Trm cytotoxic T cells	0.456591639871383	c("Tem/Trm cytotoxic T cells_142", "CD16- NK cells_37", "NK cells_27")	ILC3	0.999999988495023	NK.cells
ACGTAACTCTAGTTCT-1_1	sample_23892	1771	1155	sample_23892	0.282326369282891	13	13	ACGTAACTCTAGTTCT-1_1	Follicular helper T cells	0.986423512612494	ACGTAACTCTAGTTCT-1_1	13	CD4 T cells	T.cells.CD4	Tcm/Naive helper T cells	0.472636815920398	c("Tcm/Naive helper T cells_190", "Regulatory T cells_55", "Tem/Trm cytotoxic T cells_30")	Follicular helper T cells	0.986423512612494	T.cells.CD4
ACGTACAAGACTAGAT-1_1	sample_23892	12391	4642	sample_23892	0.540715035106125	21	21	ACGTACAAGACTAGAT-1_1	Cycling T cells	0.999997776821185	ACGTACAAGACTAGAT-1_1	21	fibroblast	Fibroblast	Regulatory T cells	0.571428571428571	c("Regulatory T cells_28", "Tem/Trm cytotoxic T cells_8", "Naive B cells_3")	Cycling T cells	0.999997776821185	Fibroblast
ACGTACAAGGCTGTAG-1_1	sample_23892	995	749	sample_23892	2.31155778894472	3	3	ACGTACAAGGCTGTAG-1_1	Naive B cells	0.999383329089079	ACGTACAAGGCTGTAG-1_1	3	B cells GC	B.cells	Naive B cells	0.994178525226391	c("Naive B cells_1537", "Memory B cells_4", "Age-associated B cells_3")	Naive B cells	0.999383329089079	B.cells
ACGTACAAGGTGATAT-1_1	sample_23892	7930	3505	sample_23892	1.39974779319042	6	6	ACGTACAAGGTGATAT-1_1	Naive B cells	0.998921816300887	ACGTACAAGGTGATAT-1_1	6	B cells GC	B.cells	Naive B cells	0.674033149171271	c("Naive B cells_732", "Regulatory T cells_62", "Tem/Effector helper T cells PD1+_38")	Naive B cells	0.998921816300887	B.cells
ACGTACACAAAGGGTC-1_1	sample_23892	3077	1786	sample_23892	2.27494312642184	3	3	ACGTACACAAAGGGTC-1_1	Naive B cells	0.999999088879092	ACGTACACAAAGGGTC-1_1	3	B cells GC	B.cells	Naive B cells	0.994178525226391	c("Naive B cells_1537", "Memory B cells_4", "Age-associated B cells_3")	Naive B cells	0.999999088879092	B.cells
ACGTACACACTACACA-1_1	sample_23892	4493	2393	sample_23892	0.667705319385711	6	6	ACGTACACACTACACA-1_1	Naive B cells	0.982234716754355	ACGTACACACTACACA-1_1	6	B cells GC	B.cells	Naive B cells	0.674033149171271	c("Naive B cells_732", "Regulatory T cells_62", "Tem/Effector helper T cells PD1+_38")	Naive B cells	0.982234716754355	B.cells
ACGTACATCGGAACTT-1_1	sample_23892	3616	2002	sample_23892	0.801991150442478	3	3	ACGTACATCGGAACTT-1_1	Naive B cells	0.999999994918784	ACGTACATCGGAACTT-1_1	3	B cells GC	B.cells	Naive B cells	0.994178525226391	c("Naive B cells_1537", "Memory B cells_4", "Age-associated B cells_3")	Naive B cells	0.999999994918784	B.cells
ACGTACATCGTCGCTT-1_1	sample_23892	2070	1349	sample_23892	0.386473429951691	7	7	ACGTACATCGTCGCTT-1_1	Memory B cells	0.983141371533733	ACGTACATCGTCGCTT-1_1	7	B cells memory	B.cells	Naive B cells	0.607863974495218	c("Naive B cells_572", "Memory B cells_291", "Age-associated B cells_50")	Memory B cells	0.983141371533733	B.cells
ACGTACATCTCTATGT-1_1	sample_23892	4147	2318	sample_23892	1.3262599469496	6	6	ACGTACATCTCTATGT-1_1	Naive B cells	0.960282356377222	ACGTACATCTCTATGT-1_1	6	B cells GC	B.cells	Naive B cells	0.674033149171271	c("Naive B cells_732", "Regulatory T cells_62", "Tem/Effector helper T cells PD1+_38")	Naive B cells	0.960282356377222	B.cells
ACGTAGTAGAATTGTG-1_1	sample_23892	3892	2229	sample_23892	0.12846865364851	2	2	ACGTAGTAGAATTGTG-1_1	CD16- NK cells	0.998441857865434	ACGTAGTAGAATTGTG-1_1	2	Treg	T.regs	Regulatory T cells	0.608778625954199	c("Regulatory T cells_957", "Tem/Trm cytotoxic T cells_250", "CD16- NK cells_44")	CD16- NK cells	0.998441857865434	T.regs
ACGTAGTCAAACGGCA-1_1	sample_23892	2134	1321	sample_23892	3.46766635426429	4	4	ACGTAGTCAAACGGCA-1_1	Naive B cells	0.983292007410168	ACGTAGTCAAACGGCA-1_1	4	B cells naïve	B.cells	Naive B cells	0.955696202531646	c("Naive B cells_1359", "Memory B cells_30", "Age-associated B cells_9")	Naive B cells	0.983292007410168	B.cells
ACGTAGTCACGCGGTT-1_1	sample_23892	517	446	sample_23892	1.54738878143133	10	10	ACGTAGTCACGCGGTT-1_1	Fibroblasts	0.0560598074529262	ACGTAGTCACGCGGTT-1_1	10	Naive T cells	T.cells.CD4	Tem/Trm cytotoxic T cells	0.273972602739726	c("Tem/Trm cytotoxic T cells_200", "Tcm/Naive helper T cells_114", "Regulatory T cells_72")	Fibroblasts	0.0560598074529262	T.cells.CD4
ACGTAGTGTGTGCTTA-1_1	sample_23892	2264	1501	sample_23892	1.28091872791519	4	4	ACGTAGTGTGTGCTTA-1_1	Naive B cells	0.999210581639758	ACGTAGTGTGTGCTTA-1_1	4	B cells naïve	B.cells	Naive B cells	0.955696202531646	c("Naive B cells_1359", "Memory B cells_30", "Age-associated B cells_9")	Naive B cells	0.999210581639758	B.cells
ACGTAGTGTTAGAGAT-1_1	sample_23892	1178	883	sample_23892	1.01867572156197	13	13	ACGTAGTGTTAGAGAT-1_1	Tcm/Naive helper T cells	0.458046857052649	ACGTAGTGTTAGAGAT-1_1	13	CD4 T cells	T.cells.CD4	Tcm/Naive helper T cells	0.472636815920398	c("Tcm/Naive helper T cells_190", "Regulatory T cells_55", "Tem/Trm cytotoxic T cells_30")	Tcm/Naive helper T cells	0.458046857052649	T.cells.CD4
ACGTAGTTCCCTCATG-1_1	sample_23892	6006	2962	sample_23892	0.865800865800866	6	6	ACGTAGTTCCCTCATG-1_1	Macrophages	0.957162516905	ACGTAGTTCCCTCATG-1_1	6	B cells GC	B.cells	Naive B cells	0.674033149171271	c("Naive B cells_732", "Regulatory T cells_62", "Tem/Effector helper T cells PD1+_38")	Macrophages	0.957162516905	B.cells
ACGTAGTTCCGAACGC-1_1	sample_23892	1419	1004	sample_23892	2.46652572233968	14	14	ACGTAGTTCCGAACGC-1_1	Fibroblasts	0.318544710761172	ACGTAGTTCCGAACGC-1_1	14	Monocyte/Macrophages	Monocytes.and.Macrophages	Alveolar macrophages	0.179245283018868	c("Alveolar macrophages_57", "Tcm/Naive helper T cells_34", "DC2_31")	Fibroblasts	0.318544710761172	Monocytes.and.Macrophages
ACGTAGTTCCGACGGT-1_1	sample_23892	1288	916	sample_23892	0.46583850931677	5	5	ACGTAGTTCCGACGGT-1_1	Tcm/Naive helper T cells	0.361006780264172	ACGTAGTTCCGACGGT-1_1	5	T cells CD4 naïve	T.cells.CD4	Tcm/Naive helper T cells	0.361766945925362	c("Tcm/Naive helper T cells_475", "Tem/Trm cytotoxic T cells_334", "Regulatory T cells_137")	Tcm/Naive helper T cells	0.361006780264172	T.cells.CD4
ACGTAGTTCCGAGTGC-1_1	sample_23892	1711	1191	sample_23892	2.33781414377557	0	0	ACGTAGTTCCGAGTGC-1_1	Memory B cells	0.296316715964333	ACGTAGTTCCGAGTGC-1_1	0	T cells CD8 effector	T.cells.CD8	Tem/Trm cytotoxic T cells	0.398560503823662	c("Tem/Trm cytotoxic T cells_886", "Regulatory T cells_432", "Tcm/Naive helper T cells_317")	Memory B cells	0.296316715964333	T.cells.CD8
ACGTCCTAGCTCTGTA-1_1	sample_23892	2387	1475	sample_23892	2.13657310431504	0	0	ACGTCCTAGCTCTGTA-1_1	Regulatory T cells	0.105050251659227	ACGTCCTAGCTCTGTA-1_1	0	T cells CD8 effector	T.cells.CD8	Tem/Trm cytotoxic T cells	0.398560503823662	c("Tem/Trm cytotoxic T cells_886", "Regulatory T cells_432", "Tcm/Naive helper T cells_317")	Regulatory T cells	0.105050251659227	T.cells.CD8
ACGTCCTAGTAACCGG-1_1	sample_23892	2130	1405	sample_23892	0.751173708920188	4	4	ACGTCCTAGTAACCGG-1_1	Naive B cells	0.999988426285841	ACGTCCTAGTAACCGG-1_1	4	B cells naïve	B.cells	Naive B cells	0.955696202531646	c("Naive B cells_1359", "Memory B cells_30", "Age-associated B cells_9")	Naive B cells	0.999988426285841	B.cells
ACGTCCTAGTGCCCGT-1_1	sample_23892	12710	4428	sample_23892	0.03933910306845	8	8	ACGTCCTAGTGCCCGT-1_1	DC	0.999999962954936	ACGTCCTAGTGCCCGT-1_1	8	Monocyte/Macrophages	Monocytes.and.Macrophages	Alveolar macrophages	0.312157721796276	c("Alveolar macrophages_285", "DC_183", "Macrophages_59")	DC	0.999999962954936	Monocytes.and.Macrophages
ACGTCCTCACACCTAA-1_1	sample_23892	2736	1537	sample_23892	1.8640350877193	5	5	ACGTCCTCACACCTAA-1_1	Tcm/Naive helper T cells	0.00854664603543948	ACGTCCTCACACCTAA-1_1	5	T cells CD4 naïve	T.cells.CD4	Tcm/Naive helper T cells	0.361766945925362	c("Tcm/Naive helper T cells_475", "Tem/Trm cytotoxic T cells_334", "Regulatory T cells_137")	Tcm/Naive helper T cells	0.00854664603543948	T.cells.CD4
ACGTCCTCACTCCACT-1_1	sample_23892	582	473	sample_23892	1.71821305841924	10	10	ACGTCCTCACTCCACT-1_1	NK cells	0.313475404105315	ACGTCCTCACTCCACT-1_1	10	Naive T cells	T.cells.CD4	Tem/Trm cytotoxic T cells	0.273972602739726	c("Tem/Trm cytotoxic T cells_200", "Tcm/Naive helper T cells_114", "Regulatory T cells_72")	NK cells	0.313475404105315	T.cells.CD4
ACGTCCTCAGCGTTTA-1_1	sample_23892	4117	2275	sample_23892	0.898712654845761	11	11	ACGTCCTCAGCGTTTA-1_1	Regulatory T cells	0.01003245618541	ACGTCCTCAGCGTTTA-1_1	11	Plasmablast	Plasma.cells	Regulatory T cells	0.436395759717314	c("Regulatory T cells_247", "Macrophages_59", "Tem/Trm cytotoxic T cells_42")	Regulatory T cells	0.01003245618541	Plasma.cells
ACGTCCTCATCCGATA-1_1	sample_23892	6085	2520	sample_23892	0.443714050944947	9	9	ACGTCCTCATCCGATA-1_1	Regulatory T cells	0.920221131305374	ACGTCCTCATCCGATA-1_1	9	T cells CD4	T.cells.CD4	Regulatory T cells	0.708278580814718	c("Regulatory T cells_539", "Tem/Trm cytotoxic T cells_30", "Tem/Effector helper T cells PD1+_20")	Regulatory T cells	0.920221131305374	T.cells.CD4
ACGTCCTGTATACAGA-1_1	sample_23892	2490	1466	sample_23892	2.04819277108434	3	3	ACGTCCTGTATACAGA-1_1	Naive B cells	0.999999999952462	ACGTCCTGTATACAGA-1_1	3	B cells GC	B.cells	Naive B cells	0.994178525226391	c("Naive B cells_1537", "Memory B cells_4", "Age-associated B cells_3")	Naive B cells	0.999999999952462	B.cells
ACGTCCTGTATGCGTT-1_1	sample_23892	649	519	sample_23892	0.924499229583975	4	4	ACGTCCTGTATGCGTT-1_1	Naive B cells	0.994235416332234	ACGTCCTGTATGCGTT-1_1	4	B cells naïve	B.cells	Naive B cells	0.955696202531646	c("Naive B cells_1359", "Memory B cells_30", "Age-associated B cells_9")	Naive B cells	0.994235416332234	B.cells
ACGTCCTGTCCTTAAG-1_1	sample_23892	5263	2818	sample_23892	1.82405472164165	14	14	ACGTCCTGTCCTTAAG-1_1	Migratory DCs	0.912565491847638	ACGTCCTGTCCTTAAG-1_1	14	Monocyte/Macrophages	Monocytes.and.Macrophages	Alveolar macrophages	0.179245283018868	c("Alveolar macrophages_57", "Tcm/Naive helper T cells_34", "DC2_31")	Migratory DCs	0.912565491847638	Monocytes.and.Macrophages
ACGTTCCAGCCGATTT-1_1	sample_23892	1026	758	sample_23892	0.682261208576998	2	2	ACGTTCCAGCCGATTT-1_1	Tem/Trm cytotoxic T cells	0.145857170770919	ACGTTCCAGCCGATTT-1_1	2	Treg	T.regs	Regulatory T cells	0.608778625954199	c("Regulatory T cells_957", "Tem/Trm cytotoxic T cells_250", "CD16- NK cells_44")	Tem/Trm cytotoxic T cells	0.145857170770919	T.regs
ACGTTCCAGCTCGCAC-1_1	sample_23892	1312	861	sample_23892	0.76219512195122	5	5	ACGTTCCAGCTCGCAC-1_1	Double-positive thymocytes	0.0511537498099729	ACGTTCCAGCTCGCAC-1_1	5	T cells CD4 naïve	T.cells.CD4	Tcm/Naive helper T cells	0.361766945925362	c("Tcm/Naive helper T cells_475", "Tem/Trm cytotoxic T cells_334", "Regulatory T cells_137")	Double-positive thymocytes	0.0511537498099729	T.cells.CD4
ACGTTCCCACCGTACG-1_1	sample_23892	3558	1907	sample_23892	3.11973018549747	1	1	ACGTTCCCACCGTACG-1_1	Tem/Trm cytotoxic T cells	0.37808093285357	ACGTTCCCACCGTACG-1_1	1	T cells CD4	T.cells.CD4	Regulatory T cells	0.449616122840691	c("Regulatory T cells_937", "Tem/Trm cytotoxic T cells_451", "Tcm/Naive helper T cells_118")	Tem/Trm cytotoxic T cells	0.37808093285357	T.cells.CD4
ACGTTCCGTGCATTAC-1_1	sample_23892	4760	2606	sample_23892	2.58403361344538	6	6	ACGTTCCGTGCATTAC-1_1	DC	0.999068895684007	ACGTTCCGTGCATTAC-1_1	6	B cells GC	B.cells	Naive B cells	0.674033149171271	c("Naive B cells_732", "Regulatory T cells_62", "Tem/Effector helper T cells PD1+_38")	DC	0.999068895684007	B.cells
ACGTTCCGTGCGGCTT-1_1	sample_23892	1121	867	sample_23892	2.67618198037467	4	4	ACGTTCCGTGCGGCTT-1_1	Naive B cells	0.999833440589073	ACGTTCCGTGCGGCTT-1_1	4	B cells naïve	B.cells	Naive B cells	0.955696202531646	c("Naive B cells_1359", "Memory B cells_30", "Age-associated B cells_9")	Naive B cells	0.999833440589073	B.cells
ACGTTCCTCCCTGTTG-1_1	sample_23892	1674	1088	sample_23892	0.955794504181601	5	5	ACGTTCCTCCCTGTTG-1_1	Regulatory T cells	0.0355614420188493	ACGTTCCTCCCTGTTG-1_1	5	T cells CD4 naïve	T.cells.CD4	Tcm/Naive helper T cells	0.361766945925362	c("Tcm/Naive helper T cells_475", "Tem/Trm cytotoxic T cells_334", "Regulatory T cells_137")	Regulatory T cells	0.0355614420188493	T.cells.CD4
ACGTTCCTCGCCCAGA-1_1	sample_23892	2650	1533	sample_23892	1.28301886792453	7	7	ACGTTCCTCGCCCAGA-1_1	Naive B cells	0.957102397877624	ACGTTCCTCGCCCAGA-1_1	7	B cells memory	B.cells	Naive B cells	0.607863974495218	c("Naive B cells_572", "Memory B cells_291", "Age-associated B cells_50")	Naive B cells	0.957102397877624	B.cells
ACTACGAAGGATACAT-1_1	sample_23892	1881	1282	sample_23892	3.72142477405635	6	6	ACTACGAAGGATACAT-1_1	Naive B cells	0.995561363973233	ACTACGAAGGATACAT-1_1	6	B cells GC	B.cells	Naive B cells	0.674033149171271	c("Naive B cells_732", "Regulatory T cells_62", "Tem/Effector helper T cells PD1+_38")	Naive B cells	0.995561363973233	B.cells
ACTACGAAGGCTAAAT-1_1	sample_23892	3396	1781	sample_23892	0.176678445229682	1	1	ACTACGAAGGCTAAAT-1_1	Regulatory T cells	0.0155766676729981	ACTACGAAGGCTAAAT-1_1	1	T cells CD4	T.cells.CD4	Regulatory T cells	0.449616122840691	c("Regulatory T cells_937", "Tem/Trm cytotoxic T cells_451", "Tcm/Naive helper T cells_118")	Regulatory T cells	0.0155766676729981	T.cells.CD4
ACTACGACAACGGCCT-1_1	sample_23892	1803	1226	sample_23892	1.4420410427066	7	7	ACTACGACAACGGCCT-1_1	Memory B cells	0.995883006679619	ACTACGACAACGGCCT-1_1	7	B cells memory	B.cells	Naive B cells	0.607863974495218	c("Naive B cells_572", "Memory B cells_291", "Age-associated B cells_50")	Memory B cells	0.995883006679619	B.cells
ACTACGACACTAGTAC-1_1	sample_23892	2480	1576	sample_23892	1.37096774193548	10	10	ACTACGACACTAGTAC-1_1	Follicular helper T cells	0.0745098434724799	ACTACGACACTAGTAC-1_1	10	Naive T cells	T.cells.CD4	Tem/Trm cytotoxic T cells	0.273972602739726	c("Tem/Trm cytotoxic T cells_200", "Tcm/Naive helper T cells_114", "Regulatory T cells_72")	Follicular helper T cells	0.0745098434724799	T.cells.CD4
ACTACGAGTAGGTCAG-1_1	sample_23892	1494	1069	sample_23892	0.669344042838019	4	4	ACTACGAGTAGGTCAG-1_1	Naive B cells	0.991977188410335	ACTACGAGTAGGTCAG-1_1	4	B cells naïve	B.cells	Naive B cells	0.955696202531646	c("Naive B cells_1359", "Memory B cells_30", "Age-associated B cells_9")	Naive B cells	0.991977188410335	B.cells
ACTACGAGTTAGAAAC-1_1	sample_23892	7538	3286	sample_23892	0.424515786680817	7	7	ACTACGAGTTAGAAAC-1_1	Memory B cells	0.989198408023098	ACTACGAGTTAGAAAC-1_1	7	B cells memory	B.cells	Naive B cells	0.607863974495218	c("Naive B cells_572", "Memory B cells_291", "Age-associated B cells_50")	Memory B cells	0.989198408023098	B.cells
ACTATCTAGGATTCAA-1_1	sample_23892	1827	1181	sample_23892	1.53256704980843	1	1	ACTATCTAGGATTCAA-1_1	Tem/Trm cytotoxic T cells	0.116520159144843	ACTATCTAGGATTCAA-1_1	1	T cells CD4	T.cells.CD4	Regulatory T cells	0.449616122840691	c("Regulatory T cells_937", "Tem/Trm cytotoxic T cells_451", "Tcm/Naive helper T cells_118")	Tem/Trm cytotoxic T cells	0.116520159144843	T.cells.CD4
ACTATCTAGTCGGGAT-1_1	sample_23892	1696	1117	sample_23892	1.06132075471698	0	0	ACTATCTAGTCGGGAT-1_1	Tcm/Naive helper T cells	0.418332433730178	ACTATCTAGTCGGGAT-1_1	0	T cells CD8 effector	T.cells.CD8	Tem/Trm cytotoxic T cells	0.398560503823662	c("Tem/Trm cytotoxic T cells_886", "Regulatory T cells_432", "Tcm/Naive helper T cells_317")	Tcm/Naive helper T cells	0.418332433730178	T.cells.CD8
ACTATCTCACTACGGC-1_1	sample_23892	3026	1768	sample_23892	0.92531394580304	7	7	ACTATCTCACTACGGC-1_1	Naive B cells	0.99979329913837	ACTATCTCACTACGGC-1_1	7	B cells memory	B.cells	Naive B cells	0.607863974495218	c("Naive B cells_572", "Memory B cells_291", "Age-associated B cells_50")	Naive B cells	0.99979329913837	B.cells
ACTATCTCAGCGTTGC-1_1	sample_23892	2884	1544	sample_23892	1.42163661581137	5	5	ACTATCTCAGCGTTGC-1_1	Follicular helper T cells	0.0146287843766406	ACTATCTCAGCGTTGC-1_1	5	T cells CD4 naïve	T.cells.CD4	Tcm/Naive helper T cells	0.361766945925362	c("Tcm/Naive helper T cells_475", "Tem/Trm cytotoxic T cells_334", "Regulatory T cells_137")	Follicular helper T cells	0.0146287843766406	T.cells.CD4
ACTATCTCAGGTGTGA-1_1	sample_23892	2114	1371	sample_23892	0.898770104068117	2	2	ACTATCTCAGGTGTGA-1_1	Regulatory T cells	0.978503355598392	ACTATCTCAGGTGTGA-1_1	2	Treg	T.regs	Regulatory T cells	0.608778625954199	c("Regulatory T cells_957", "Tem/Trm cytotoxic T cells_250", "CD16- NK cells_44")	Regulatory T cells	0.978503355598392	T.regs
ACTATCTGTCACCGAC-1_1	sample_23892	3581	1841	sample_23892	0.418877408545099	5	5	ACTATCTGTCACCGAC-1_1	Regulatory T cells	0.103130233086438	ACTATCTGTCACCGAC-1_1	5	T cells CD4 naïve	T.cells.CD4	Tcm/Naive helper T cells	0.361766945925362	c("Tcm/Naive helper T cells_475", "Tem/Trm cytotoxic T cells_334", "Regulatory T cells_137")	Regulatory T cells	0.103130233086438	T.cells.CD4
ACTATCTGTGTGATGG-1_1	sample_23892	1847	1225	sample_23892	0.541418516513265	0	0	ACTATCTGTGTGATGG-1_1	CD16- NK cells	0.1819040279497	ACTATCTGTGTGATGG-1_1	0	T cells CD8 effector	T.cells.CD8	Tem/Trm cytotoxic T cells	0.398560503823662	c("Tem/Trm cytotoxic T cells_886", "Regulatory T cells_432", "Tcm/Naive helper T cells_317")	CD16- NK cells	0.1819040279497	T.cells.CD8
ACTATCTGTTGGGTAG-1_1	sample_23892	4799	2096	sample_23892	0.10418837257762	16	16	ACTATCTGTTGGGTAG-1_1	Regulatory T cells	0.995538145108064	ACTATCTGTTGGGTAG-1_1	16	Tfh	T.cells.follicular.helper	Regulatory T cells	0.760416666666667	c("Regulatory T cells_219", "Naive B cells_17", "Plasma cells_6")	Regulatory T cells	0.995538145108064	T.cells.follicular.helper
ACTATCTTCCCTGTTG-1_1	sample_23892	2449	1543	sample_23892	1.06165781951817	7	7	ACTATCTTCCCTGTTG-1_1	Naive B cells	0.999933784226986	ACTATCTTCCCTGTTG-1_1	7	B cells memory	B.cells	Naive B cells	0.607863974495218	c("Naive B cells_572", "Memory B cells_291", "Age-associated B cells_50")	Naive B cells	0.999933784226986	B.cells
ACTATCTTCTGGTCAA-1_1	sample_23892	3253	1867	sample_23892	0.27666769136182	6	6	ACTATCTTCTGGTCAA-1_1	Naive B cells	0.99731131688445	ACTATCTTCTGGTCAA-1_1	6	B cells GC	B.cells	Naive B cells	0.674033149171271	c("Naive B cells_732", "Regulatory T cells_62", "Tem/Effector helper T cells PD1+_38")	Naive B cells	0.99731131688445	B.cells
ACTATCTTCTTCTGGC-1_1	sample_23892	10494	4176	sample_23892	1.05774728416238	11	11	ACTATCTTCTTCTGGC-1_1	Regulatory T cells	0.997461058143637	ACTATCTTCTTCTGGC-1_1	11	Plasmablast	Plasma.cells	Regulatory T cells	0.436395759717314	c("Regulatory T cells_247", "Macrophages_59", "Tem/Trm cytotoxic T cells_42")	Regulatory T cells	0.997461058143637	Plasma.cells
ACTATGGAGCGAACTG-1_1	sample_23892	1216	849	sample_23892	4.11184210526316	5	5	ACTATGGAGCGAACTG-1_1	Tcm/Naive helper T cells	0.713263985168252	ACTATGGAGCGAACTG-1_1	5	T cells CD4 naïve	T.cells.CD4	Tcm/Naive helper T cells	0.361766945925362	c("Tcm/Naive helper T cells_475", "Tem/Trm cytotoxic T cells_334", "Regulatory T cells_137")	Tcm/Naive helper T cells	0.713263985168252	T.cells.CD4
ACTATGGAGCTCGACC-1_1	sample_23892	3278	1804	sample_23892	2.22696766320927	3	3	ACTATGGAGCTCGACC-1_1	Naive B cells	0.999991411120449	ACTATGGAGCTCGACC-1_1	3	B cells GC	B.cells	Naive B cells	0.994178525226391	c("Naive B cells_1537", "Memory B cells_4", "Age-associated B cells_3")	Naive B cells	0.999991411120449	B.cells
ACTATGGAGGGAACAA-1_1	sample_23892	1869	1265	sample_23892	1.39111824505083	4	4	ACTATGGAGGGAACAA-1_1	Naive B cells	0.996226764364788	ACTATGGAGGGAACAA-1_1	4	B cells naïve	B.cells	Naive B cells	0.955696202531646	c("Naive B cells_1359", "Memory B cells_30", "Age-associated B cells_9")	Naive B cells	0.996226764364788	B.cells
ACTATGGAGTGGAATT-1_1	sample_23892	1371	954	sample_23892	1.02115244347192	0	0	ACTATGGAGTGGAATT-1_1	Memory B cells	0.00117154143427724	ACTATGGAGTGGAATT-1_1	0	T cells CD8 effector	T.cells.CD8	Tem/Trm cytotoxic T cells	0.398560503823662	c("Tem/Trm cytotoxic T cells_886", "Regulatory T cells_432", "Tcm/Naive helper T cells_317")	Memory B cells	0.00117154143427724	T.cells.CD8
ACTATGGAGTTGCATC-1_1	sample_23892	978	698	sample_23892	1.02249488752556	14	14	ACTATGGAGTTGCATC-1_1	Classical monocytes	0.00140414221878966	ACTATGGAGTTGCATC-1_1	14	Monocyte/Macrophages	Monocytes.and.Macrophages	Alveolar macrophages	0.179245283018868	c("Alveolar macrophages_57", "Tcm/Naive helper T cells_34", "DC2_31")	Classical monocytes	0.00140414221878966	Monocytes.and.Macrophages
ACTATGGCAATACGCT-1_1	sample_23892	1074	751	sample_23892	1.5828677839851	5	5	ACTATGGCAATACGCT-1_1	Tcm/Naive helper T cells	0.993560486793572	ACTATGGCAATACGCT-1_1	5	T cells CD4 naïve	T.cells.CD4	Tcm/Naive helper T cells	0.361766945925362	c("Tcm/Naive helper T cells_475", "Tem/Trm cytotoxic T cells_334", "Regulatory T cells_137")	Tcm/Naive helper T cells	0.993560486793572	T.cells.CD4
ACTATGGCAGGGATAC-1_1	sample_23892	5084	2712	sample_23892	0.373721479150275	9	9	ACTATGGCAGGGATAC-1_1	Regulatory T cells	0.999964284350246	ACTATGGCAGGGATAC-1_1	9	T cells CD4	T.cells.CD4	Regulatory T cells	0.708278580814718	c("Regulatory T cells_539", "Tem/Trm cytotoxic T cells_30", "Tem/Effector helper T cells PD1+_20")	Regulatory T cells	0.999964284350246	T.cells.CD4
ACTATGGGTATCGTGT-1_1	sample_23892	967	744	sample_23892	1.96483971044467	4	4	ACTATGGGTATCGTGT-1_1	Naive B cells	0.816303476005746	ACTATGGGTATCGTGT-1_1	4	B cells naïve	B.cells	Naive B cells	0.955696202531646	c("Naive B cells_1359", "Memory B cells_30", "Age-associated B cells_9")	Naive B cells	0.816303476005746	B.cells
ACTATGGGTCCACATA-1_1	sample_23892	536	424	sample_23892	0.932835820895522	14	14	ACTATGGGTCCACATA-1_1	Plasma cells	0.00649627192628277	ACTATGGGTCCACATA-1_1	14	Monocyte/Macrophages	Monocytes.and.Macrophages	Alveolar macrophages	0.179245283018868	c("Alveolar macrophages_57", "Tcm/Naive helper T cells_34", "DC2_31")	Plasma cells	0.00649627192628277	Monocytes.and.Macrophages
ACTATGGGTGCTCGTG-1_1	sample_23892	2032	1336	sample_23892	1.47637795275591	4	4	ACTATGGGTGCTCGTG-1_1	Naive B cells	0.997445279609801	ACTATGGGTGCTCGTG-1_1	4	B cells naïve	B.cells	Naive B cells	0.955696202531646	c("Naive B cells_1359", "Memory B cells_30", "Age-associated B cells_9")	Naive B cells	0.997445279609801	B.cells
ACTATGGTCAAGCTGT-1_1	sample_23892	1625	1108	sample_23892	0.430769230769231	7	7	ACTATGGTCAAGCTGT-1_1	Naive B cells	0.99536296190566	ACTATGGTCAAGCTGT-1_1	7	B cells memory	B.cells	Naive B cells	0.607863974495218	c("Naive B cells_572", "Memory B cells_291", "Age-associated B cells_50")	Naive B cells	0.99536296190566	B.cells
ACTATGGTCGCCTCTA-1_1	sample_23892	2561	1615	sample_23892	0.234283483014447	17	17	ACTATGGTCGCCTCTA-1_1	DC1	0.237895904582117	ACTATGGTCGCCTCTA-1_1	17	Dendreitic cells	Dendritic.cells	DC1	0.957446808510638	c("DC1_90", "Plasma cells_1", "Naive B cells_1")	DC1	0.237895904582117	Dendritic.cells
ACTATTCAGAAGCCAC-1_1	sample_23892	3839	1893	sample_23892	1.0158895545715	3	3	ACTATTCAGAAGCCAC-1_1	Naive B cells	0.999998269665084	ACTATTCAGAAGCCAC-1_1	3	B cells GC	B.cells	Naive B cells	0.994178525226391	c("Naive B cells_1537", "Memory B cells_4", "Age-associated B cells_3")	Naive B cells	0.999998269665084	B.cells
ACTATTCCACGTTGGC-1_1	sample_23892	4688	2570	sample_23892	0.1919795221843	11	11	ACTATTCCACGTTGGC-1_1	Regulatory T cells	0.935100391548407	ACTATTCCACGTTGGC-1_1	11	Plasmablast	Plasma.cells	Regulatory T cells	0.436395759717314	c("Regulatory T cells_247", "Macrophages_59", "Tem/Trm cytotoxic T cells_42")	Regulatory T cells	0.935100391548407	Plasma.cells
ACTATTCCATGGCACC-1_1	sample_23892	2664	1591	sample_23892	1.42642642642643	7	7	ACTATTCCATGGCACC-1_1	Age-associated B cells	0.91108525404018	ACTATTCCATGGCACC-1_1	7	B cells memory	B.cells	Naive B cells	0.607863974495218	c("Naive B cells_572", "Memory B cells_291", "Age-associated B cells_50")	Age-associated B cells	0.91108525404018	B.cells
ACTATTCTCTATGTGG-1_1	sample_23892	2604	1496	sample_23892	2.64976958525346	2	2	ACTATTCTCTATGTGG-1_1	Memory CD4+ cytotoxic T cells	0.105167804902784	ACTATTCTCTATGTGG-1_1	2	Treg	T.regs	Regulatory T cells	0.608778625954199	c("Regulatory T cells_957", "Tem/Trm cytotoxic T cells_250", "CD16- NK cells_44")	Memory CD4+ cytotoxic T cells	0.105167804902784	T.regs
ACTATTCTCTTAGGAC-1_1	sample_23892	4041	2268	sample_23892	1.03934669636229	16	16	ACTATTCTCTTAGGAC-1_1	Regulatory T cells	0.999851285806036	ACTATTCTCTTAGGAC-1_1	16	Tfh	T.cells.follicular.helper	Regulatory T cells	0.760416666666667	c("Regulatory T cells_219", "Naive B cells_17", "Plasma cells_6")	Regulatory T cells	0.999851285806036	T.cells.follicular.helper
ACTCCCAAGTTGTAGA-1_1	sample_23892	1745	1223	sample_23892	1.94842406876791	4	4	ACTCCCAAGTTGTAGA-1_1	Naive B cells	0.999998273061766	ACTCCCAAGTTGTAGA-1_1	4	B cells naïve	B.cells	Naive B cells	0.955696202531646	c("Naive B cells_1359", "Memory B cells_30", "Age-associated B cells_9")	Naive B cells	0.999998273061766	B.cells
ACTCCCACAACTCGAT-1_1	sample_23892	7680	3555	sample_23892	1.10677083333333	3	3	ACTCCCACAACTCGAT-1_1	Naive B cells	0.999999988497393	ACTCCCACAACTCGAT-1_1	3	B cells GC	B.cells	Naive B cells	0.994178525226391	c("Naive B cells_1537", "Memory B cells_4", "Age-associated B cells_3")	Naive B cells	0.999999988497393	B.cells
ACTCCCACAGTAGTTC-1_1	sample_23892	3426	1881	sample_23892	0.379451255107998	9	9	ACTCCCACAGTAGTTC-1_1	Memory CD4+ cytotoxic T cells	0.987760885465051	ACTCCCACAGTAGTTC-1_1	9	T cells CD4	T.cells.CD4	Regulatory T cells	0.708278580814718	c("Regulatory T cells_539", "Tem/Trm cytotoxic T cells_30", "Tem/Effector helper T cells PD1+_20")	Memory CD4+ cytotoxic T cells	0.987760885465051	T.cells.CD4
ACTCCCACATGTGGTT-1_1	sample_23892	7205	3356	sample_23892	0.416377515614157	6	6	ACTCCCACATGTGGTT-1_1	Regulatory T cells	0.996666367159162	ACTCCCACATGTGGTT-1_1	6	B cells GC	B.cells	Naive B cells	0.674033149171271	c("Naive B cells_732", "Regulatory T cells_62", "Tem/Effector helper T cells PD1+_38")	Regulatory T cells	0.996666367159162	B.cells
ACTCCCAGTATGGGAC-1_1	sample_23892	1430	1027	sample_23892	0.48951048951049	4	4	ACTCCCAGTATGGGAC-1_1	Naive B cells	0.853690473364154	ACTCCCAGTATGGGAC-1_1	4	B cells naïve	B.cells	Naive B cells	0.955696202531646	c("Naive B cells_1359", "Memory B cells_30", "Age-associated B cells_9")	Naive B cells	0.853690473364154	B.cells
ACTCCCAGTCGCACGT-1_1	sample_23892	2146	1284	sample_23892	0.792171481826654	3	3	ACTCCCAGTCGCACGT-1_1	Naive B cells	0.999999571731397	ACTCCCAGTCGCACGT-1_1	3	B cells GC	B.cells	Naive B cells	0.994178525226391	c("Naive B cells_1537", "Memory B cells_4", "Age-associated B cells_3")	Naive B cells	0.999999571731397	B.cells
ACTCCCATCTCCTGCA-1_1	sample_23892	1572	1074	sample_23892	2.09923664122137	0	0	ACTCCCATCTCCTGCA-1_1	Tem/Trm cytotoxic T cells	0.0689352124234566	ACTCCCATCTCCTGCA-1_1	0	T cells CD8 effector	T.cells.CD8	Tem/Trm cytotoxic T cells	0.398560503823662	c("Tem/Trm cytotoxic T cells_886", "Regulatory T cells_432", "Tcm/Naive helper T cells_317")	Tem/Trm cytotoxic T cells	0.0689352124234566	T.cells.CD8
ACTCTCGAGAAAGTCT-1_1	sample_23892	2427	1406	sample_23892	3.74948496085703	2	2	ACTCTCGAGAAAGTCT-1_1	Memory CD4+ cytotoxic T cells	0.0269840712995518	ACTCTCGAGAAAGTCT-1_1	2	Treg	T.regs	Regulatory T cells	0.608778625954199	c("Regulatory T cells_957", "Tem/Trm cytotoxic T cells_250", "CD16- NK cells_44")	Memory CD4+ cytotoxic T cells	0.0269840712995518	T.regs
ACTCTCGAGAGCAGTC-1_1	sample_23892	2615	1709	sample_23892	1.18546845124283	6	6	ACTCTCGAGAGCAGTC-1_1	Naive B cells	0.131422503132054	ACTCTCGAGAGCAGTC-1_1	6	B cells GC	B.cells	Naive B cells	0.674033149171271	c("Naive B cells_732", "Regulatory T cells_62", "Tem/Effector helper T cells PD1+_38")	Naive B cells	0.131422503132054	B.cells
ACTCTCGAGCAGTACG-1_1	sample_23892	2534	1442	sample_23892	0.355169692186267	3	3	ACTCTCGAGCAGTACG-1_1	Naive B cells	0.999994134958201	ACTCTCGAGCAGTACG-1_1	3	B cells GC	B.cells	Naive B cells	0.994178525226391	c("Naive B cells_1537", "Memory B cells_4", "Age-associated B cells_3")	Naive B cells	0.999994134958201	B.cells
ACTCTCGAGCCAAGCA-1_1	sample_23892	2684	1633	sample_23892	3.3532041728763	4	4	ACTCTCGAGCCAAGCA-1_1	Naive B cells	0.999748070854928	ACTCTCGAGCCAAGCA-1_1	4	B cells naïve	B.cells	Naive B cells	0.955696202531646	c("Naive B cells_1359", "Memory B cells_30", "Age-associated B cells_9")	Naive B cells	0.999748070854928	B.cells
ACTCTCGAGTTGCCCG-1_1	sample_23892	3150	1986	sample_23892	1.77777777777778	6	6	ACTCTCGAGTTGCCCG-1_1	Naive B cells	0.740972201967075	ACTCTCGAGTTGCCCG-1_1	6	B cells GC	B.cells	Naive B cells	0.674033149171271	c("Naive B cells_732", "Regulatory T cells_62", "Tem/Effector helper T cells PD1+_38")	Naive B cells	0.740972201967075	B.cells
ACTCTCGTCACAGAGG-1_1	sample_23892	4743	2466	sample_23892	0.990934008011807	16	16	ACTCTCGTCACAGAGG-1_1	Regulatory T cells	0.946468337223827	ACTCTCGTCACAGAGG-1_1	16	Tfh	T.cells.follicular.helper	Regulatory T cells	0.760416666666667	c("Regulatory T cells_219", "Naive B cells_17", "Plasma cells_6")	Regulatory T cells	0.946468337223827	T.cells.follicular.helper
ACTCTCGTCATTCGTT-1_1	sample_23892	6288	3348	sample_23892	1.06552162849873	19	19	ACTCTCGTCATTCGTT-1_1	Germinal center B cells	0.999830767090008	ACTCTCGTCATTCGTT-1_1	19	NLPHL cells	NLPHL.cells	Germinal center B cells	0.746835443037975	c("Germinal center B cells_59", "Epithelial cells_6", "Migratory DCs_3")	Germinal center B cells	0.999830767090008	NLPHL.cells
ACTCTCGTCCGAGTGC-1_1	sample_23892	1715	1174	sample_23892	1.04956268221574	7	7	ACTCTCGTCCGAGTGC-1_1	Age-associated B cells	0.981027018617426	ACTCTCGTCCGAGTGC-1_1	7	B cells memory	B.cells	Naive B cells	0.607863974495218	c("Naive B cells_572", "Memory B cells_291", "Age-associated B cells_50")	Age-associated B cells	0.981027018617426	B.cells
ACTGATGAGGTGGGTT-1_1	sample_23892	2505	1536	sample_23892	0.31936127744511	1	1	ACTGATGAGGTGGGTT-1_1	Tem/Trm cytotoxic T cells	0.43747619568054	ACTGATGAGGTGGGTT-1_1	1	T cells CD4	T.cells.CD4	Regulatory T cells	0.449616122840691	c("Regulatory T cells_937", "Tem/Trm cytotoxic T cells_451", "Tcm/Naive helper T cells_118")	Tem/Trm cytotoxic T cells	0.43747619568054	T.cells.CD4
ACTGATGAGGTTAGTA-1_1	sample_23892	2911	1759	sample_23892	0.41222947440742	2	2	ACTGATGAGGTTAGTA-1_1	Regulatory T cells	0.902358770256011	ACTGATGAGGTTAGTA-1_1	2	Treg	T.regs	Regulatory T cells	0.608778625954199	c("Regulatory T cells_957", "Tem/Trm cytotoxic T cells_250", "CD16- NK cells_44")	Regulatory T cells	0.902358770256011	T.regs
ACTGATGCACGCTTAA-1_1	sample_23892	2640	1620	sample_23892	1.47727272727273	3	3	ACTGATGCACGCTTAA-1_1	Naive B cells	0.999994640134218	ACTGATGCACGCTTAA-1_1	3	B cells GC	B.cells	Naive B cells	0.994178525226391	c("Naive B cells_1537", "Memory B cells_4", "Age-associated B cells_3")	Naive B cells	0.999994640134218	B.cells
ACTGATGCAGGAACCA-1_1	sample_23892	1621	1092	sample_23892	0.616903146206046	0	0	ACTGATGCAGGAACCA-1_1	Regulatory T cells	0.0146179516528853	ACTGATGCAGGAACCA-1_1	0	T cells CD8 effector	T.cells.CD8	Tem/Trm cytotoxic T cells	0.398560503823662	c("Tem/Trm cytotoxic T cells_886", "Regulatory T cells_432", "Tcm/Naive helper T cells_317")	Regulatory T cells	0.0146179516528853	T.cells.CD8
ACTGATGGTGACGTCC-1_1	sample_23892	1472	980	sample_23892	2.92119565217391	5	5	ACTGATGGTGACGTCC-1_1	CD16- NK cells	0.0769007555842726	ACTGATGGTGACGTCC-1_1	5	T cells CD4 naïve	T.cells.CD4	Tcm/Naive helper T cells	0.361766945925362	c("Tcm/Naive helper T cells_475", "Tem/Trm cytotoxic T cells_334", "Regulatory T cells_137")	CD16- NK cells	0.0769007555842726	T.cells.CD4
ACTGATGTCACTGGGC-1_1	sample_23892	2545	1570	sample_23892	1.21807465618861	3	3	ACTGATGTCACTGGGC-1_1	Naive B cells	0.999726476494781	ACTGATGTCACTGGGC-1_1	3	B cells GC	B.cells	Naive B cells	0.994178525226391	c("Naive B cells_1537", "Memory B cells_4", "Age-associated B cells_3")	Naive B cells	0.999726476494781	B.cells
ACTGATGTCCACACAA-1_1	sample_23892	1506	1080	sample_23892	0.398406374501992	1	1	ACTGATGTCCACACAA-1_1	Alveolar macrophages	0.0151377769058606	ACTGATGTCCACACAA-1_1	1	T cells CD4	T.cells.CD4	Regulatory T cells	0.449616122840691	c("Regulatory T cells_937", "Tem/Trm cytotoxic T cells_451", "Tcm/Naive helper T cells_118")	Alveolar macrophages	0.0151377769058606	T.cells.CD4
ACTGATGTCCACACCT-1_1	sample_23892	2005	1162	sample_23892	1.34663341645885	2	2	ACTGATGTCCACACCT-1_1	Tem/Trm cytotoxic T cells	0.38050654700963	ACTGATGTCCACACCT-1_1	2	Treg	T.regs	Regulatory T cells	0.608778625954199	c("Regulatory T cells_957", "Tem/Trm cytotoxic T cells_250", "CD16- NK cells_44")	Tem/Trm cytotoxic T cells	0.38050654700963	T.regs
ACTGATGTCGATGGAG-1_1	sample_23892	8880	3885	sample_23892	0.0337837837837838	8	8	ACTGATGTCGATGGAG-1_1	Regulatory T cells	0.999984975142189	ACTGATGTCGATGGAG-1_1	8	Monocyte/Macrophages	Monocytes.and.Macrophages	Alveolar macrophages	0.312157721796276	c("Alveolar macrophages_285", "DC_183", "Macrophages_59")	Regulatory T cells	0.999984975142189	Monocytes.and.Macrophages
ACTGCAAAGGACGCTA-1_1	sample_23892	578	442	sample_23892	3.11418685121107	10	10	ACTGCAAAGGACGCTA-1_1	Plasma cells	0.0341031154980575	ACTGCAAAGGACGCTA-1_1	10	Naive T cells	T.cells.CD4	Tem/Trm cytotoxic T cells	0.273972602739726	c("Tem/Trm cytotoxic T cells_200", "Tcm/Naive helper T cells_114", "Regulatory T cells_72")	Plasma cells	0.0341031154980575	T.cells.CD4
ACTGCAACAGGCATTT-1_1	sample_23892	722	344	sample_23892	0.969529085872576	10	10	ACTGCAACAGGCATTT-1_1	Alveolar macrophages	0.058774056333679	ACTGCAACAGGCATTT-1_1	10	Naive T cells	T.cells.CD4	Tem/Trm cytotoxic T cells	0.273972602739726	c("Tem/Trm cytotoxic T cells_200", "Tcm/Naive helper T cells_114", "Regulatory T cells_72")	Alveolar macrophages	0.058774056333679	T.cells.CD4
ACTGCAACATGGAATA-1_1	sample_23892	1845	1202	sample_23892	0.32520325203252	5	5	ACTGCAACATGGAATA-1_1	Tem/Trm cytotoxic T cells	0.193302805984551	ACTGCAACATGGAATA-1_1	5	T cells CD4 naïve	T.cells.CD4	Tcm/Naive helper T cells	0.361766945925362	c("Tcm/Naive helper T cells_475", "Tem/Trm cytotoxic T cells_334", "Regulatory T cells_137")	Tem/Trm cytotoxic T cells	0.193302805984551	T.cells.CD4
ACTGCAAGTGAGAACC-1_1	sample_23892	3160	1776	sample_23892	0.316455696202532	9	9	ACTGCAAGTGAGAACC-1_1	Regulatory T cells	0.929261505844086	ACTGCAAGTGAGAACC-1_1	9	T cells CD4	T.cells.CD4	Regulatory T cells	0.708278580814718	c("Regulatory T cells_539", "Tem/Trm cytotoxic T cells_30", "Tem/Effector helper T cells PD1+_20")	Regulatory T cells	0.929261505844086	T.cells.CD4
ACTGCAAGTTCCAAAC-1_1	sample_23892	3880	2131	sample_23892	0.257731958762887	8	8	ACTGCAAGTTCCAAAC-1_1	Tcm/Naive helper T cells	0.803672432962817	ACTGCAAGTTCCAAAC-1_1	8	Monocyte/Macrophages	Monocytes.and.Macrophages	Alveolar macrophages	0.312157721796276	c("Alveolar macrophages_285", "DC_183", "Macrophages_59")	Tcm/Naive helper T cells	0.803672432962817	Monocytes.and.Macrophages
ACTGCAATCACTCTTA-1_1	sample_23892	786	600	sample_23892	7.37913486005089	5	5	ACTGCAATCACTCTTA-1_1	Naive B cells	0.361443183476618	ACTGCAATCACTCTTA-1_1	5	T cells CD4 naïve	T.cells.CD4	Tcm/Naive helper T cells	0.361766945925362	c("Tcm/Naive helper T cells_475", "Tem/Trm cytotoxic T cells_334", "Regulatory T cells_137")	Naive B cells	0.361443183476618	T.cells.CD4
ACTGCAATCGTGACTA-1_1	sample_23892	4020	2255	sample_23892	0.572139303482587	9	9	ACTGCAATCGTGACTA-1_1	Regulatory T cells	0.998593229954814	ACTGCAATCGTGACTA-1_1	9	T cells CD4	T.cells.CD4	Regulatory T cells	0.708278580814718	c("Regulatory T cells_539", "Tem/Trm cytotoxic T cells_30", "Tem/Effector helper T cells PD1+_20")	Regulatory T cells	0.998593229954814	T.cells.CD4
ACTGTCCAGATCACTC-1_1	sample_23892	2788	1533	sample_23892	2.2596843615495	1	1	ACTGTCCAGATCACTC-1_1	Regulatory T cells	0.999997395785509	ACTGTCCAGATCACTC-1_1	1	T cells CD4	T.cells.CD4	Regulatory T cells	0.449616122840691	c("Regulatory T cells_937", "Tem/Trm cytotoxic T cells_451", "Tcm/Naive helper T cells_118")	Regulatory T cells	0.999997395785509	T.cells.CD4
ACTGTCCAGCGTGTTT-1_1	sample_23892	1533	1045	sample_23892	0.260926288323549	3	3	ACTGTCCAGCGTGTTT-1_1	Naive B cells	0.999953618040593	ACTGTCCAGCGTGTTT-1_1	3	B cells GC	B.cells	Naive B cells	0.994178525226391	c("Naive B cells_1537", "Memory B cells_4", "Age-associated B cells_3")	Naive B cells	0.999953618040593	B.cells
ACTGTCCCAATGAAAC-1_1	sample_23892	1558	1055	sample_23892	0.962772785622593	4	4	ACTGTCCCAATGAAAC-1_1	Naive B cells	0.999938356711513	ACTGTCCCAATGAAAC-1_1	4	B cells naïve	B.cells	Naive B cells	0.955696202531646	c("Naive B cells_1359", "Memory B cells_30", "Age-associated B cells_9")	Naive B cells	0.999938356711513	B.cells
ACTGTGAAGACGCAGT-1_1	sample_23892	3628	1916	sample_23892	1.15766262403528	5	5	ACTGTGAAGACGCAGT-1_1	CD16- NK cells	0.00847008262810915	ACTGTGAAGACGCAGT-1_1	5	T cells CD4 naïve	T.cells.CD4	Tcm/Naive helper T cells	0.361766945925362	c("Tcm/Naive helper T cells_475", "Tem/Trm cytotoxic T cells_334", "Regulatory T cells_137")	CD16- NK cells	0.00847008262810915	T.cells.CD4
ACTGTGAAGAGCAGTC-1_1	sample_23892	1888	1210	sample_23892	0.847457627118644	5	5	ACTGTGAAGAGCAGTC-1_1	Tcm/Naive helper T cells	0.818376640602198	ACTGTGAAGAGCAGTC-1_1	5	T cells CD4 naïve	T.cells.CD4	Tcm/Naive helper T cells	0.361766945925362	c("Tcm/Naive helper T cells_475", "Tem/Trm cytotoxic T cells_334", "Regulatory T cells_137")	Tcm/Naive helper T cells	0.818376640602198	T.cells.CD4
ACTGTGAAGGTGAGCT-1_1	sample_23892	1971	1274	sample_23892	0.355149670218163	15	15	ACTGTGAAGGTGAGCT-1_1	NK cells	0.76819707098628	ACTGTGAAGGTGAGCT-1_1	15	NK cells mature	NK.cells	Tem/Trm cytotoxic T cells	0.456591639871383	c("Tem/Trm cytotoxic T cells_142", "CD16- NK cells_37", "NK cells_27")	NK cells	0.76819707098628	NK.cells
ACTGTGACATATACCG-1_1	sample_23892	4652	2558	sample_23892	1.09630266552021	6	6	ACTGTGACATATACCG-1_1	Naive B cells	0.971566393085456	ACTGTGACATATACCG-1_1	6	B cells GC	B.cells	Naive B cells	0.674033149171271	c("Naive B cells_732", "Regulatory T cells_62", "Tem/Effector helper T cells PD1+_38")	Naive B cells	0.971566393085456	B.cells
ACTGTGAGTAGAATAC-1_1	sample_23892	2594	1516	sample_23892	0.424055512721665	7	7	ACTGTGAGTAGAATAC-1_1	Naive B cells	0.999999594737177	ACTGTGAGTAGAATAC-1_1	7	B cells memory	B.cells	Naive B cells	0.607863974495218	c("Naive B cells_572", "Memory B cells_291", "Age-associated B cells_50")	Naive B cells	0.999999594737177	B.cells
ACTGTGAGTTAAGGGC-1_1	sample_23892	2518	1655	sample_23892	0.754567116759333	1	1	ACTGTGAGTTAAGGGC-1_1	Regulatory T cells	0.920653239311775	ACTGTGAGTTAAGGGC-1_1	1	T cells CD4	T.cells.CD4	Regulatory T cells	0.449616122840691	c("Regulatory T cells_937", "Tem/Trm cytotoxic T cells_451", "Tcm/Naive helper T cells_118")	Regulatory T cells	0.920653239311775	T.cells.CD4
ACTGTGAGTTGAATCC-1_1	sample_23892	3975	2218	sample_23892	1.43396226415094	6	6	ACTGTGAGTTGAATCC-1_1	Naive B cells	0.991830394241756	ACTGTGAGTTGAATCC-1_1	6	B cells GC	B.cells	Naive B cells	0.674033149171271	c("Naive B cells_732", "Regulatory T cells_62", "Tem/Effector helper T cells PD1+_38")	Naive B cells	0.991830394241756	B.cells
ACTGTGAGTTGTAGCT-1_1	sample_23892	635	519	sample_23892	0.62992125984252	0	0	ACTGTGAGTTGTAGCT-1_1	Tem/Trm cytotoxic T cells	0.0310539295257687	ACTGTGAGTTGTAGCT-1_1	0	T cells CD8 effector	T.cells.CD8	Tem/Trm cytotoxic T cells	0.398560503823662	c("Tem/Trm cytotoxic T cells_886", "Regulatory T cells_432", "Tcm/Naive helper T cells_317")	Tem/Trm cytotoxic T cells	0.0310539295257687	T.cells.CD8
ACTTAGGCAACCAATC-1_1	sample_23892	3213	1689	sample_23892	0.435729847494553	5	5	ACTTAGGCAACCAATC-1_1	Follicular helper T cells	0.636618897740042	ACTTAGGCAACCAATC-1_1	5	T cells CD4 naïve	T.cells.CD4	Tcm/Naive helper T cells	0.361766945925362	c("Tcm/Naive helper T cells_475", "Tem/Trm cytotoxic T cells_334", "Regulatory T cells_137")	Follicular helper T cells	0.636618897740042	T.cells.CD4
ACTTAGGCACCGTACG-1_1	sample_23892	3047	1685	sample_23892	0.0328191663931736	1	1	ACTTAGGCACCGTACG-1_1	Tem/Trm cytotoxic T cells	0.0981422113425715	ACTTAGGCACCGTACG-1_1	1	T cells CD4	T.cells.CD4	Regulatory T cells	0.449616122840691	c("Regulatory T cells_937", "Tem/Trm cytotoxic T cells_451", "Tcm/Naive helper T cells_118")	Tem/Trm cytotoxic T cells	0.0981422113425715	T.cells.CD4
ACTTAGGGTCAAGTTC-1_1	sample_23892	1904	1225	sample_23892	1.36554621848739	5	5	ACTTAGGGTCAAGTTC-1_1	Tem/Trm cytotoxic T cells	0.0557098483574097	ACTTAGGGTCAAGTTC-1_1	5	T cells CD4 naïve	T.cells.CD4	Tcm/Naive helper T cells	0.361766945925362	c("Tcm/Naive helper T cells_475", "Tem/Trm cytotoxic T cells_334", "Regulatory T cells_137")	Tem/Trm cytotoxic T cells	0.0557098483574097	T.cells.CD4
ACTTAGGGTGTATTCG-1_1	sample_23892	2487	1529	sample_23892	3.21672698029755	3	3	ACTTAGGGTGTATTCG-1_1	Naive B cells	0.999978366517926	ACTTAGGGTGTATTCG-1_1	3	B cells GC	B.cells	Naive B cells	0.994178525226391	c("Naive B cells_1537", "Memory B cells_4", "Age-associated B cells_3")	Naive B cells	0.999978366517926	B.cells
ACTTAGGTCTCCAAGA-1_1	sample_23892	5730	2781	sample_23892	3.31588132635253	13	13	ACTTAGGTCTCCAAGA-1_1	Tcm/Naive helper T cells	0.0109955715270411	ACTTAGGTCTCCAAGA-1_1	13	CD4 T cells	T.cells.CD4	Tcm/Naive helper T cells	0.472636815920398	c("Tcm/Naive helper T cells_190", "Regulatory T cells_55", "Tem/Trm cytotoxic T cells_30")	Tcm/Naive helper T cells	0.0109955715270411	T.cells.CD4
ACTTATCAGAACTTCC-1_1	sample_23892	3186	1752	sample_23892	1.16133082234777	5	5	ACTTATCAGAACTTCC-1_1	Migratory DCs	0.0128694045027633	ACTTATCAGAACTTCC-1_1	5	T cells CD4 naïve	T.cells.CD4	Tcm/Naive helper T cells	0.361766945925362	c("Tcm/Naive helper T cells_475", "Tem/Trm cytotoxic T cells_334", "Regulatory T cells_137")	Migratory DCs	0.0128694045027633	T.cells.CD4
ACTTATCAGCCACAAG-1_1	sample_23892	3963	2052	sample_23892	0.454201362604088	1	1	ACTTATCAGCCACAAG-1_1	Alveolar macrophages	0.778984187790999	ACTTATCAGCCACAAG-1_1	1	T cells CD4	T.cells.CD4	Regulatory T cells	0.449616122840691	c("Regulatory T cells_937", "Tem/Trm cytotoxic T cells_451", "Tcm/Naive helper T cells_118")	Alveolar macrophages	0.778984187790999	T.cells.CD4
ACTTATCAGGTTCTTG-1_1	sample_23892	3629	2106	sample_23892	0.771562413888123	6	6	ACTTATCAGGTTCTTG-1_1	Naive B cells	0.961229341135458	ACTTATCAGGTTCTTG-1_1	6	B cells GC	B.cells	Naive B cells	0.674033149171271	c("Naive B cells_732", "Regulatory T cells_62", "Tem/Effector helper T cells PD1+_38")	Naive B cells	0.961229341135458	B.cells
ACTTATCCACTTACAG-1_1	sample_23892	3275	1633	sample_23892	3.08396946564885	3	3	ACTTATCCACTTACAG-1_1	Naive B cells	0.999999269490844	ACTTATCCACTTACAG-1_1	3	B cells GC	B.cells	Naive B cells	0.994178525226391	c("Naive B cells_1537", "Memory B cells_4", "Age-associated B cells_3")	Naive B cells	0.999999269490844	B.cells
ACTTATCCACTTCATT-1_1	sample_23892	1251	876	sample_23892	0.719424460431655	9	9	ACTTATCCACTTCATT-1_1	Regulatory T cells	0.971126988450656	ACTTATCCACTTCATT-1_1	9	T cells CD4	T.cells.CD4	Regulatory T cells	0.708278580814718	c("Regulatory T cells_539", "Tem/Trm cytotoxic T cells_30", "Tem/Effector helper T cells PD1+_20")	Regulatory T cells	0.971126988450656	T.cells.CD4
ACTTATCCAGCTATTG-1_1	sample_23892	10317	3976	sample_23892	0.164776582339827	8	8	ACTTATCCAGCTATTG-1_1	Alveolar macrophages	0.584501210413088	ACTTATCCAGCTATTG-1_1	8	Monocyte/Macrophages	Monocytes.and.Macrophages	Alveolar macrophages	0.312157721796276	c("Alveolar macrophages_285", "DC_183", "Macrophages_59")	Alveolar macrophages	0.584501210413088	Monocytes.and.Macrophages
ACTTATCCATGACACT-1_1	sample_23892	4103	2289	sample_23892	2.29100658055082	6	6	ACTTATCCATGACACT-1_1	Naive B cells	0.961463803919877	ACTTATCCATGACACT-1_1	6	B cells GC	B.cells	Naive B cells	0.674033149171271	c("Naive B cells_732", "Regulatory T cells_62", "Tem/Effector helper T cells PD1+_38")	Naive B cells	0.961463803919877	B.cells
ACTTATCGTCCGGACT-1_1	sample_23892	1055	785	sample_23892	1.80094786729858	4	4	ACTTATCGTCCGGACT-1_1	Naive B cells	0.999997130314808	ACTTATCGTCCGGACT-1_1	4	B cells naïve	B.cells	Naive B cells	0.955696202531646	c("Naive B cells_1359", "Memory B cells_30", "Age-associated B cells_9")	Naive B cells	0.999997130314808	B.cells
ACTTATCTCACAGAGG-1_1	sample_23892	1814	1193	sample_23892	1.76405733186329	5	5	ACTTATCTCACAGAGG-1_1	Tcm/Naive helper T cells	0.461549833481103	ACTTATCTCACAGAGG-1_1	5	T cells CD4 naïve	T.cells.CD4	Tcm/Naive helper T cells	0.361766945925362	c("Tcm/Naive helper T cells_475", "Tem/Trm cytotoxic T cells_334", "Regulatory T cells_137")	Tcm/Naive helper T cells	0.461549833481103	T.cells.CD4
ACTTATCTCCATCTAT-1_1	sample_23892	1046	821	sample_23892	0.286806883365201	4	4	ACTTATCTCCATCTAT-1_1	Naive B cells	0.359163718985395	ACTTATCTCCATCTAT-1_1	4	B cells naïve	B.cells	Naive B cells	0.955696202531646	c("Naive B cells_1359", "Memory B cells_30", "Age-associated B cells_9")	Naive B cells	0.359163718985395	B.cells
ACTTATCTCCCTTGTG-1_1	sample_23892	2224	1412	sample_23892	1.75359712230216	7	7	ACTTATCTCCCTTGTG-1_1	Naive B cells	0.99999863513384	ACTTATCTCCCTTGTG-1_1	7	B cells memory	B.cells	Naive B cells	0.607863974495218	c("Naive B cells_572", "Memory B cells_291", "Age-associated B cells_50")	Naive B cells	0.99999863513384	B.cells
ACTTCCGAGACTAGAT-1_1	sample_23892	3463	2115	sample_23892	0.288766965059197	11	11	ACTTCCGAGACTAGAT-1_1	Regulatory T cells	0.673368709979778	ACTTCCGAGACTAGAT-1_1	11	Plasmablast	Plasma.cells	Regulatory T cells	0.436395759717314	c("Regulatory T cells_247", "Macrophages_59", "Tem/Trm cytotoxic T cells_42")	Regulatory T cells	0.673368709979778	Plasma.cells
ACTTCCGCAAGGTTGG-1_1	sample_23892	9633	3862	sample_23892	0.685144814699471	6	6	ACTTCCGCAAGGTTGG-1_1	Tem/Effector helper T cells PD1+	0.999351851830691	ACTTCCGCAAGGTTGG-1_1	6	B cells GC	B.cells	Naive B cells	0.674033149171271	c("Naive B cells_732", "Regulatory T cells_62", "Tem/Effector helper T cells PD1+_38")	Tem/Effector helper T cells PD1+	0.999351851830691	B.cells
ACTTCCGCATGTAACC-1_1	sample_23892	4383	2220	sample_23892	0.205338809034908	9	9	ACTTCCGCATGTAACC-1_1	Regulatory T cells	0.394299227376695	ACTTCCGCATGTAACC-1_1	9	T cells CD4	T.cells.CD4	Regulatory T cells	0.708278580814718	c("Regulatory T cells_539", "Tem/Trm cytotoxic T cells_30", "Tem/Effector helper T cells PD1+_20")	Regulatory T cells	0.394299227376695	T.cells.CD4
ACTTCCGGTCTAGGCC-1_1	sample_23892	3211	1716	sample_23892	3.39458112737465	3	3	ACTTCCGGTCTAGGCC-1_1	Naive B cells	0.999999999280478	ACTTCCGGTCTAGGCC-1_1	3	B cells GC	B.cells	Naive B cells	0.994178525226391	c("Naive B cells_1537", "Memory B cells_4", "Age-associated B cells_3")	Naive B cells	0.999999999280478	B.cells
ACTTCCGGTGGCAACA-1_1	sample_23892	11106	3931	sample_23892	0.0810372771474878	8	8	ACTTCCGGTGGCAACA-1_1	Alveolar macrophages	0.716013967060631	ACTTCCGGTGGCAACA-1_1	8	Monocyte/Macrophages	Monocytes.and.Macrophages	Alveolar macrophages	0.312157721796276	c("Alveolar macrophages_285", "DC_183", "Macrophages_59")	Alveolar macrophages	0.716013967060631	Monocytes.and.Macrophages
ACTTCCGTCGGTGTTA-1_1	sample_23892	1107	806	sample_23892	5.87172538392051	4	4	ACTTCCGTCGGTGTTA-1_1	Naive B cells	0.998856612841216	ACTTCCGTCGGTGTTA-1_1	4	B cells naïve	B.cells	Naive B cells	0.955696202531646	c("Naive B cells_1359", "Memory B cells_30", "Age-associated B cells_9")	Naive B cells	0.998856612841216	B.cells
ACTTCGCTCAACGTGT-1_1	sample_23892	11930	4392	sample_23892	1.802179379715	6	6	ACTTCGCTCAACGTGT-1_1	Naive B cells	0.999995641485108	ACTTCGCTCAACGTGT-1_1	6	B cells GC	B.cells	Naive B cells	0.674033149171271	c("Naive B cells_732", "Regulatory T cells_62", "Tem/Effector helper T cells PD1+_38")	Naive B cells	0.999995641485108	B.cells
ACTTCGCTCAAGAGGC-1_1	sample_23892	2323	1466	sample_23892	1.72191132156694	3	3	ACTTCGCTCAAGAGGC-1_1	Naive B cells	0.99996411403191	ACTTCGCTCAAGAGGC-1_1	3	B cells GC	B.cells	Naive B cells	0.994178525226391	c("Naive B cells_1537", "Memory B cells_4", "Age-associated B cells_3")	Naive B cells	0.99996411403191	B.cells
ACTTCGCTCGTTCGCT-1_1	sample_23892	5938	2862	sample_23892	0.606264735601213	2	2	ACTTCGCTCGTTCGCT-1_1	Monocyte precursor	0.0651442778041634	ACTTCGCTCGTTCGCT-1_1	2	Treg	T.regs	Regulatory T cells	0.608778625954199	c("Regulatory T cells_957", "Tem/Trm cytotoxic T cells_250", "CD16- NK cells_44")	Monocyte precursor	0.0651442778041634	T.regs
ACTTCGCTCTTGGATG-1_1	sample_23892	2476	1556	sample_23892	0.403877221324717	7	7	ACTTCGCTCTTGGATG-1_1	Age-associated B cells	0.166786336623079	ACTTCGCTCTTGGATG-1_1	7	B cells memory	B.cells	Naive B cells	0.607863974495218	c("Naive B cells_572", "Memory B cells_291", "Age-associated B cells_50")	Age-associated B cells	0.166786336623079	B.cells
ACTTTCAAGAACAAGG-1_1	sample_23892	3663	2098	sample_23892	1.09200109200109	6	6	ACTTTCAAGAACAAGG-1_1	Naive B cells	0.944345651182435	ACTTTCAAGAACAAGG-1_1	6	B cells GC	B.cells	Naive B cells	0.674033149171271	c("Naive B cells_732", "Regulatory T cells_62", "Tem/Effector helper T cells PD1+_38")	Naive B cells	0.944345651182435	B.cells
ACTTTCACAAGAATGT-1_1	sample_23892	2797	1568	sample_23892	0.321773328566321	0	0	ACTTTCACAAGAATGT-1_1	Tem/Trm cytotoxic T cells	0.0144713313845071	ACTTTCACAAGAATGT-1_1	0	T cells CD8 effector	T.cells.CD8	Tem/Trm cytotoxic T cells	0.398560503823662	c("Tem/Trm cytotoxic T cells_886", "Regulatory T cells_432", "Tcm/Naive helper T cells_317")	Tem/Trm cytotoxic T cells	0.0144713313845071	T.cells.CD8
ACTTTCACAGACGATG-1_1	sample_23892	2079	1274	sample_23892	1.97210197210197	5	5	ACTTTCACAGACGATG-1_1	Tcm/Naive helper T cells	0.410307963192227	ACTTTCACAGACGATG-1_1	5	T cells CD4 naïve	T.cells.CD4	Tcm/Naive helper T cells	0.361766945925362	c("Tcm/Naive helper T cells_475", "Tem/Trm cytotoxic T cells_334", "Regulatory T cells_137")	Tcm/Naive helper T cells	0.410307963192227	T.cells.CD4
ACTTTCACAGCGTATT-1_1	sample_23892	6467	2766	sample_23892	0.742229781970002	2	2	ACTTTCACAGCGTATT-1_1	Regulatory T cells	0.365700883601889	ACTTTCACAGCGTATT-1_1	2	Treg	T.regs	Regulatory T cells	0.608778625954199	c("Regulatory T cells_957", "Tem/Trm cytotoxic T cells_250", "CD16- NK cells_44")	Regulatory T cells	0.365700883601889	T.regs
ACTTTCACATCTGTTT-1_1	sample_23892	3162	1660	sample_23892	0.759013282732448	0	0	ACTTTCACATCTGTTT-1_1	Tem/Trm cytotoxic T cells	0.734107368289378	ACTTTCACATCTGTTT-1_1	0	T cells CD8 effector	T.cells.CD8	Tem/Trm cytotoxic T cells	0.398560503823662	c("Tem/Trm cytotoxic T cells_886", "Regulatory T cells_432", "Tcm/Naive helper T cells_317")	Tem/Trm cytotoxic T cells	0.734107368289378	T.cells.CD8
ACTTTCAGTAGGTACG-1_1	sample_23892	1948	1164	sample_23892	4.7741273100616	5	5	ACTTTCAGTAGGTACG-1_1	Tem/Trm cytotoxic T cells	0.0547836614749473	ACTTTCAGTAGGTACG-1_1	5	T cells CD4 naïve	T.cells.CD4	Tcm/Naive helper T cells	0.361766945925362	c("Tcm/Naive helper T cells_475", "Tem/Trm cytotoxic T cells_334", "Regulatory T cells_137")	Tem/Trm cytotoxic T cells	0.0547836614749473	T.cells.CD4
ACTTTCAGTGTTCCTC-1_1	sample_23892	591	464	sample_23892	1.86125211505922	10	10	ACTTTCAGTGTTCCTC-1_1	Follicular helper T cells	0.701055617775987	ACTTTCAGTGTTCCTC-1_1	10	Naive T cells	T.cells.CD4	Tem/Trm cytotoxic T cells	0.273972602739726	c("Tem/Trm cytotoxic T cells_200", "Tcm/Naive helper T cells_114", "Regulatory T cells_72")	Follicular helper T cells	0.701055617775987	T.cells.CD4
ACTTTCAGTTTAAGGA-1_1	sample_23892	3944	2057	sample_23892	0.608519269776876	9	9	ACTTTCAGTTTAAGGA-1_1	Regulatory T cells	0.995226514028705	ACTTTCAGTTTAAGGA-1_1	9	T cells CD4	T.cells.CD4	Regulatory T cells	0.708278580814718	c("Regulatory T cells_539", "Tem/Trm cytotoxic T cells_30", "Tem/Effector helper T cells PD1+_20")	Regulatory T cells	0.995226514028705	T.cells.CD4
ACTTTCATCAGTGTCA-1_1	sample_23892	1064	832	sample_23892	0.281954887218045	5	5	ACTTTCATCAGTGTCA-1_1	Tcm/Naive helper T cells	0.36232179119183	ACTTTCATCAGTGTCA-1_1	5	T cells CD4 naïve	T.cells.CD4	Tcm/Naive helper T cells	0.361766945925362	c("Tcm/Naive helper T cells_475", "Tem/Trm cytotoxic T cells_334", "Regulatory T cells_137")	Tcm/Naive helper T cells	0.36232179119183	T.cells.CD4
ACTTTCATCATTGCCC-1_1	sample_23892	11702	4124	sample_23892	0.487096222867886	6	6	ACTTTCATCATTGCCC-1_1	Naive B cells	0.999999911181536	ACTTTCATCATTGCCC-1_1	6	B cells GC	B.cells	Naive B cells	0.674033149171271	c("Naive B cells_732", "Regulatory T cells_62", "Tem/Effector helper T cells PD1+_38")	Naive B cells	0.999999911181536	B.cells
ACTTTCATCCATTCAT-1_1	sample_23892	2320	1457	sample_23892	0.646551724137931	7	7	ACTTTCATCCATTCAT-1_1	Memory B cells	0.980248143008446	ACTTTCATCCATTCAT-1_1	7	B cells memory	B.cells	Naive B cells	0.607863974495218	c("Naive B cells_572", "Memory B cells_291", "Age-associated B cells_50")	Memory B cells	0.980248143008446	B.cells
ACTTTCATCGACCACG-1_1	sample_23892	4231	2137	sample_23892	0.330891042306783	9	9	ACTTTCATCGACCACG-1_1	Regulatory T cells	0.998867050404723	ACTTTCATCGACCACG-1_1	9	T cells CD4	T.cells.CD4	Regulatory T cells	0.708278580814718	c("Regulatory T cells_539", "Tem/Trm cytotoxic T cells_30", "Tem/Effector helper T cells PD1+_20")	Regulatory T cells	0.998867050404723	T.cells.CD4
ACTTTGTAGGGATCTG-1_1	sample_23892	4702	2542	sample_23892	0.680561463207146	9	9	ACTTTGTAGGGATCTG-1_1	Regulatory T cells	0.99841518036906	ACTTTGTAGGGATCTG-1_1	9	T cells CD4	T.cells.CD4	Regulatory T cells	0.708278580814718	c("Regulatory T cells_539", "Tem/Trm cytotoxic T cells_30", "Tem/Effector helper T cells PD1+_20")	Regulatory T cells	0.99841518036906	T.cells.CD4
ACTTTGTAGGTCTACT-1_1	sample_23892	566	479	sample_23892	4.06360424028269	4	4	ACTTTGTAGGTCTACT-1_1	Naive B cells	0.0468435511820855	ACTTTGTAGGTCTACT-1_1	4	B cells naïve	B.cells	Naive B cells	0.955696202531646	c("Naive B cells_1359", "Memory B cells_30", "Age-associated B cells_9")	Naive B cells	0.0468435511820855	B.cells
ACTTTGTAGTTTCAGC-1_1	sample_23892	947	696	sample_23892	1.16156282998944	4	4	ACTTTGTAGTTTCAGC-1_1	Naive B cells	0.999988876182405	ACTTTGTAGTTTCAGC-1_1	4	B cells naïve	B.cells	Naive B cells	0.955696202531646	c("Naive B cells_1359", "Memory B cells_30", "Age-associated B cells_9")	Naive B cells	0.999988876182405	B.cells
ACTTTGTCAGTATTCG-1_1	sample_23892	7013	3201	sample_23892	0.79851703978326	6	6	ACTTTGTCAGTATTCG-1_1	Naive B cells	0.99903366919757	ACTTTGTCAGTATTCG-1_1	6	B cells GC	B.cells	Naive B cells	0.674033149171271	c("Naive B cells_732", "Regulatory T cells_62", "Tem/Effector helper T cells PD1+_38")	Naive B cells	0.99903366919757	B.cells
ACTTTGTGTGCCGGTT-1_1	sample_23892	2206	1404	sample_23892	1.58658204895739	7	7	ACTTTGTGTGCCGGTT-1_1	Naive B cells	0.999725398792647	ACTTTGTGTGCCGGTT-1_1	7	B cells memory	B.cells	Naive B cells	0.607863974495218	c("Naive B cells_572", "Memory B cells_291", "Age-associated B cells_50")	Naive B cells	0.999725398792647	B.cells
ACTTTGTGTGTCGCTG-1_1	sample_23892	1533	1090	sample_23892	2.67449445531637	11	11	ACTTTGTGTGTCGCTG-1_1	Regulatory T cells	0.0729299108903071	ACTTTGTGTGTCGCTG-1_1	11	Plasmablast	Plasma.cells	Regulatory T cells	0.436395759717314	c("Regulatory T cells_247", "Macrophages_59", "Tem/Trm cytotoxic T cells_42")	Regulatory T cells	0.0729299108903071	Plasma.cells
ACTTTGTTCGCTGACG-1_1	sample_23892	1623	1090	sample_23892	1.72520024645718	4	4	ACTTTGTTCGCTGACG-1_1	Naive B cells	0.997989246014773	ACTTTGTTCGCTGACG-1_1	4	B cells naïve	B.cells	Naive B cells	0.955696202531646	c("Naive B cells_1359", "Memory B cells_30", "Age-associated B cells_9")	Naive B cells	0.997989246014773	B.cells
AGAAATGAGGTGCGAT-1_1	sample_23892	3623	1906	sample_23892	1.15926028153464	7	7	AGAAATGAGGTGCGAT-1_1	Naive B cells	0.99895129738571	AGAAATGAGGTGCGAT-1_1	7	B cells memory	B.cells	Naive B cells	0.607863974495218	c("Naive B cells_572", "Memory B cells_291", "Age-associated B cells_50")	Naive B cells	0.99895129738571	B.cells
AGAAATGGTGACAGCA-1_1	sample_23892	3666	2022	sample_23892	0.981996726677578	3	3	AGAAATGGTGACAGCA-1_1	Naive B cells	0.999990123086943	AGAAATGGTGACAGCA-1_1	3	B cells GC	B.cells	Naive B cells	0.994178525226391	c("Naive B cells_1537", "Memory B cells_4", "Age-associated B cells_3")	Naive B cells	0.999990123086943	B.cells
AGAAATGGTTAACCTG-1_1	sample_23892	4411	2215	sample_23892	1.58694173656767	5	5	AGAAATGGTTAACCTG-1_1	Tcm/Naive helper T cells	0.0264929523373971	AGAAATGGTTAACCTG-1_1	5	T cells CD4 naïve	T.cells.CD4	Tcm/Naive helper T cells	0.361766945925362	c("Tcm/Naive helper T cells_475", "Tem/Trm cytotoxic T cells_334", "Regulatory T cells_137")	Tcm/Naive helper T cells	0.0264929523373971	T.cells.CD4
AGAAATGTCGCGAAGA-1_1	sample_23892	2469	1555	sample_23892	0.931551235317942	3	3	AGAAATGTCGCGAAGA-1_1	Naive B cells	0.999999979631373	AGAAATGTCGCGAAGA-1_1	3	B cells GC	B.cells	Naive B cells	0.994178525226391	c("Naive B cells_1537", "Memory B cells_4", "Age-associated B cells_3")	Naive B cells	0.999999979631373	B.cells
AGAACAAAGTGCACTT-1_1	sample_23892	1987	1283	sample_23892	0.251635631605435	1	1	AGAACAAAGTGCACTT-1_1	CD16- NK cells	0.117324828913487	AGAACAAAGTGCACTT-1_1	1	T cells CD4	T.cells.CD4	Regulatory T cells	0.449616122840691	c("Regulatory T cells_937", "Tem/Trm cytotoxic T cells_451", "Tcm/Naive helper T cells_118")	CD16- NK cells	0.117324828913487	T.cells.CD4
AGAACAACACAGAAGC-1_1	sample_23892	2688	1677	sample_23892	0.818452380952381	7	7	AGAACAACACAGAAGC-1_1	Memory B cells	0.998778223877522	AGAACAACACAGAAGC-1_1	7	B cells memory	B.cells	Naive B cells	0.607863974495218	c("Naive B cells_572", "Memory B cells_291", "Age-associated B cells_50")	Memory B cells	0.998778223877522	B.cells
AGAACAACAGTCTTCC-1_1	sample_23892	1553	1062	sample_23892	0.901481004507405	1	1	AGAACAACAGTCTTCC-1_1	Regulatory T cells	0.0796100966086322	AGAACAACAGTCTTCC-1_1	1	T cells CD4	T.cells.CD4	Regulatory T cells	0.449616122840691	c("Regulatory T cells_937", "Tem/Trm cytotoxic T cells_451", "Tcm/Naive helper T cells_118")	Regulatory T cells	0.0796100966086322	T.cells.CD4
AGAACAAGTATAATGG-1_1	sample_23892	3115	1897	sample_23892	0.738362760834671	7	7	AGAACAAGTATAATGG-1_1	Memory B cells	0.999098687965762	AGAACAAGTATAATGG-1_1	7	B cells memory	B.cells	Naive B cells	0.607863974495218	c("Naive B cells_572", "Memory B cells_291", "Age-associated B cells_50")	Memory B cells	0.999098687965762	B.cells
AGAACAAGTGGTTTGT-1_1	sample_23892	1725	1122	sample_23892	0.521739130434783	0	0	AGAACAAGTGGTTTGT-1_1	Tem/Trm cytotoxic T cells	0.863142614650305	AGAACAAGTGGTTTGT-1_1	0	T cells CD8 effector	T.cells.CD8	Tem/Trm cytotoxic T cells	0.398560503823662	c("Tem/Trm cytotoxic T cells_886", "Regulatory T cells_432", "Tcm/Naive helper T cells_317")	Tem/Trm cytotoxic T cells	0.863142614650305	T.cells.CD8
AGAACAATCAGCAGAG-1_1	sample_23892	2811	1902	sample_23892	0.355745286374956	11	11	AGAACAATCAGCAGAG-1_1	Tcm/Naive helper T cells	0.0158720559932984	AGAACAATCAGCAGAG-1_1	11	Plasmablast	Plasma.cells	Regulatory T cells	0.436395759717314	c("Regulatory T cells_247", "Macrophages_59", "Tem/Trm cytotoxic T cells_42")	Tcm/Naive helper T cells	0.0158720559932984	Plasma.cells
AGAACAATCCCAGGAC-1_1	sample_23892	11618	4122	sample_23892	1.34274401790325	6	6	AGAACAATCCCAGGAC-1_1	Naive B cells	0.999999952199511	AGAACAATCCCAGGAC-1_1	6	B cells GC	B.cells	Naive B cells	0.674033149171271	c("Naive B cells_732", "Regulatory T cells_62", "Tem/Effector helper T cells PD1+_38")	Naive B cells	0.999999952199511	B.cells
AGAACAATCTCACCCA-1_1	sample_23892	2241	1390	sample_23892	1.24944221329764	13	13	AGAACAATCTCACCCA-1_1	Follicular helper T cells	0.0587540688051829	AGAACAATCTCACCCA-1_1	13	CD4 T cells	T.cells.CD4	Tcm/Naive helper T cells	0.472636815920398	c("Tcm/Naive helper T cells_190", "Regulatory T cells_55", "Tem/Trm cytotoxic T cells_30")	Follicular helper T cells	0.0587540688051829	T.cells.CD4
AGAACAATCTCACTCG-1_1	sample_23892	2177	1346	sample_23892	1.05649977032614	5	5	AGAACAATCTCACTCG-1_1	Tem/Trm cytotoxic T cells	0.150609356056143	AGAACAATCTCACTCG-1_1	5	T cells CD4 naïve	T.cells.CD4	Tcm/Naive helper T cells	0.361766945925362	c("Tcm/Naive helper T cells_475", "Tem/Trm cytotoxic T cells_334", "Regulatory T cells_137")	Tem/Trm cytotoxic T cells	0.150609356056143	T.cells.CD4
AGAACCTAGCTTACGT-1_1	sample_23892	1732	1141	sample_23892	0.635103926096998	0	0	AGAACCTAGCTTACGT-1_1	Naive B cells	0.0101461444602584	AGAACCTAGCTTACGT-1_1	0	T cells CD8 effector	T.cells.CD8	Tem/Trm cytotoxic T cells	0.398560503823662	c("Tem/Trm cytotoxic T cells_886", "Regulatory T cells_432", "Tcm/Naive helper T cells_317")	Naive B cells	0.0101461444602584	T.cells.CD8
AGAACCTAGGCTGGAT-1_1	sample_23892	2473	1643	sample_23892	2.38576627577841	16	16	AGAACCTAGGCTGGAT-1_1	Regulatory T cells	0.0564337316515916	AGAACCTAGGCTGGAT-1_1	16	Tfh	T.cells.follicular.helper	Regulatory T cells	0.760416666666667	c("Regulatory T cells_219", "Naive B cells_17", "Plasma cells_6")	Regulatory T cells	0.0564337316515916	T.cells.follicular.helper
AGAACCTCAATAGAGT-1_1	sample_23892	6511	3156	sample_23892	0.737213945630471	8	8	AGAACCTCAATAGAGT-1_1	Regulatory T cells	0.0721677766878727	AGAACCTCAATAGAGT-1_1	8	Monocyte/Macrophages	Monocytes.and.Macrophages	Alveolar macrophages	0.312157721796276	c("Alveolar macrophages_285", "DC_183", "Macrophages_59")	Regulatory T cells	0.0721677766878727	Monocytes.and.Macrophages
AGAACCTGTCATCCGG-1_1	sample_23892	5871	2909	sample_23892	0.425821836143757	6	6	AGAACCTGTCATCCGG-1_1	Naive B cells	0.99943128948409	AGAACCTGTCATCCGG-1_1	6	B cells GC	B.cells	Naive B cells	0.674033149171271	c("Naive B cells_732", "Regulatory T cells_62", "Tem/Effector helper T cells PD1+_38")	Naive B cells	0.99943128948409	B.cells
AGAACCTTCGGTCTAA-1_1	sample_23892	928	684	sample_23892	0.969827586206897	5	5	AGAACCTTCGGTCTAA-1_1	Epithelial cells	0.0106165654199182	AGAACCTTCGGTCTAA-1_1	5	T cells CD4 naïve	T.cells.CD4	Tcm/Naive helper T cells	0.361766945925362	c("Tcm/Naive helper T cells_475", "Tem/Trm cytotoxic T cells_334", "Regulatory T cells_137")	Epithelial cells	0.0106165654199182	T.cells.CD4
AGAACCTTCTCTCCGA-1_1	sample_23892	2021	1299	sample_23892	0.24740227610094	5	5	AGAACCTTCTCTCCGA-1_1	Tcm/Naive helper T cells	0.0124370811454331	AGAACCTTCTCTCCGA-1_1	5	T cells CD4 naïve	T.cells.CD4	Tcm/Naive helper T cells	0.361766945925362	c("Tcm/Naive helper T cells_475", "Tem/Trm cytotoxic T cells_334", "Regulatory T cells_137")	Tcm/Naive helper T cells	0.0124370811454331	T.cells.CD4
AGAAGCGAGGCCTGCT-1_1	sample_23892	1959	1195	sample_23892	1.42930066360388	2	2	AGAAGCGAGGCCTGCT-1_1	Alveolar macrophages	0.0348871401447018	AGAAGCGAGGCCTGCT-1_1	2	Treg	T.regs	Regulatory T cells	0.608778625954199	c("Regulatory T cells_957", "Tem/Trm cytotoxic T cells_250", "CD16- NK cells_44")	Alveolar macrophages	0.0348871401447018	T.regs
AGAAGCGCAAGTTTGC-1_1	sample_23892	1900	1235	sample_23892	1.63157894736842	3	3	AGAAGCGCAAGTTTGC-1_1	Naive B cells	0.999999994160176	AGAAGCGCAAGTTTGC-1_1	3	B cells GC	B.cells	Naive B cells	0.994178525226391	c("Naive B cells_1537", "Memory B cells_4", "Age-associated B cells_3")	Naive B cells	0.999999994160176	B.cells
AGAAGCGCACATAACC-1_1	sample_23892	2224	1342	sample_23892	1.34892086330935	13	13	AGAAGCGCACATAACC-1_1	Regulatory T cells	0.756937787791311	AGAAGCGCACATAACC-1_1	13	CD4 T cells	T.cells.CD4	Tcm/Naive helper T cells	0.472636815920398	c("Tcm/Naive helper T cells_190", "Regulatory T cells_55", "Tem/Trm cytotoxic T cells_30")	Regulatory T cells	0.756937787791311	T.cells.CD4
AGAAGCGCAGCTACAT-1_1	sample_23892	1710	1244	sample_23892	0.467836257309942	4	4	AGAAGCGCAGCTACAT-1_1	Age-associated B cells	0.0798696718749913	AGAAGCGCAGCTACAT-1_1	4	B cells naïve	B.cells	Naive B cells	0.955696202531646	c("Naive B cells_1359", "Memory B cells_30", "Age-associated B cells_9")	Age-associated B cells	0.0798696718749913	B.cells
AGAAGCGGTATCGGTT-1_1	sample_23892	2505	1568	sample_23892	0.63872255489022	1	1	AGAAGCGGTATCGGTT-1_1	Tem/Trm cytotoxic T cells	0.0529949530407964	AGAAGCGGTATCGGTT-1_1	1	T cells CD4	T.cells.CD4	Regulatory T cells	0.449616122840691	c("Regulatory T cells_937", "Tem/Trm cytotoxic T cells_451", "Tcm/Naive helper T cells_118")	Tem/Trm cytotoxic T cells	0.0529949530407964	T.cells.CD4
AGAAGCGTCATTTGGG-1_1	sample_23892	9157	3769	sample_23892	0.644315823959812	7	7	AGAAGCGTCATTTGGG-1_1	Naive B cells	0.999998928265623	AGAAGCGTCATTTGGG-1_1	7	B cells memory	B.cells	Naive B cells	0.607863974495218	c("Naive B cells_572", "Memory B cells_291", "Age-associated B cells_50")	Naive B cells	0.999998928265623	B.cells
AGAAGCGTCCTACAAG-1_1	sample_23892	2255	1474	sample_23892	1.2860310421286	2	2	AGAAGCGTCCTACAAG-1_1	Transitional B cells	0.106537798528906	AGAAGCGTCCTACAAG-1_1	2	Treg	T.regs	Regulatory T cells	0.608778625954199	c("Regulatory T cells_957", "Tem/Trm cytotoxic T cells_250", "CD16- NK cells_44")	Transitional B cells	0.106537798528906	T.regs
AGAAGCGTCTGCGGGT-1_1	sample_23892	1603	1029	sample_23892	4.49157829070493	5	5	AGAAGCGTCTGCGGGT-1_1	Tem/Trm cytotoxic T cells	0.426774360417957	AGAAGCGTCTGCGGGT-1_1	5	T cells CD4 naïve	T.cells.CD4	Tcm/Naive helper T cells	0.361766945925362	c("Tcm/Naive helper T cells_475", "Tem/Trm cytotoxic T cells_334", "Regulatory T cells_137")	Tem/Trm cytotoxic T cells	0.426774360417957	T.cells.CD4
AGAAGTACAGAGCTAG-1_1	sample_23892	686	574	sample_23892	0.728862973760933	4	4	AGAAGTACAGAGCTAG-1_1	Naive B cells	0.993960849868383	AGAAGTACAGAGCTAG-1_1	4	B cells naïve	B.cells	Naive B cells	0.955696202531646	c("Naive B cells_1359", "Memory B cells_30", "Age-associated B cells_9")	Naive B cells	0.993960849868383	B.cells
AGAAGTACAGTGTGGA-1_1	sample_23892	2365	1516	sample_23892	0.887949260042283	15	15	AGAAGTACAGTGTGGA-1_1	Tem/Trm cytotoxic T cells	0.435451057838666	AGAAGTACAGTGTGGA-1_1	15	NK cells mature	NK.cells	Tem/Trm cytotoxic T cells	0.456591639871383	c("Tem/Trm cytotoxic T cells_142", "CD16- NK cells_37", "NK cells_27")	Tem/Trm cytotoxic T cells	0.435451057838666	NK.cells
AGAAGTAGTAATTGGA-1_1	sample_23892	970	757	sample_23892	1.34020618556701	4	4	AGAAGTAGTAATTGGA-1_1	Naive B cells	0.998074829056432	AGAAGTAGTAATTGGA-1_1	4	B cells naïve	B.cells	Naive B cells	0.955696202531646	c("Naive B cells_1359", "Memory B cells_30", "Age-associated B cells_9")	Naive B cells	0.998074829056432	B.cells
AGAAGTATCGCGTTTC-1_1	sample_23892	3050	1544	sample_23892	0.754098360655738	1	1	AGAAGTATCGCGTTTC-1_1	Tcm/Naive helper T cells	0.154410848762979	AGAAGTATCGCGTTTC-1_1	1	T cells CD4	T.cells.CD4	Regulatory T cells	0.449616122840691	c("Regulatory T cells_937", "Tem/Trm cytotoxic T cells_451", "Tcm/Naive helper T cells_118")	Tcm/Naive helper T cells	0.154410848762979	T.cells.CD4
AGAAGTATCTCTATAC-1_1	sample_23892	3264	1843	sample_23892	0.490196078431373	0	0	AGAAGTATCTCTATAC-1_1	DC	0.770290654215839	AGAAGTATCTCTATAC-1_1	0	T cells CD8 effector	T.cells.CD8	Tem/Trm cytotoxic T cells	0.398560503823662	c("Tem/Trm cytotoxic T cells_886", "Regulatory T cells_432", "Tcm/Naive helper T cells_317")	DC	0.770290654215839	T.cells.CD8
AGACAAACAATTTCCT-1_1	sample_23892	730	594	sample_23892	2.19178082191781	4	4	AGACAAACAATTTCCT-1_1	Naive B cells	0.387163139919667	AGACAAACAATTTCCT-1_1	4	B cells naïve	B.cells	Naive B cells	0.955696202531646	c("Naive B cells_1359", "Memory B cells_30", "Age-associated B cells_9")	Naive B cells	0.387163139919667	B.cells
AGACAAATCAGAGTTC-1_1	sample_23892	2696	1493	sample_23892	1.40949554896142	5	5	AGACAAATCAGAGTTC-1_1	Alveolar macrophages	0.0400287187990592	AGACAAATCAGAGTTC-1_1	5	T cells CD4 naïve	T.cells.CD4	Tcm/Naive helper T cells	0.361766945925362	c("Tcm/Naive helper T cells_475", "Tem/Trm cytotoxic T cells_334", "Regulatory T cells_137")	Alveolar macrophages	0.0400287187990592	T.cells.CD4
AGACAAATCTTACCGC-1_1	sample_23892	1254	924	sample_23892	0.398724082934609	7	7	AGACAAATCTTACCGC-1_1	Naive B cells	0.999106246239149	AGACAAATCTTACCGC-1_1	7	B cells memory	B.cells	Naive B cells	0.607863974495218	c("Naive B cells_572", "Memory B cells_291", "Age-associated B cells_50")	Naive B cells	0.999106246239149	B.cells
AGACACTGTCCAGCGT-1_1	sample_23892	1753	1093	sample_23892	1.99657729606389	5	5	AGACACTGTCCAGCGT-1_1	Tem/Trm cytotoxic T cells	0.0852536280381647	AGACACTGTCCAGCGT-1_1	5	T cells CD4 naïve	T.cells.CD4	Tcm/Naive helper T cells	0.361766945925362	c("Tcm/Naive helper T cells_475", "Tem/Trm cytotoxic T cells_334", "Regulatory T cells_137")	Tem/Trm cytotoxic T cells	0.0852536280381647	T.cells.CD4
AGACACTGTGTTCAGT-1_1	sample_23892	9577	3974	sample_23892	0.114858515192649	8	8	AGACACTGTGTTCAGT-1_1	Macrophages	0.989800793401092	AGACACTGTGTTCAGT-1_1	8	Monocyte/Macrophages	Monocytes.and.Macrophages	Alveolar macrophages	0.312157721796276	c("Alveolar macrophages_285", "DC_183", "Macrophages_59")	Macrophages	0.989800793401092	Monocytes.and.Macrophages
AGACACTGTTCTCACC-1_1	sample_23892	3932	2101	sample_23892	0.635808748728383	13	13	AGACACTGTTCTCACC-1_1	Tcm/Naive helper T cells	0.825689175960673	AGACACTGTTCTCACC-1_1	13	CD4 T cells	T.cells.CD4	Tcm/Naive helper T cells	0.472636815920398	c("Tcm/Naive helper T cells_190", "Regulatory T cells_55", "Tem/Trm cytotoxic T cells_30")	Tcm/Naive helper T cells	0.825689175960673	T.cells.CD4
AGACAGGAGCTAGTTC-1_1	sample_23892	2269	1371	sample_23892	0.837373292199207	1	1	AGACAGGAGCTAGTTC-1_1	Tem/Trm cytotoxic T cells	0.84958851807816	AGACAGGAGCTAGTTC-1_1	1	T cells CD4	T.cells.CD4	Regulatory T cells	0.449616122840691	c("Regulatory T cells_937", "Tem/Trm cytotoxic T cells_451", "Tcm/Naive helper T cells_118")	Tem/Trm cytotoxic T cells	0.84958851807816	T.cells.CD4
AGACAGGCACGAGAAC-1_1	sample_23892	3159	1874	sample_23892	0.696422918645141	5	5	AGACAGGCACGAGAAC-1_1	Follicular helper T cells	0.583933077894331	AGACAGGCACGAGAAC-1_1	5	T cells CD4 naïve	T.cells.CD4	Tcm/Naive helper T cells	0.361766945925362	c("Tcm/Naive helper T cells_475", "Tem/Trm cytotoxic T cells_334", "Regulatory T cells_137")	Follicular helper T cells	0.583933077894331	T.cells.CD4
AGACAGGGTCATTCCC-1_1	sample_23892	1585	1041	sample_23892	0.189274447949527	0	0	AGACAGGGTCATTCCC-1_1	Tem/Effector helper T cells PD1+	0.0595395957175763	AGACAGGGTCATTCCC-1_1	0	T cells CD8 effector	T.cells.CD8	Tem/Trm cytotoxic T cells	0.398560503823662	c("Tem/Trm cytotoxic T cells_886", "Regulatory T cells_432", "Tcm/Naive helper T cells_317")	Tem/Effector helper T cells PD1+	0.0595395957175763	T.cells.CD8
AGACAGGGTTTGGGTT-1_1	sample_23892	2379	1515	sample_23892	0.336275746111812	1	1	AGACAGGGTTTGGGTT-1_1	Regulatory T cells	0.488495127085885	AGACAGGGTTTGGGTT-1_1	1	T cells CD4	T.cells.CD4	Regulatory T cells	0.449616122840691	c("Regulatory T cells_937", "Tem/Trm cytotoxic T cells_451", "Tcm/Naive helper T cells_118")	Regulatory T cells	0.488495127085885	T.cells.CD4
AGACAGGGTTTGTTGG-1_1	sample_23892	2776	1594	sample_23892	1.04466858789625	5	5	AGACAGGGTTTGTTGG-1_1	Tem/Trm cytotoxic T cells	0.0318978922610822	AGACAGGGTTTGTTGG-1_1	5	T cells CD4 naïve	T.cells.CD4	Tcm/Naive helper T cells	0.361766945925362	c("Tcm/Naive helper T cells_475", "Tem/Trm cytotoxic T cells_334", "Regulatory T cells_137")	Tem/Trm cytotoxic T cells	0.0318978922610822	T.cells.CD4
AGACAGGTCCATAGGT-1_1	sample_23892	3602	1837	sample_23892	0.111049416990561	9	9	AGACAGGTCCATAGGT-1_1	Regulatory T cells	0.895281096370568	AGACAGGTCCATAGGT-1_1	9	T cells CD4	T.cells.CD4	Regulatory T cells	0.708278580814718	c("Regulatory T cells_539", "Tem/Trm cytotoxic T cells_30", "Tem/Effector helper T cells PD1+_20")	Regulatory T cells	0.895281096370568	T.cells.CD4
AGACAGGTCCGCGATG-1_1	sample_23892	5360	2779	sample_23892	0.541044776119403	12	12	AGACAGGTCCGCGATG-1_1	Fibroblasts	0.99999999979787	AGACAGGTCCGCGATG-1_1	12	Endothelial vs fibroblast	Fibroblast	Fibroblasts	0.702179176755448	c("Fibroblasts_290", "Epithelial cells_103", "Alveolar macrophages_5")	Fibroblasts	0.99999999979787	Fibroblast
AGACAGGTCCTACCAC-1_1	sample_23892	2051	1338	sample_23892	0.926377376889322	3	3	AGACAGGTCCTACCAC-1_1	Naive B cells	0.999313505433202	AGACAGGTCCTACCAC-1_1	3	B cells GC	B.cells	Naive B cells	0.994178525226391	c("Naive B cells_1537", "Memory B cells_4", "Age-associated B cells_3")	Naive B cells	0.999313505433202	B.cells
AGACCATAGAAGCTGC-1_1	sample_23892	2494	1567	sample_23892	0.280673616680032	9	9	AGACCATAGAAGCTGC-1_1	Regulatory T cells	0.791334073596497	AGACCATAGAAGCTGC-1_1	9	T cells CD4	T.cells.CD4	Regulatory T cells	0.708278580814718	c("Regulatory T cells_539", "Tem/Trm cytotoxic T cells_30", "Tem/Effector helper T cells PD1+_20")	Regulatory T cells	0.791334073596497	T.cells.CD4
AGACCATAGCATCGAG-1_1	sample_23892	11462	4239	sample_23892	1.27377421043448	6	6	AGACCATAGCATCGAG-1_1	Naive B cells	0.999999999766901	AGACCATAGCATCGAG-1_1	6	B cells GC	B.cells	Naive B cells	0.674033149171271	c("Naive B cells_732", "Regulatory T cells_62", "Tem/Effector helper T cells PD1+_38")	Naive B cells	0.999999999766901	B.cells
AGACCATAGGGAGGGT-1_1	sample_23892	886	699	sample_23892	0.677200902934537	0	0	AGACCATAGGGAGGGT-1_1	Tem/Trm cytotoxic T cells	0.296110384744461	AGACCATAGGGAGGGT-1_1	0	T cells CD8 effector	T.cells.CD8	Tem/Trm cytotoxic T cells	0.398560503823662	c("Tem/Trm cytotoxic T cells_886", "Regulatory T cells_432", "Tcm/Naive helper T cells_317")	Tem/Trm cytotoxic T cells	0.296110384744461	T.cells.CD8
AGACCATAGTAGAGTT-1_1	sample_23892	1265	921	sample_23892	0.237154150197628	0	0	AGACCATAGTAGAGTT-1_1	Tcm/Naive helper T cells	0.74136494831159	AGACCATAGTAGAGTT-1_1	0	T cells CD8 effector	T.cells.CD8	Tem/Trm cytotoxic T cells	0.398560503823662	c("Tem/Trm cytotoxic T cells_886", "Regulatory T cells_432", "Tcm/Naive helper T cells_317")	Tcm/Naive helper T cells	0.74136494831159	T.cells.CD8
AGACCATCAAGAGATT-1_1	sample_23892	855	624	sample_23892	0.467836257309942	5	5	AGACCATCAAGAGATT-1_1	Alveolar macrophages	0.0469174096264099	AGACCATCAAGAGATT-1_1	5	T cells CD4 naïve	T.cells.CD4	Tcm/Naive helper T cells	0.361766945925362	c("Tcm/Naive helper T cells_475", "Tem/Trm cytotoxic T cells_334", "Regulatory T cells_137")	Alveolar macrophages	0.0469174096264099	T.cells.CD4
AGACCATCAGGTAGTG-1_1	sample_23892	4215	1866	sample_23892	0.166073546856465	2	2	AGACCATCAGGTAGTG-1_1	Regulatory T cells	0.999984852215514	AGACCATCAGGTAGTG-1_1	2	Treg	T.regs	Regulatory T cells	0.608778625954199	c("Regulatory T cells_957", "Tem/Trm cytotoxic T cells_250", "CD16- NK cells_44")	Regulatory T cells	0.999984852215514	T.regs
AGACCATCATCCTGTC-1_1	sample_23892	6327	3015	sample_23892	1.34344871186976	6	6	AGACCATCATCCTGTC-1_1	Naive B cells	0.999997980285211	AGACCATCATCCTGTC-1_1	6	B cells GC	B.cells	Naive B cells	0.674033149171271	c("Naive B cells_732", "Regulatory T cells_62", "Tem/Effector helper T cells PD1+_38")	Naive B cells	0.999997980285211	B.cells
AGACCATGTCACTCAA-1_1	sample_23892	2575	1643	sample_23892	0.737864077669903	7	7	AGACCATGTCACTCAA-1_1	Naive B cells	0.99505011042039	AGACCATGTCACTCAA-1_1	7	B cells memory	B.cells	Naive B cells	0.607863974495218	c("Naive B cells_572", "Memory B cells_291", "Age-associated B cells_50")	Naive B cells	0.99505011042039	B.cells
AGACCATGTGGAGAAA-1_1	sample_23892	6550	3177	sample_23892	0.67175572519084	3	3	AGACCATGTGGAGAAA-1_1	Naive B cells	0.999986408721723	AGACCATGTGGAGAAA-1_1	3	B cells GC	B.cells	Naive B cells	0.994178525226391	c("Naive B cells_1537", "Memory B cells_4", "Age-associated B cells_3")	Naive B cells	0.999986408721723	B.cells
AGACCATGTTACACAC-1_1	sample_23892	2236	1375	sample_23892	1.16279069767442	3	3	AGACCATGTTACACAC-1_1	Naive B cells	0.999997639689478	AGACCATGTTACACAC-1_1	3	B cells GC	B.cells	Naive B cells	0.994178525226391	c("Naive B cells_1537", "Memory B cells_4", "Age-associated B cells_3")	Naive B cells	0.999997639689478	B.cells
AGACCATGTTATAGAG-1_1	sample_23892	2007	1235	sample_23892	0.996512207274539	5	5	AGACCATGTTATAGAG-1_1	DC3	0.189707777721762	AGACCATGTTATAGAG-1_1	5	T cells CD4 naïve	T.cells.CD4	Tcm/Naive helper T cells	0.361766945925362	c("Tcm/Naive helper T cells_475", "Tem/Trm cytotoxic T cells_334", "Regulatory T cells_137")	DC3	0.189707777721762	T.cells.CD4
AGACCCGAGACCTTTG-1_1	sample_23892	1595	1148	sample_23892	0.877742946708464	7	7	AGACCCGAGACCTTTG-1_1	Memory B cells	0.96576894309135	AGACCCGAGACCTTTG-1_1	7	B cells memory	B.cells	Naive B cells	0.607863974495218	c("Naive B cells_572", "Memory B cells_291", "Age-associated B cells_50")	Memory B cells	0.96576894309135	B.cells
AGACCCGAGTAAGAGG-1_1	sample_23892	1612	1021	sample_23892	8.99503722084367	13	13	AGACCCGAGTAAGAGG-1_1	Tem/Trm cytotoxic T cells	0.148210373309522	AGACCCGAGTAAGAGG-1_1	13	CD4 T cells	T.cells.CD4	Tcm/Naive helper T cells	0.472636815920398	c("Tcm/Naive helper T cells_190", "Regulatory T cells_55", "Tem/Trm cytotoxic T cells_30")	Tem/Trm cytotoxic T cells	0.148210373309522	T.cells.CD4
AGACCCGAGTCACGAG-1_1	sample_23892	1121	784	sample_23892	3.03300624442462	5	5	AGACCCGAGTCACGAG-1_1	Tcm/Naive helper T cells	0.319188964949289	AGACCCGAGTCACGAG-1_1	5	T cells CD4 naïve	T.cells.CD4	Tcm/Naive helper T cells	0.361766945925362	c("Tcm/Naive helper T cells_475", "Tem/Trm cytotoxic T cells_334", "Regulatory T cells_137")	Tcm/Naive helper T cells	0.319188964949289	T.cells.CD4
AGACCCGAGTCCCAAT-1_1	sample_23892	3230	1823	sample_23892	0.340557275541796	3	3	AGACCCGAGTCCCAAT-1_1	Naive B cells	0.999986532218829	AGACCCGAGTCCCAAT-1_1	3	B cells GC	B.cells	Naive B cells	0.994178525226391	c("Naive B cells_1537", "Memory B cells_4", "Age-associated B cells_3")	Naive B cells	0.999986532218829	B.cells
AGACCCGCAACACTAC-1_1	sample_23892	3109	1739	sample_23892	0.546799614023802	3	3	AGACCCGCAACACTAC-1_1	Naive B cells	0.999877665548051	AGACCCGCAACACTAC-1_1	3	B cells GC	B.cells	Naive B cells	0.994178525226391	c("Naive B cells_1537", "Memory B cells_4", "Age-associated B cells_3")	Naive B cells	0.999877665548051	B.cells
AGACCCGCAACTGAAA-1_1	sample_23892	1192	838	sample_23892	0.335570469798658	10	10	AGACCCGCAACTGAAA-1_1	Monocytes	0.0301645316507021	AGACCCGCAACTGAAA-1_1	10	Naive T cells	T.cells.CD4	Tem/Trm cytotoxic T cells	0.273972602739726	c("Tem/Trm cytotoxic T cells_200", "Tcm/Naive helper T cells_114", "Regulatory T cells_72")	Monocytes	0.0301645316507021	T.cells.CD4
AGACCCGCAATCCAGT-1_1	sample_23892	946	667	sample_23892	1.47991543340381	4	4	AGACCCGCAATCCAGT-1_1	Naive B cells	0.999997202908977	AGACCCGCAATCCAGT-1_1	4	B cells naïve	B.cells	Naive B cells	0.955696202531646	c("Naive B cells_1359", "Memory B cells_30", "Age-associated B cells_9")	Naive B cells	0.999997202908977	B.cells
AGACCCGCACCCAAGC-1_1	sample_23892	2900	1706	sample_23892	0.517241379310345	7	7	AGACCCGCACCCAAGC-1_1	Fibroblasts	0.724755768540472	AGACCCGCACCCAAGC-1_1	7	B cells memory	B.cells	Naive B cells	0.607863974495218	c("Naive B cells_572", "Memory B cells_291", "Age-associated B cells_50")	Fibroblasts	0.724755768540472	B.cells
AGACCCGCACGCGGTT-1_1	sample_23892	886	654	sample_23892	6.99774266365688	0	0	AGACCCGCACGCGGTT-1_1	Regulatory T cells	0.0639290175796805	AGACCCGCACGCGGTT-1_1	0	T cells CD8 effector	T.cells.CD8	Tem/Trm cytotoxic T cells	0.398560503823662	c("Tem/Trm cytotoxic T cells_886", "Regulatory T cells_432", "Tcm/Naive helper T cells_317")	Regulatory T cells	0.0639290175796805	T.cells.CD8
AGACCCGGTCTTACTT-1_1	sample_23892	928	747	sample_23892	3.87931034482759	11	11	AGACCCGGTCTTACTT-1_1	Memory B cells	0.659916973138009	AGACCCGGTCTTACTT-1_1	11	Plasmablast	Plasma.cells	Regulatory T cells	0.436395759717314	c("Regulatory T cells_247", "Macrophages_59", "Tem/Trm cytotoxic T cells_42")	Memory B cells	0.659916973138009	Plasma.cells
AGACCCGGTGCCGTTG-1_1	sample_23892	2598	1502	sample_23892	0.500384911470362	5	5	AGACCCGGTGCCGTTG-1_1	Follicular helper T cells	0.50490636719261	AGACCCGGTGCCGTTG-1_1	5	T cells CD4 naïve	T.cells.CD4	Tcm/Naive helper T cells	0.361766945925362	c("Tcm/Naive helper T cells_475", "Tem/Trm cytotoxic T cells_334", "Regulatory T cells_137")	Follicular helper T cells	0.50490636719261	T.cells.CD4
AGACCCGGTTAGCTAC-1_1	sample_23892	2012	1325	sample_23892	0.894632206759443	7	7	AGACCCGGTTAGCTAC-1_1	Naive B cells	0.999998904258103	AGACCCGGTTAGCTAC-1_1	7	B cells memory	B.cells	Naive B cells	0.607863974495218	c("Naive B cells_572", "Memory B cells_291", "Age-associated B cells_50")	Naive B cells	0.999998904258103	B.cells
AGACTCAAGATTGTGA-1_1	sample_23892	1454	1021	sample_23892	1.5818431911967	2	2	AGACTCAAGATTGTGA-1_1	Regulatory T cells	0.974376484269117	AGACTCAAGATTGTGA-1_1	2	Treg	T.regs	Regulatory T cells	0.608778625954199	c("Regulatory T cells_957", "Tem/Trm cytotoxic T cells_250", "CD16- NK cells_44")	Regulatory T cells	0.974376484269117	T.regs
AGACTCAAGCTGACTT-1_1	sample_23892	8586	3707	sample_23892	0.209643605870021	16	16	AGACTCAAGCTGACTT-1_1	Regulatory T cells	0.999979258301781	AGACTCAAGCTGACTT-1_1	16	Tfh	T.cells.follicular.helper	Regulatory T cells	0.760416666666667	c("Regulatory T cells_219", "Naive B cells_17", "Plasma cells_6")	Regulatory T cells	0.999979258301781	T.cells.follicular.helper
AGACTCAAGGCTATCT-1_1	sample_23892	790	600	sample_23892	2.15189873417722	0	0	AGACTCAAGGCTATCT-1_1	Regulatory T cells	0.0317716916224572	AGACTCAAGGCTATCT-1_1	0	T cells CD8 effector	T.cells.CD8	Tem/Trm cytotoxic T cells	0.398560503823662	c("Tem/Trm cytotoxic T cells_886", "Regulatory T cells_432", "Tcm/Naive helper T cells_317")	Regulatory T cells	0.0317716916224572	T.cells.CD8
AGACTCAAGGCTCTAT-1_1	sample_23892	2926	1631	sample_23892	0.512645249487355	2	2	AGACTCAAGGCTCTAT-1_1	Regulatory T cells	0.286393809322554	AGACTCAAGGCTCTAT-1_1	2	Treg	T.regs	Regulatory T cells	0.608778625954199	c("Regulatory T cells_957", "Tem/Trm cytotoxic T cells_250", "CD16- NK cells_44")	Regulatory T cells	0.286393809322554	T.regs
AGACTCAAGTGACACG-1_1	sample_23892	2272	1398	sample_23892	3.91725352112676	2	2	AGACTCAAGTGACACG-1_1	Regulatory T cells	0.99980395384298	AGACTCAAGTGACACG-1_1	2	Treg	T.regs	Regulatory T cells	0.608778625954199	c("Regulatory T cells_957", "Tem/Trm cytotoxic T cells_250", "CD16- NK cells_44")	Regulatory T cells	0.99980395384298	T.regs
AGACTCAAGTTCTACG-1_1	sample_23892	1680	1091	sample_23892	1.60714285714286	3	3	AGACTCAAGTTCTACG-1_1	Naive B cells	0.999999586233044	AGACTCAAGTTCTACG-1_1	3	B cells GC	B.cells	Naive B cells	0.994178525226391	c("Naive B cells_1537", "Memory B cells_4", "Age-associated B cells_3")	Naive B cells	0.999999586233044	B.cells
AGACTCACATGACAGG-1_1	sample_23892	10458	4364	sample_23892	1.89328743545611	6	6	AGACTCACATGACAGG-1_1	Naive B cells	0.999999594460296	AGACTCACATGACAGG-1_1	6	B cells GC	B.cells	Naive B cells	0.674033149171271	c("Naive B cells_732", "Regulatory T cells_62", "Tem/Effector helper T cells PD1+_38")	Naive B cells	0.999999594460296	B.cells
AGACTCAGTAGGTGCA-1_1	sample_23892	2616	1602	sample_23892	0.344036697247706	7	7	AGACTCAGTAGGTGCA-1_1	Naive B cells	0.999514405549826	AGACTCAGTAGGTGCA-1_1	7	B cells memory	B.cells	Naive B cells	0.607863974495218	c("Naive B cells_572", "Memory B cells_291", "Age-associated B cells_50")	Naive B cells	0.999514405549826	B.cells
AGACTCAGTCACCTTC-1_1	sample_23892	4836	2252	sample_23892	0.186104218362283	3	3	AGACTCAGTCACCTTC-1_1	Naive B cells	0.999999999999851	AGACTCAGTCACCTTC-1_1	3	B cells GC	B.cells	Naive B cells	0.994178525226391	c("Naive B cells_1537", "Memory B cells_4", "Age-associated B cells_3")	Naive B cells	0.999999999999851	B.cells
AGACTCAGTGCGTGCT-1_1	sample_23892	1671	1069	sample_23892	0.957510472770796	2	2	AGACTCAGTGCGTGCT-1_1	Naive B cells	0.304559919449479	AGACTCAGTGCGTGCT-1_1	2	Treg	T.regs	Regulatory T cells	0.608778625954199	c("Regulatory T cells_957", "Tem/Trm cytotoxic T cells_250", "CD16- NK cells_44")	Naive B cells	0.304559919449479	T.regs
AGACTCAGTGCTAGCC-1_1	sample_23892	3213	1715	sample_23892	1.77404295051354	3	3	AGACTCAGTGCTAGCC-1_1	Naive B cells	0.999999836625302	AGACTCAGTGCTAGCC-1_1	3	B cells GC	B.cells	Naive B cells	0.994178525226391	c("Naive B cells_1537", "Memory B cells_4", "Age-associated B cells_3")	Naive B cells	0.999999836625302	B.cells
AGACTCATCACTTGTT-1_1	sample_23892	1789	1171	sample_23892	0.111794298490777	5	5	AGACTCATCACTTGTT-1_1	Follicular helper T cells	0.156907106852933	AGACTCATCACTTGTT-1_1	5	T cells CD4 naïve	T.cells.CD4	Tcm/Naive helper T cells	0.361766945925362	c("Tcm/Naive helper T cells_475", "Tem/Trm cytotoxic T cells_334", "Regulatory T cells_137")	Follicular helper T cells	0.156907106852933	T.cells.CD4
AGACTCATCATCGACA-1_1	sample_23892	2224	1284	sample_23892	2.2931654676259	1	1	AGACTCATCATCGACA-1_1	Tem/Trm cytotoxic T cells	0.365100081497748	AGACTCATCATCGACA-1_1	1	T cells CD4	T.cells.CD4	Regulatory T cells	0.449616122840691	c("Regulatory T cells_937", "Tem/Trm cytotoxic T cells_451", "Tcm/Naive helper T cells_118")	Tem/Trm cytotoxic T cells	0.365100081497748	T.cells.CD4
AGACTCATCCGAAGGA-1_1	sample_23892	11985	4317	sample_23892	1.56028368794326	1	1	AGACTCATCCGAAGGA-1_1	DC	0.986332275557591	AGACTCATCCGAAGGA-1_1	1	T cells CD4	T.cells.CD4	Regulatory T cells	0.449616122840691	c("Regulatory T cells_937", "Tem/Trm cytotoxic T cells_451", "Tcm/Naive helper T cells_118")	DC	0.986332275557591	T.cells.CD4
AGACTCATCTTAGCTT-1_1	sample_23892	956	727	sample_23892	3.03347280334728	0	0	AGACTCATCTTAGCTT-1_1	Tem/Trm cytotoxic T cells	0.864721919312825	AGACTCATCTTAGCTT-1_1	0	T cells CD8 effector	T.cells.CD8	Tem/Trm cytotoxic T cells	0.398560503823662	c("Tem/Trm cytotoxic T cells_886", "Regulatory T cells_432", "Tcm/Naive helper T cells_317")	Tem/Trm cytotoxic T cells	0.864721919312825	T.cells.CD8
AGAGAATAGGCCTAAG-1_1	sample_23892	2530	1585	sample_23892	1.50197628458498	11	11	AGAGAATAGGCCTAAG-1_1	Regulatory T cells	0.249303944581106	AGAGAATAGGCCTAAG-1_1	11	Plasmablast	Plasma.cells	Regulatory T cells	0.436395759717314	c("Regulatory T cells_247", "Macrophages_59", "Tem/Trm cytotoxic T cells_42")	Regulatory T cells	0.249303944581106	Plasma.cells
AGAGAATAGGGCGAGA-1_1	sample_23892	1244	861	sample_23892	0.482315112540193	10	10	AGAGAATAGGGCGAGA-1_1	Regulatory T cells	0.111176448176018	AGAGAATAGGGCGAGA-1_1	10	Naive T cells	T.cells.CD4	Tem/Trm cytotoxic T cells	0.273972602739726	c("Tem/Trm cytotoxic T cells_200", "Tcm/Naive helper T cells_114", "Regulatory T cells_72")	Regulatory T cells	0.111176448176018	T.cells.CD4
AGAGAATAGGGTCACA-1_1	sample_23892	4941	2700	sample_23892	0.101194090265129	15	15	AGAGAATAGGGTCACA-1_1	CD16- NK cells	0.0547436255992167	AGAGAATAGGGTCACA-1_1	15	NK cells mature	NK.cells	Tem/Trm cytotoxic T cells	0.456591639871383	c("Tem/Trm cytotoxic T cells_142", "CD16- NK cells_37", "NK cells_27")	CD16- NK cells	0.0547436255992167	NK.cells
AGAGAATCACATCCCT-1_1	sample_23892	1381	970	sample_23892	2.31716147719044	13	13	AGAGAATCACATCCCT-1_1	Tcm/Naive helper T cells	0.488666305493253	AGAGAATCACATCCCT-1_1	13	CD4 T cells	T.cells.CD4	Tcm/Naive helper T cells	0.472636815920398	c("Tcm/Naive helper T cells_190", "Regulatory T cells_55", "Tem/Trm cytotoxic T cells_30")	Tcm/Naive helper T cells	0.488666305493253	T.cells.CD4
AGAGAATGTCAACATC-1_1	sample_23892	1009	758	sample_23892	0.693756194251734	4	4	AGAGAATGTCAACATC-1_1	Naive B cells	0.999774381371837	AGAGAATGTCAACATC-1_1	4	B cells naïve	B.cells	Naive B cells	0.955696202531646	c("Naive B cells_1359", "Memory B cells_30", "Age-associated B cells_9")	Naive B cells	0.999774381371837	B.cells
AGAGAATGTGATACTC-1_1	sample_23892	705	544	sample_23892	4.9645390070922	13	13	AGAGAATGTGATACTC-1_1	Tcm/Naive helper T cells	0.969443618758838	AGAGAATGTGATACTC-1_1	13	CD4 T cells	T.cells.CD4	Tcm/Naive helper T cells	0.472636815920398	c("Tcm/Naive helper T cells_190", "Regulatory T cells_55", "Tem/Trm cytotoxic T cells_30")	Tcm/Naive helper T cells	0.969443618758838	T.cells.CD4
AGAGAATTCCGGACTG-1_1	sample_23892	1498	1025	sample_23892	1.26835781041389	4	4	AGAGAATTCCGGACTG-1_1	Naive B cells	0.752369145035096	AGAGAATTCCGGACTG-1_1	4	B cells naïve	B.cells	Naive B cells	0.955696202531646	c("Naive B cells_1359", "Memory B cells_30", "Age-associated B cells_9")	Naive B cells	0.752369145035096	B.cells
AGAGAATTCTCATTAC-1_1	sample_23892	3512	1747	sample_23892	0.227790432801822	5	5	AGAGAATTCTCATTAC-1_1	Tcm/Naive helper T cells	0.0681096445993158	AGAGAATTCTCATTAC-1_1	5	T cells CD4 naïve	T.cells.CD4	Tcm/Naive helper T cells	0.361766945925362	c("Tcm/Naive helper T cells_475", "Tem/Trm cytotoxic T cells_334", "Regulatory T cells_137")	Tcm/Naive helper T cells	0.0681096445993158	T.cells.CD4
AGAGAATTCTTTCAGT-1_1	sample_23892	981	747	sample_23892	0.509683995922528	13	13	AGAGAATTCTTTCAGT-1_1	Regulatory T cells	0.940211394740818	AGAGAATTCTTTCAGT-1_1	13	CD4 T cells	T.cells.CD4	Tcm/Naive helper T cells	0.472636815920398	c("Tcm/Naive helper T cells_190", "Regulatory T cells_55", "Tem/Trm cytotoxic T cells_30")	Regulatory T cells	0.940211394740818	T.cells.CD4
AGAGAGCAGCACCCAC-1_1	sample_23892	588	466	sample_23892	4.76190476190476	10	10	AGAGAGCAGCACCCAC-1_1	Tem/Trm cytotoxic T cells	0.107119089619278	AGAGAGCAGCACCCAC-1_1	10	Naive T cells	T.cells.CD4	Tem/Trm cytotoxic T cells	0.273972602739726	c("Tem/Trm cytotoxic T cells_200", "Tcm/Naive helper T cells_114", "Regulatory T cells_72")	Tem/Trm cytotoxic T cells	0.107119089619278	T.cells.CD4
AGAGAGCGTACGACTT-1_1	sample_23892	513	425	sample_23892	5.45808966861598	4	4	AGAGAGCGTACGACTT-1_1	Naive B cells	0.924295448514726	AGAGAGCGTACGACTT-1_1	4	B cells naïve	B.cells	Naive B cells	0.955696202531646	c("Naive B cells_1359", "Memory B cells_30", "Age-associated B cells_9")	Naive B cells	0.924295448514726	B.cells
AGAGAGCGTCTACGTA-1_1	sample_23892	786	592	sample_23892	4.32569974554707	4	4	AGAGAGCGTCTACGTA-1_1	Naive B cells	0.383302067351552	AGAGAGCGTCTACGTA-1_1	4	B cells naïve	B.cells	Naive B cells	0.955696202531646	c("Naive B cells_1359", "Memory B cells_30", "Age-associated B cells_9")	Naive B cells	0.383302067351552	B.cells
AGAGAGCGTCTTGCGG-1_1	sample_23892	1596	1185	sample_23892	1.75438596491228	12	12	AGAGAGCGTCTTGCGG-1_1	Epithelial cells	0.991566464767593	AGAGAGCGTCTTGCGG-1_1	12	Endothelial vs fibroblast	Fibroblast	Fibroblasts	0.702179176755448	c("Fibroblasts_290", "Epithelial cells_103", "Alveolar macrophages_5")	Epithelial cells	0.991566464767593	Fibroblast
AGAGAGCGTTCAACGT-1_1	sample_23892	1077	800	sample_23892	1.48560817084494	4	4	AGAGAGCGTTCAACGT-1_1	Naive B cells	0.999999950914973	AGAGAGCGTTCAACGT-1_1	4	B cells naïve	B.cells	Naive B cells	0.955696202531646	c("Naive B cells_1359", "Memory B cells_30", "Age-associated B cells_9")	Naive B cells	0.999999950914973	B.cells
AGAGAGCTCATTTGTC-1_1	sample_23892	1345	944	sample_23892	0.371747211895911	0	0	AGAGAGCTCATTTGTC-1_1	Tcm/Naive helper T cells	0.934048100377234	AGAGAGCTCATTTGTC-1_1	0	T cells CD8 effector	T.cells.CD8	Tem/Trm cytotoxic T cells	0.398560503823662	c("Tem/Trm cytotoxic T cells_886", "Regulatory T cells_432", "Tcm/Naive helper T cells_317")	Tcm/Naive helper T cells	0.934048100377234	T.cells.CD8
AGAGAGCTCTCTATAC-1_1	sample_23892	769	609	sample_23892	0.780234070221066	0	0	AGAGAGCTCTCTATAC-1_1	Regulatory T cells	0.774089635954922	AGAGAGCTCTCTATAC-1_1	0	T cells CD8 effector	T.cells.CD8	Tem/Trm cytotoxic T cells	0.398560503823662	c("Tem/Trm cytotoxic T cells_886", "Regulatory T cells_432", "Tcm/Naive helper T cells_317")	Regulatory T cells	0.774089635954922	T.cells.CD8
AGAGCAGAGACCATAA-1_1	sample_23892	1820	1185	sample_23892	1.59340659340659	3	3	AGAGCAGAGACCATAA-1_1	Naive B cells	0.996889502768939	AGAGCAGAGACCATAA-1_1	3	B cells GC	B.cells	Naive B cells	0.994178525226391	c("Naive B cells_1537", "Memory B cells_4", "Age-associated B cells_3")	Naive B cells	0.996889502768939	B.cells
AGAGCAGAGAGTGTGC-1_1	sample_23892	1580	1085	sample_23892	2.34177215189873	0	0	AGAGCAGAGAGTGTGC-1_1	Tem/Trm cytotoxic T cells	0.707423099601419	AGAGCAGAGAGTGTGC-1_1	0	T cells CD8 effector	T.cells.CD8	Tem/Trm cytotoxic T cells	0.398560503823662	c("Tem/Trm cytotoxic T cells_886", "Regulatory T cells_432", "Tcm/Naive helper T cells_317")	Tem/Trm cytotoxic T cells	0.707423099601419	T.cells.CD8
AGAGCAGAGAGTGTTA-1_1	sample_23892	2910	1742	sample_23892	2.37113402061856	3	3	AGAGCAGAGAGTGTTA-1_1	Naive B cells	0.999599762704317	AGAGCAGAGAGTGTTA-1_1	3	B cells GC	B.cells	Naive B cells	0.994178525226391	c("Naive B cells_1537", "Memory B cells_4", "Age-associated B cells_3")	Naive B cells	0.999599762704317	B.cells
AGAGCAGCACGTACTA-1_1	sample_23892	2933	1599	sample_23892	3.3071939993181	5	5	AGAGCAGCACGTACTA-1_1	Tcm/Naive helper T cells	0.993863644799156	AGAGCAGCACGTACTA-1_1	5	T cells CD4 naïve	T.cells.CD4	Tcm/Naive helper T cells	0.361766945925362	c("Tcm/Naive helper T cells_475", "Tem/Trm cytotoxic T cells_334", "Regulatory T cells_137")	Tcm/Naive helper T cells	0.993863644799156	T.cells.CD4
AGAGCAGGTCACAGTT-1_1	sample_23892	8455	3631	sample_23892	0.887049083382614	12	12	AGAGCAGGTCACAGTT-1_1	Fibroblasts	0.999999999999998	AGAGCAGGTCACAGTT-1_1	12	Endothelial vs fibroblast	Fibroblast	Fibroblasts	0.702179176755448	c("Fibroblasts_290", "Epithelial cells_103", "Alveolar macrophages_5")	Fibroblasts	0.999999999999998	Fibroblast
AGAGCAGTCACCCATC-1_1	sample_23892	2895	1646	sample_23892	1.89982728842832	13	13	AGAGCAGTCACCCATC-1_1	Tcm/Naive helper T cells	0.0932199083884646	AGAGCAGTCACCCATC-1_1	13	CD4 T cells	T.cells.CD4	Tcm/Naive helper T cells	0.472636815920398	c("Tcm/Naive helper T cells_190", "Regulatory T cells_55", "Tem/Trm cytotoxic T cells_30")	Tcm/Naive helper T cells	0.0932199083884646	T.cells.CD4
AGAGCAGTCAGGAAGC-1_1	sample_23892	2390	1467	sample_23892	1.79916317991632	3	3	AGAGCAGTCAGGAAGC-1_1	Naive B cells	0.999925654634269	AGAGCAGTCAGGAAGC-1_1	3	B cells GC	B.cells	Naive B cells	0.994178525226391	c("Naive B cells_1537", "Memory B cells_4", "Age-associated B cells_3")	Naive B cells	0.999925654634269	B.cells
AGAGCAGTCGCCCAGA-1_1	sample_23892	1291	929	sample_23892	0.309837335398916	3	3	AGAGCAGTCGCCCAGA-1_1	Naive B cells	0.999999636499261	AGAGCAGTCGCCCAGA-1_1	3	B cells GC	B.cells	Naive B cells	0.994178525226391	c("Naive B cells_1537", "Memory B cells_4", "Age-associated B cells_3")	Naive B cells	0.999999636499261	B.cells
AGAGCAGTCGGTAGGA-1_1	sample_23892	1982	1262	sample_23892	0.958627648839556	4	4	AGAGCAGTCGGTAGGA-1_1	Naive B cells	0.99982926593872	AGAGCAGTCGGTAGGA-1_1	4	B cells naïve	B.cells	Naive B cells	0.955696202531646	c("Naive B cells_1359", "Memory B cells_30", "Age-associated B cells_9")	Naive B cells	0.99982926593872	B.cells
AGAGCCCAGCCTAGGA-1_1	sample_23892	1510	1064	sample_23892	0.0662251655629139	7	7	AGAGCCCAGCCTAGGA-1_1	Memory B cells	0.998534552464736	AGAGCCCAGCCTAGGA-1_1	7	B cells memory	B.cells	Naive B cells	0.607863974495218	c("Naive B cells_572", "Memory B cells_291", "Age-associated B cells_50")	Memory B cells	0.998534552464736	B.cells
AGAGCCCGTCGTCGGT-1_1	sample_23892	3137	1751	sample_23892	0.191265540325151	7	7	AGAGCCCGTCGTCGGT-1_1	Age-associated B cells	0.999679190698152	AGAGCCCGTCGTCGGT-1_1	7	B cells memory	B.cells	Naive B cells	0.607863974495218	c("Naive B cells_572", "Memory B cells_291", "Age-associated B cells_50")	Age-associated B cells	0.999679190698152	B.cells
AGAGCCCGTGTCTTGA-1_1	sample_23892	1387	876	sample_23892	1.29776496034607	5	5	AGAGCCCGTGTCTTGA-1_1	Tem/Trm cytotoxic T cells	0.556167673139069	AGAGCCCGTGTCTTGA-1_1	5	T cells CD4 naïve	T.cells.CD4	Tcm/Naive helper T cells	0.361766945925362	c("Tcm/Naive helper T cells_475", "Tem/Trm cytotoxic T cells_334", "Regulatory T cells_137")	Tem/Trm cytotoxic T cells	0.556167673139069	T.cells.CD4
AGATAGAAGAATTTGG-1_1	sample_23892	883	663	sample_23892	0.906002265005663	2	2	AGATAGAAGAATTTGG-1_1	Memory B cells	0.072801458234653	AGATAGAAGAATTTGG-1_1	2	Treg	T.regs	Regulatory T cells	0.608778625954199	c("Regulatory T cells_957", "Tem/Trm cytotoxic T cells_250", "CD16- NK cells_44")	Memory B cells	0.072801458234653	T.regs
AGATAGAAGACTCATC-1_1	sample_23892	1394	967	sample_23892	0.932568149210904	2	2	AGATAGAAGACTCATC-1_1	Regulatory T cells	0.841254214185547	AGATAGAAGACTCATC-1_1	2	Treg	T.regs	Regulatory T cells	0.608778625954199	c("Regulatory T cells_957", "Tem/Trm cytotoxic T cells_250", "CD16- NK cells_44")	Regulatory T cells	0.841254214185547	T.regs
AGATAGAAGCTCGACC-1_1	sample_23892	1747	1125	sample_23892	0.801373783629079	5	5	AGATAGAAGCTCGACC-1_1	Tem/Trm cytotoxic T cells	0.112528046373627	AGATAGAAGCTCGACC-1_1	5	T cells CD4 naïve	T.cells.CD4	Tcm/Naive helper T cells	0.361766945925362	c("Tcm/Naive helper T cells_475", "Tem/Trm cytotoxic T cells_334", "Regulatory T cells_137")	Tem/Trm cytotoxic T cells	0.112528046373627	T.cells.CD4
AGATAGAAGGCACTCC-1_1	sample_23892	3537	1886	sample_23892	0.650268589199887	1	1	AGATAGAAGGCACTCC-1_1	DC3	0.90391103149805	AGATAGAAGGCACTCC-1_1	1	T cells CD4	T.cells.CD4	Regulatory T cells	0.449616122840691	c("Regulatory T cells_937", "Tem/Trm cytotoxic T cells_451", "Tcm/Naive helper T cells_118")	DC3	0.90391103149805	T.cells.CD4
AGATAGACACTGTGAT-1_1	sample_23892	1384	972	sample_23892	1.66184971098266	7	7	AGATAGACACTGTGAT-1_1	Naive B cells	0.996469419237334	AGATAGACACTGTGAT-1_1	7	B cells memory	B.cells	Naive B cells	0.607863974495218	c("Naive B cells_572", "Memory B cells_291", "Age-associated B cells_50")	Naive B cells	0.996469419237334	B.cells
AGATAGACAGAGAATT-1_1	sample_23892	3886	2456	sample_23892	1.0036026762738	20	20	AGATAGACAGAGAATT-1_1	pDC	0.996204777494469	AGATAGACAGAGAATT-1_1	20	Dendritic cells	Dendritic.cells	pDC	0.936507936507937	c("pDC_59", "Naive B cells_2", "Mono-mac_1")	pDC	0.996204777494469	Dendritic.cells
AGATAGACATGTGGTT-1_1	sample_23892	1573	1054	sample_23892	0.508582326764145	5	5	AGATAGACATGTGGTT-1_1	Tcm/Naive helper T cells	0.614002295622063	AGATAGACATGTGGTT-1_1	5	T cells CD4 naïve	T.cells.CD4	Tcm/Naive helper T cells	0.361766945925362	c("Tcm/Naive helper T cells_475", "Tem/Trm cytotoxic T cells_334", "Regulatory T cells_137")	Tcm/Naive helper T cells	0.614002295622063	T.cells.CD4
AGATAGAGTCACCCTT-1_1	sample_23892	1629	1099	sample_23892	2.45549416820135	9	9	AGATAGAGTCACCCTT-1_1	Tem/Trm cytotoxic T cells	0.0394107677173447	AGATAGAGTCACCCTT-1_1	9	T cells CD4	T.cells.CD4	Regulatory T cells	0.708278580814718	c("Regulatory T cells_539", "Tem/Trm cytotoxic T cells_30", "Tem/Effector helper T cells PD1+_20")	Tem/Trm cytotoxic T cells	0.0394107677173447	T.cells.CD4
AGATAGAGTGGCTACC-1_1	sample_23892	7484	3814	sample_23892	0.694815606627472	11	11	AGATAGAGTGGCTACC-1_1	DC precursor	0.988030625189349	AGATAGAGTGGCTACC-1_1	11	Plasmablast	Plasma.cells	Regulatory T cells	0.436395759717314	c("Regulatory T cells_247", "Macrophages_59", "Tem/Trm cytotoxic T cells_42")	DC precursor	0.988030625189349	Plasma.cells
AGATAGATCAGACCCG-1_1	sample_23892	7049	3526	sample_23892	0.127677684777983	8	8	AGATAGATCAGACCCG-1_1	Fibroblasts	0.999492463824044	AGATAGATCAGACCCG-1_1	8	Monocyte/Macrophages	Monocytes.and.Macrophages	Alveolar macrophages	0.312157721796276	c("Alveolar macrophages_285", "DC_183", "Macrophages_59")	Fibroblasts	0.999492463824044	Monocytes.and.Macrophages
AGATAGATCGAGTTGT-1_1	sample_23892	2295	1359	sample_23892	0.0871459694989107	1	1	AGATAGATCGAGTTGT-1_1	Tem/Trm cytotoxic T cells	0.921076032060813	AGATAGATCGAGTTGT-1_1	1	T cells CD4	T.cells.CD4	Regulatory T cells	0.449616122840691	c("Regulatory T cells_937", "Tem/Trm cytotoxic T cells_451", "Tcm/Naive helper T cells_118")	Tem/Trm cytotoxic T cells	0.921076032060813	T.cells.CD4
AGATCCAAGCGTGTTT-1_1	sample_23892	2141	1357	sample_23892	0.747314339093881	7	7	AGATCCAAGCGTGTTT-1_1	Naive B cells	0.999837080324032	AGATCCAAGCGTGTTT-1_1	7	B cells memory	B.cells	Naive B cells	0.607863974495218	c("Naive B cells_572", "Memory B cells_291", "Age-associated B cells_50")	Naive B cells	0.999837080324032	B.cells
AGATCCAAGTATTAGG-1_1	sample_23892	1419	957	sample_23892	1.12755461592671	2	2	AGATCCAAGTATTAGG-1_1	NK cells	0.0148567636269478	AGATCCAAGTATTAGG-1_1	2	Treg	T.regs	Regulatory T cells	0.608778625954199	c("Regulatory T cells_957", "Tem/Trm cytotoxic T cells_250", "CD16- NK cells_44")	NK cells	0.0148567636269478	T.regs
AGATCCACATATACCG-1_1	sample_23892	3280	1857	sample_23892	0.579268292682927	3	3	AGATCCACATATACCG-1_1	Naive B cells	0.999999989754435	AGATCCACATATACCG-1_1	3	B cells GC	B.cells	Naive B cells	0.994178525226391	c("Naive B cells_1537", "Memory B cells_4", "Age-associated B cells_3")	Naive B cells	0.999999989754435	B.cells
AGATCCAGTTGGATCT-1_1	sample_23892	2572	1705	sample_23892	1.71073094867807	3	3	AGATCCAGTTGGATCT-1_1	Naive B cells	0.999961474654203	AGATCCAGTTGGATCT-1_1	3	B cells GC	B.cells	Naive B cells	0.994178525226391	c("Naive B cells_1537", "Memory B cells_4", "Age-associated B cells_3")	Naive B cells	0.999961474654203	B.cells
AGATCGTAGCAATTAG-1_1	sample_23892	2011	1213	sample_23892	0.447538538040776	1	1	AGATCGTAGCAATTAG-1_1	Regulatory T cells	0.0628772014073806	AGATCGTAGCAATTAG-1_1	1	T cells CD4	T.cells.CD4	Regulatory T cells	0.449616122840691	c("Regulatory T cells_937", "Tem/Trm cytotoxic T cells_451", "Tcm/Naive helper T cells_118")	Regulatory T cells	0.0628772014073806	T.cells.CD4
AGATCGTAGGGCAGAG-1_1	sample_23892	557	463	sample_23892	0	5	5	AGATCGTAGGGCAGAG-1_1	Tcm/Naive helper T cells	0.075791680478104	AGATCGTAGGGCAGAG-1_1	5	T cells CD4 naïve	T.cells.CD4	Tcm/Naive helper T cells	0.361766945925362	c("Tcm/Naive helper T cells_475", "Tem/Trm cytotoxic T cells_334", "Regulatory T cells_137")	Tcm/Naive helper T cells	0.075791680478104	T.cells.CD4
AGATCGTCAACTACGT-1_1	sample_23892	7915	3142	sample_23892	0.202147820593809	14	14	AGATCGTCAACTACGT-1_1	DC2	0.71162998395638	AGATCGTCAACTACGT-1_1	14	Monocyte/Macrophages	Monocytes.and.Macrophages	Alveolar macrophages	0.179245283018868	c("Alveolar macrophages_57", "Tcm/Naive helper T cells_34", "DC2_31")	DC2	0.71162998395638	Monocytes.and.Macrophages
AGATCGTCACTGCATA-1_1	sample_23892	4240	2316	sample_23892	1.0377358490566	8	8	AGATCGTCACTGCATA-1_1	DC2	0.0596369303292218	AGATCGTCACTGCATA-1_1	8	Monocyte/Macrophages	Monocytes.and.Macrophages	Alveolar macrophages	0.312157721796276	c("Alveolar macrophages_285", "DC_183", "Macrophages_59")	DC2	0.0596369303292218	Monocytes.and.Macrophages
AGATCGTGTGGCTTGC-1_1	sample_23892	1465	1040	sample_23892	1.77474402730375	4	4	AGATCGTGTGGCTTGC-1_1	Naive B cells	0.999997327507975	AGATCGTGTGGCTTGC-1_1	4	B cells naïve	B.cells	Naive B cells	0.955696202531646	c("Naive B cells_1359", "Memory B cells_30", "Age-associated B cells_9")	Naive B cells	0.999997327507975	B.cells
AGATCGTTCATACGGT-1_1	sample_23892	3987	2220	sample_23892	0.802608477552044	3	3	AGATCGTTCATACGGT-1_1	Naive B cells	0.999999999735542	AGATCGTTCATACGGT-1_1	3	B cells GC	B.cells	Naive B cells	0.994178525226391	c("Naive B cells_1537", "Memory B cells_4", "Age-associated B cells_3")	Naive B cells	0.999999999735542	B.cells
AGATGAAAGCTTTGTG-1_1	sample_23892	1631	1047	sample_23892	0.367872470876763	0	0	AGATGAAAGCTTTGTG-1_1	Tem/Trm cytotoxic T cells	0.415100224735439	AGATGAAAGCTTTGTG-1_1	0	T cells CD8 effector	T.cells.CD8	Tem/Trm cytotoxic T cells	0.398560503823662	c("Tem/Trm cytotoxic T cells_886", "Regulatory T cells_432", "Tcm/Naive helper T cells_317")	Tem/Trm cytotoxic T cells	0.415100224735439	T.cells.CD8
AGATGAACAAACGTGG-1_1	sample_23892	1343	941	sample_23892	1.11690245718541	3	3	AGATGAACAAACGTGG-1_1	Naive B cells	0.999988999789643	AGATGAACAAACGTGG-1_1	3	B cells GC	B.cells	Naive B cells	0.994178525226391	c("Naive B cells_1537", "Memory B cells_4", "Age-associated B cells_3")	Naive B cells	0.999988999789643	B.cells
AGATGAACAAAGGATT-1_1	sample_23892	2891	1623	sample_23892	1.52196471809063	3	3	AGATGAACAAAGGATT-1_1	Naive B cells	0.999999849277839	AGATGAACAAAGGATT-1_1	3	B cells GC	B.cells	Naive B cells	0.994178525226391	c("Naive B cells_1537", "Memory B cells_4", "Age-associated B cells_3")	Naive B cells	0.999999849277839	B.cells
AGATGAACAAATCAGA-1_1	sample_23892	2183	1292	sample_23892	2.97755382501145	13	13	AGATGAACAAATCAGA-1_1	Macrophages	0.00251568278206175	AGATGAACAAATCAGA-1_1	13	CD4 T cells	T.cells.CD4	Tcm/Naive helper T cells	0.472636815920398	c("Tcm/Naive helper T cells_190", "Regulatory T cells_55", "Tem/Trm cytotoxic T cells_30")	Macrophages	0.00251568278206175	T.cells.CD4
AGATGAACAACCCGCA-1_1	sample_23892	2726	1668	sample_23892	2.31107850330154	15	15	AGATGAACAACCCGCA-1_1	Tem/Trm cytotoxic T cells	0.787143447348215	AGATGAACAACCCGCA-1_1	15	NK cells mature	NK.cells	Tem/Trm cytotoxic T cells	0.456591639871383	c("Tem/Trm cytotoxic T cells_142", "CD16- NK cells_37", "NK cells_27")	Tem/Trm cytotoxic T cells	0.787143447348215	NK.cells
AGATGAACAGTCGTTA-1_1	sample_23892	4137	2094	sample_23892	0.45927000241721	3	3	AGATGAACAGTCGTTA-1_1	Naive B cells	0.999999896563678	AGATGAACAGTCGTTA-1_1	3	B cells GC	B.cells	Naive B cells	0.994178525226391	c("Naive B cells_1537", "Memory B cells_4", "Age-associated B cells_3")	Naive B cells	0.999999896563678	B.cells
AGATGAACATCAGTCA-1_1	sample_23892	3977	2321	sample_23892	1.23208448579331	6	6	AGATGAACATCAGTCA-1_1	Naive B cells	0.879223604109326	AGATGAACATCAGTCA-1_1	6	B cells GC	B.cells	Naive B cells	0.674033149171271	c("Naive B cells_732", "Regulatory T cells_62", "Tem/Effector helper T cells PD1+_38")	Naive B cells	0.879223604109326	B.cells
AGATGAACATCCCACT-1_1	sample_23892	5872	3128	sample_23892	0.289509536784741	11	11	AGATGAACATCCCACT-1_1	Regulatory T cells	0.980881218155026	AGATGAACATCCCACT-1_1	11	Plasmablast	Plasma.cells	Regulatory T cells	0.436395759717314	c("Regulatory T cells_247", "Macrophages_59", "Tem/Trm cytotoxic T cells_42")	Regulatory T cells	0.980881218155026	Plasma.cells
AGATGAAGTACCTAAC-1_1	sample_23892	6987	3091	sample_23892	1.68885072277086	7	7	AGATGAAGTACCTAAC-1_1	Naive B cells	0.999999989323274	AGATGAAGTACCTAAC-1_1	7	B cells memory	B.cells	Naive B cells	0.607863974495218	c("Naive B cells_572", "Memory B cells_291", "Age-associated B cells_50")	Naive B cells	0.999999989323274	B.cells
AGATGAAGTCCGGTCA-1_1	sample_23892	2794	1679	sample_23892	0.82319255547602	3	3	AGATGAAGTCCGGTCA-1_1	Naive B cells	0.999852983008719	AGATGAAGTCCGGTCA-1_1	3	B cells GC	B.cells	Naive B cells	0.994178525226391	c("Naive B cells_1537", "Memory B cells_4", "Age-associated B cells_3")	Naive B cells	0.999852983008719	B.cells
AGATGCTAGAGGTATT-1_1	sample_23892	508	448	sample_23892	1.37795275590551	10	10	AGATGCTAGAGGTATT-1_1	Tem/Trm cytotoxic T cells	0.223893386605582	AGATGCTAGAGGTATT-1_1	10	Naive T cells	T.cells.CD4	Tem/Trm cytotoxic T cells	0.273972602739726	c("Tem/Trm cytotoxic T cells_200", "Tcm/Naive helper T cells_114", "Regulatory T cells_72")	Tem/Trm cytotoxic T cells	0.223893386605582	T.cells.CD4
AGATGCTAGGAACTCG-1_1	sample_23892	2049	1370	sample_23892	0.634455832113226	4	4	AGATGCTAGGAACTCG-1_1	Naive B cells	0.999922374894797	AGATGCTAGGAACTCG-1_1	4	B cells naïve	B.cells	Naive B cells	0.955696202531646	c("Naive B cells_1359", "Memory B cells_30", "Age-associated B cells_9")	Naive B cells	0.999922374894797	B.cells
AGATGCTAGTTAGAAC-1_1	sample_23892	7583	3669	sample_23892	1.23961492812871	16	16	AGATGCTAGTTAGAAC-1_1	Fibroblasts	0.999844849456717	AGATGCTAGTTAGAAC-1_1	16	Tfh	T.cells.follicular.helper	Regulatory T cells	0.760416666666667	c("Regulatory T cells_219", "Naive B cells_17", "Plasma cells_6")	Fibroblasts	0.999844849456717	T.cells.follicular.helper
AGATGCTCAACCGCTG-1_1	sample_23892	1682	1204	sample_23892	0.713436385255648	3	3	AGATGCTCAACCGCTG-1_1	Naive B cells	0.999989967628583	AGATGCTCAACCGCTG-1_1	3	B cells GC	B.cells	Naive B cells	0.994178525226391	c("Naive B cells_1537", "Memory B cells_4", "Age-associated B cells_3")	Naive B cells	0.999989967628583	B.cells
AGATGCTCAAGGTCTT-1_1	sample_23892	9771	3704	sample_23892	0.726640057312455	8	8	AGATGCTCAAGGTCTT-1_1	Regulatory T cells	0.740848971420451	AGATGCTCAAGGTCTT-1_1	8	Monocyte/Macrophages	Monocytes.and.Macrophages	Alveolar macrophages	0.312157721796276	c("Alveolar macrophages_285", "DC_183", "Macrophages_59")	Regulatory T cells	0.740848971420451	Monocytes.and.Macrophages
AGATGCTCACATCATG-1_1	sample_23892	1943	1228	sample_23892	1.3381369016984	1	1	AGATGCTCACATCATG-1_1	Regulatory T cells	0.0575131278258285	AGATGCTCACATCATG-1_1	1	T cells CD4	T.cells.CD4	Regulatory T cells	0.449616122840691	c("Regulatory T cells_937", "Tem/Trm cytotoxic T cells_451", "Tcm/Naive helper T cells_118")	Regulatory T cells	0.0575131278258285	T.cells.CD4
AGATGCTGTTCGGTAT-1_1	sample_23892	10512	4344	sample_23892	2.89193302891933	11	11	AGATGCTGTTCGGTAT-1_1	Naive B cells	0.99996336710291	AGATGCTGTTCGGTAT-1_1	11	Plasmablast	Plasma.cells	Regulatory T cells	0.436395759717314	c("Regulatory T cells_247", "Macrophages_59", "Tem/Trm cytotoxic T cells_42")	Naive B cells	0.99996336710291	Plasma.cells
AGATGCTTCACATCAG-1_1	sample_23892	11737	4620	sample_23892	1.2950498423788	11	11	AGATGCTTCACATCAG-1_1	Naive B cells	0.999999999975858	AGATGCTTCACATCAG-1_1	11	Plasmablast	Plasma.cells	Regulatory T cells	0.436395759717314	c("Regulatory T cells_247", "Macrophages_59", "Tem/Trm cytotoxic T cells_42")	Naive B cells	0.999999999975858	Plasma.cells
AGATGCTTCGTCGATA-1_1	sample_23892	1222	905	sample_23892	0.654664484451719	13	13	AGATGCTTCGTCGATA-1_1	Tem/Trm cytotoxic T cells	0.461375046467382	AGATGCTTCGTCGATA-1_1	13	CD4 T cells	T.cells.CD4	Tcm/Naive helper T cells	0.472636815920398	c("Tcm/Naive helper T cells_190", "Regulatory T cells_55", "Tem/Trm cytotoxic T cells_30")	Tem/Trm cytotoxic T cells	0.461375046467382	T.cells.CD4
AGCATCAAGAACAGGA-1_1	sample_23892	2466	1576	sample_23892	0.56772100567721	13	13	AGCATCAAGAACAGGA-1_1	Tcm/Naive helper T cells	0.983641928618216	AGCATCAAGAACAGGA-1_1	13	CD4 T cells	T.cells.CD4	Tcm/Naive helper T cells	0.472636815920398	c("Tcm/Naive helper T cells_190", "Regulatory T cells_55", "Tem/Trm cytotoxic T cells_30")	Tcm/Naive helper T cells	0.983641928618216	T.cells.CD4
AGCATCAAGACTTCCA-1_1	sample_23892	624	506	sample_23892	5.12820512820513	10	10	AGCATCAAGACTTCCA-1_1	Tcm/Naive helper T cells	0.0199826816754572	AGCATCAAGACTTCCA-1_1	10	Naive T cells	T.cells.CD4	Tem/Trm cytotoxic T cells	0.273972602739726	c("Tem/Trm cytotoxic T cells_200", "Tcm/Naive helper T cells_114", "Regulatory T cells_72")	Tcm/Naive helper T cells	0.0199826816754572	T.cells.CD4
AGCATCAAGTATTAGG-1_1	sample_23892	686	521	sample_23892	5.97667638483965	15	15	AGCATCAAGTATTAGG-1_1	NK cells	0.00971031491196029	AGCATCAAGTATTAGG-1_1	15	NK cells mature	NK.cells	Tem/Trm cytotoxic T cells	0.456591639871383	c("Tem/Trm cytotoxic T cells_142", "CD16- NK cells_37", "NK cells_27")	NK cells	0.00971031491196029	NK.cells
AGCATCACAGAACGCA-1_1	sample_23892	2173	1437	sample_23892	1.42659917165209	3	3	AGCATCACAGAACGCA-1_1	Naive B cells	0.999999965053543	AGCATCACAGAACGCA-1_1	3	B cells GC	B.cells	Naive B cells	0.994178525226391	c("Naive B cells_1537", "Memory B cells_4", "Age-associated B cells_3")	Naive B cells	0.999999965053543	B.cells
AGCATCACATTCAGCA-1_1	sample_23892	7778	2901	sample_23892	0.321419388017485	12	12	AGCATCACATTCAGCA-1_1	Fibroblasts	0.999999999438831	AGCATCACATTCAGCA-1_1	12	Endothelial vs fibroblast	Fibroblast	Fibroblasts	0.702179176755448	c("Fibroblasts_290", "Epithelial cells_103", "Alveolar macrophages_5")	Fibroblasts	0.999999999438831	Fibroblast
AGCATCAGTCCACAGC-1_1	sample_23892	2556	1450	sample_23892	0.938967136150235	5	5	AGCATCAGTCCACAGC-1_1	Double-negative thymocytes	0.124145071499321	AGCATCAGTCCACAGC-1_1	5	T cells CD4 naïve	T.cells.CD4	Tcm/Naive helper T cells	0.361766945925362	c("Tcm/Naive helper T cells_475", "Tem/Trm cytotoxic T cells_334", "Regulatory T cells_137")	Double-negative thymocytes	0.124145071499321	T.cells.CD4
AGCATCATCAAGGAGC-1_1	sample_23892	1787	1225	sample_23892	0.839395635142697	7	7	AGCATCATCAAGGAGC-1_1	Memory B cells	0.979967752193893	AGCATCATCAAGGAGC-1_1	7	B cells memory	B.cells	Naive B cells	0.607863974495218	c("Naive B cells_572", "Memory B cells_291", "Age-associated B cells_50")	Memory B cells	0.979967752193893	B.cells
AGCATCATCACAAGGG-1_1	sample_23892	2400	1453	sample_23892	0.5	0	0	AGCATCATCACAAGGG-1_1	Cycling T cells	0.410867169569556	AGCATCATCACAAGGG-1_1	0	T cells CD8 effector	T.cells.CD8	Tem/Trm cytotoxic T cells	0.398560503823662	c("Tem/Trm cytotoxic T cells_886", "Regulatory T cells_432", "Tcm/Naive helper T cells_317")	Cycling T cells	0.410867169569556	T.cells.CD8
AGCATCATCCATAGAC-1_1	sample_23892	533	441	sample_23892	6.00375234521576	10	10	AGCATCATCCATAGAC-1_1	Tcm/Naive helper T cells	0.369468044070632	AGCATCATCCATAGAC-1_1	10	Naive T cells	T.cells.CD4	Tem/Trm cytotoxic T cells	0.273972602739726	c("Tem/Trm cytotoxic T cells_200", "Tcm/Naive helper T cells_114", "Regulatory T cells_72")	Tcm/Naive helper T cells	0.369468044070632	T.cells.CD4
AGCATCATCCTGTAAG-1_1	sample_23892	3213	1792	sample_23892	0.497976968565204	0	0	AGCATCATCCTGTAAG-1_1	CD16- NK cells	0.0157885386628492	AGCATCATCCTGTAAG-1_1	0	T cells CD8 effector	T.cells.CD8	Tem/Trm cytotoxic T cells	0.398560503823662	c("Tem/Trm cytotoxic T cells_886", "Regulatory T cells_432", "Tcm/Naive helper T cells_317")	CD16- NK cells	0.0157885386628492	T.cells.CD8
AGCATCATCGAAGCAG-1_1	sample_23892	7818	3298	sample_23892	0.933742645177795	16	16	AGCATCATCGAAGCAG-1_1	Regulatory T cells	0.846155644819541	AGCATCATCGAAGCAG-1_1	16	Tfh	T.cells.follicular.helper	Regulatory T cells	0.760416666666667	c("Regulatory T cells_219", "Naive B cells_17", "Plasma cells_6")	Regulatory T cells	0.846155644819541	T.cells.follicular.helper
AGCATCATCGCCTTGT-1_1	sample_23892	2396	1609	sample_23892	0.292153589315526	11	11	AGCATCATCGCCTTGT-1_1	Tem/Trm cytotoxic T cells	0.974970730266445	AGCATCATCGCCTTGT-1_1	11	Plasmablast	Plasma.cells	Regulatory T cells	0.436395759717314	c("Regulatory T cells_247", "Macrophages_59", "Tem/Trm cytotoxic T cells_42")	Tem/Trm cytotoxic T cells	0.974970730266445	Plasma.cells
AGCATCATCGGCCAAC-1_1	sample_23892	1671	1166	sample_23892	0.418910831837223	4	4	AGCATCATCGGCCAAC-1_1	Naive B cells	0.999999942731288	AGCATCATCGGCCAAC-1_1	4	B cells naïve	B.cells	Naive B cells	0.955696202531646	c("Naive B cells_1359", "Memory B cells_30", "Age-associated B cells_9")	Naive B cells	0.999999942731288	B.cells
AGCCAATAGCGATGGT-1_1	sample_23892	2323	1407	sample_23892	1.37752905725355	7	7	AGCCAATAGCGATGGT-1_1	Naive B cells	0.998153599050445	AGCCAATAGCGATGGT-1_1	7	B cells memory	B.cells	Naive B cells	0.607863974495218	c("Naive B cells_572", "Memory B cells_291", "Age-associated B cells_50")	Naive B cells	0.998153599050445	B.cells
AGCCAATAGGGCAGAG-1_1	sample_23892	623	458	sample_23892	1.4446227929374	10	10	AGCCAATAGGGCAGAG-1_1	Naive B cells	0.0354878764191223	AGCCAATAGGGCAGAG-1_1	10	Naive T cells	T.cells.CD4	Tem/Trm cytotoxic T cells	0.273972602739726	c("Tem/Trm cytotoxic T cells_200", "Tcm/Naive helper T cells_114", "Regulatory T cells_72")	Naive B cells	0.0354878764191223	T.cells.CD4
AGCCAATAGGTTTGAA-1_1	sample_23892	2203	1388	sample_23892	0.136177939173854	3	3	AGCCAATAGGTTTGAA-1_1	Naive B cells	0.999993405704542	AGCCAATAGGTTTGAA-1_1	3	B cells GC	B.cells	Naive B cells	0.994178525226391	c("Naive B cells_1537", "Memory B cells_4", "Age-associated B cells_3")	Naive B cells	0.999993405704542	B.cells
AGCCAATCAAACTCTG-1_1	sample_23892	2436	1517	sample_23892	2.17569786535304	15	15	AGCCAATCAAACTCTG-1_1	Tem/Trm cytotoxic T cells	0.10455516165853	AGCCAATCAAACTCTG-1_1	15	NK cells mature	NK.cells	Tem/Trm cytotoxic T cells	0.456591639871383	c("Tem/Trm cytotoxic T cells_142", "CD16- NK cells_37", "NK cells_27")	Tem/Trm cytotoxic T cells	0.10455516165853	NK.cells
AGCCAATCAGACGATG-1_1	sample_23892	5757	2792	sample_23892	1.38961264547507	14	14	AGCCAATCAGACGATG-1_1	DC2	0.99936157377943	AGCCAATCAGACGATG-1_1	14	Monocyte/Macrophages	Monocytes.and.Macrophages	Alveolar macrophages	0.179245283018868	c("Alveolar macrophages_57", "Tcm/Naive helper T cells_34", "DC2_31")	DC2	0.99936157377943	Monocytes.and.Macrophages
AGCCAATGTCGCGTTG-1_1	sample_23892	4037	2205	sample_23892	3.02204607381719	0	0	AGCCAATGTCGCGTTG-1_1	Tem/Trm cytotoxic T cells	0.024785845314043	AGCCAATGTCGCGTTG-1_1	0	T cells CD8 effector	T.cells.CD8	Tem/Trm cytotoxic T cells	0.398560503823662	c("Tem/Trm cytotoxic T cells_886", "Regulatory T cells_432", "Tcm/Naive helper T cells_317")	Tem/Trm cytotoxic T cells	0.024785845314043	T.cells.CD8
AGCCAATGTTATAGAG-1_1	sample_23892	3922	2006	sample_23892	0.203977562468129	2	2	AGCCAATGTTATAGAG-1_1	Regulatory T cells	0.650740183335215	AGCCAATGTTATAGAG-1_1	2	Treg	T.regs	Regulatory T cells	0.608778625954199	c("Regulatory T cells_957", "Tem/Trm cytotoxic T cells_250", "CD16- NK cells_44")	Regulatory T cells	0.650740183335215	T.regs
AGCCAATGTTCCATTT-1_1	sample_23892	1484	984	sample_23892	2.56064690026954	0	0	AGCCAATGTTCCATTT-1_1	Tem/Trm cytotoxic T cells	0.283073087833161	AGCCAATGTTCCATTT-1_1	0	T cells CD8 effector	T.cells.CD8	Tem/Trm cytotoxic T cells	0.398560503823662	c("Tem/Trm cytotoxic T cells_886", "Regulatory T cells_432", "Tcm/Naive helper T cells_317")	Tem/Trm cytotoxic T cells	0.283073087833161	T.cells.CD8
AGCCAATTCGACATAC-1_1	sample_23892	2123	1341	sample_23892	0.847856806406029	5	5	AGCCAATTCGACATAC-1_1	Tem/Trm cytotoxic T cells	0.00318155099332646	AGCCAATTCGACATAC-1_1	5	T cells CD4 naïve	T.cells.CD4	Tcm/Naive helper T cells	0.361766945925362	c("Tcm/Naive helper T cells_475", "Tem/Trm cytotoxic T cells_334", "Regulatory T cells_137")	Tem/Trm cytotoxic T cells	0.00318155099332646	T.cells.CD4
AGCCAATTCTGGAGAG-1_1	sample_23892	1299	924	sample_23892	1.23171670515781	5	5	AGCCAATTCTGGAGAG-1_1	Follicular helper T cells	0.0591437999250533	AGCCAATTCTGGAGAG-1_1	5	T cells CD4 naïve	T.cells.CD4	Tcm/Naive helper T cells	0.361766945925362	c("Tcm/Naive helper T cells_475", "Tem/Trm cytotoxic T cells_334", "Regulatory T cells_137")	Follicular helper T cells	0.0591437999250533	T.cells.CD4
AGCCACGAGTTGAAGT-1_1	sample_23892	1725	1146	sample_23892	1.27536231884058	7	7	AGCCACGAGTTGAAGT-1_1	Naive B cells	0.999999974342485	AGCCACGAGTTGAAGT-1_1	7	B cells memory	B.cells	Naive B cells	0.607863974495218	c("Naive B cells_572", "Memory B cells_291", "Age-associated B cells_50")	Naive B cells	0.999999974342485	B.cells
AGCCACGCACATGAAA-1_1	sample_23892	2431	1412	sample_23892	1.64541341011929	3	3	AGCCACGCACATGAAA-1_1	Naive B cells	0.999999999430819	AGCCACGCACATGAAA-1_1	3	B cells GC	B.cells	Naive B cells	0.994178525226391	c("Naive B cells_1537", "Memory B cells_4", "Age-associated B cells_3")	Naive B cells	0.999999999430819	B.cells
AGCCACGCACTGCGTG-1_1	sample_23892	6589	3128	sample_23892	1.06237668842009	6	6	AGCCACGCACTGCGTG-1_1	Monocyte precursor	0.9995213516036	AGCCACGCACTGCGTG-1_1	6	B cells GC	B.cells	Naive B cells	0.674033149171271	c("Naive B cells_732", "Regulatory T cells_62", "Tem/Effector helper T cells PD1+_38")	Monocyte precursor	0.9995213516036	B.cells
AGCCACGCATCGATCA-1_1	sample_23892	554	426	sample_23892	3.79061371841155	10	10	AGCCACGCATCGATCA-1_1	Memory CD4+ cytotoxic T cells	0.0379226528192321	AGCCACGCATCGATCA-1_1	10	Naive T cells	T.cells.CD4	Tem/Trm cytotoxic T cells	0.273972602739726	c("Tem/Trm cytotoxic T cells_200", "Tcm/Naive helper T cells_114", "Regulatory T cells_72")	Memory CD4+ cytotoxic T cells	0.0379226528192321	T.cells.CD4
AGCCACGGTAACGGTG-1_1	sample_23892	3098	1695	sample_23892	3.61523563589413	0	0	AGCCACGGTAACGGTG-1_1	Follicular helper T cells	0.0189068108076016	AGCCACGGTAACGGTG-1_1	0	T cells CD8 effector	T.cells.CD8	Tem/Trm cytotoxic T cells	0.398560503823662	c("Tem/Trm cytotoxic T cells_886", "Regulatory T cells_432", "Tcm/Naive helper T cells_317")	Follicular helper T cells	0.0189068108076016	T.cells.CD8
AGCCACGGTGCCCGTA-1_1	sample_23892	5210	2497	sample_23892	0.191938579654511	17	17	AGCCACGGTGCCCGTA-1_1	DC1	0.999872017490646	AGCCACGGTGCCCGTA-1_1	17	Dendreitic cells	Dendritic.cells	DC1	0.957446808510638	c("DC1_90", "Plasma cells_1", "Naive B cells_1")	DC1	0.999872017490646	Dendritic.cells
AGCCACGTCTCAGTCC-1_1	sample_23892	1836	1176	sample_23892	2.01525054466231	3	3	AGCCACGTCTCAGTCC-1_1	Naive B cells	0.999788146859411	AGCCACGTCTCAGTCC-1_1	3	B cells GC	B.cells	Naive B cells	0.994178525226391	c("Naive B cells_1537", "Memory B cells_4", "Age-associated B cells_3")	Naive B cells	0.999788146859411	B.cells
AGCCAGCAGGATCATA-1_1	sample_23892	2377	1571	sample_23892	0.462768195204039	8	8	AGCCAGCAGGATCATA-1_1	Alveolar macrophages	0.0386653530403696	AGCCAGCAGGATCATA-1_1	8	Monocyte/Macrophages	Monocytes.and.Macrophages	Alveolar macrophages	0.312157721796276	c("Alveolar macrophages_285", "DC_183", "Macrophages_59")	Alveolar macrophages	0.0386653530403696	Monocytes.and.Macrophages
AGCCAGCAGGGTACGT-1_1	sample_23892	2785	1656	sample_23892	1.40035906642729	5	5	AGCCAGCAGGGTACGT-1_1	ILC3	0.0569307775118525	AGCCAGCAGGGTACGT-1_1	5	T cells CD4 naïve	T.cells.CD4	Tcm/Naive helper T cells	0.361766945925362	c("Tcm/Naive helper T cells_475", "Tem/Trm cytotoxic T cells_334", "Regulatory T cells_137")	ILC3	0.0569307775118525	T.cells.CD4
AGCCAGCAGGTTCTAC-1_1	sample_23892	1601	1025	sample_23892	3.68519675202998	15	15	AGCCAGCAGGTTCTAC-1_1	CD16+ NK cells	0.0597255254636878	AGCCAGCAGGTTCTAC-1_1	15	NK cells mature	NK.cells	Tem/Trm cytotoxic T cells	0.456591639871383	c("Tem/Trm cytotoxic T cells_142", "CD16- NK cells_37", "NK cells_27")	CD16+ NK cells	0.0597255254636878	NK.cells
AGCCAGCAGTCATGCT-1_1	sample_23892	2008	1336	sample_23892	0.647410358565737	7	7	AGCCAGCAGTCATGCT-1_1	Naive B cells	0.999992059349905	AGCCAGCAGTCATGCT-1_1	7	B cells memory	B.cells	Naive B cells	0.607863974495218	c("Naive B cells_572", "Memory B cells_291", "Age-associated B cells_50")	Naive B cells	0.999992059349905	B.cells
AGCCAGCTCCCGTGAG-1_1	sample_23892	775	624	sample_23892	1.03225806451613	4	4	AGCCAGCTCCCGTGAG-1_1	Naive B cells	0.110288742045061	AGCCAGCTCCCGTGAG-1_1	4	B cells naïve	B.cells	Naive B cells	0.955696202531646	c("Naive B cells_1359", "Memory B cells_30", "Age-associated B cells_9")	Naive B cells	0.110288742045061	B.cells
AGCGATTAGGCTAACG-1_1	sample_23892	1686	1135	sample_23892	0.830367734282325	5	5	AGCGATTAGGCTAACG-1_1	Follicular helper T cells	0.886335274183121	AGCGATTAGGCTAACG-1_1	5	T cells CD4 naïve	T.cells.CD4	Tcm/Naive helper T cells	0.361766945925362	c("Tcm/Naive helper T cells_475", "Tem/Trm cytotoxic T cells_334", "Regulatory T cells_137")	Follicular helper T cells	0.886335274183121	T.cells.CD4
AGCGATTAGTTGCCTA-1_1	sample_23892	576	463	sample_23892	2.95138888888889	10	10	AGCGATTAGTTGCCTA-1_1	Memory B cells	0.299345324003985	AGCGATTAGTTGCCTA-1_1	10	Naive T cells	T.cells.CD4	Tem/Trm cytotoxic T cells	0.273972602739726	c("Tem/Trm cytotoxic T cells_200", "Tcm/Naive helper T cells_114", "Regulatory T cells_72")	Memory B cells	0.299345324003985	T.cells.CD4
AGCGATTCACCAGCCA-1_1	sample_23892	1014	776	sample_23892	0.493096646942801	4	4	AGCGATTCACCAGCCA-1_1	Naive B cells	0.999788447485432	AGCGATTCACCAGCCA-1_1	4	B cells naïve	B.cells	Naive B cells	0.955696202531646	c("Naive B cells_1359", "Memory B cells_30", "Age-associated B cells_9")	Naive B cells	0.999788447485432	B.cells
AGCGATTCACGGTAGA-1_1	sample_23892	1779	1132	sample_23892	1.96739741427768	5	5	AGCGATTCACGGTAGA-1_1	Tem/Trm cytotoxic T cells	0.0506342806505049	AGCGATTCACGGTAGA-1_1	5	T cells CD4 naïve	T.cells.CD4	Tcm/Naive helper T cells	0.361766945925362	c("Tcm/Naive helper T cells_475", "Tem/Trm cytotoxic T cells_334", "Regulatory T cells_137")	Tem/Trm cytotoxic T cells	0.0506342806505049	T.cells.CD4
AGCGATTGTCCGGACT-1_1	sample_23892	1941	1256	sample_23892	0.721277691911386	5	5	AGCGATTGTCCGGACT-1_1	Tem/Trm cytotoxic T cells	0.457732199272885	AGCGATTGTCCGGACT-1_1	5	T cells CD4 naïve	T.cells.CD4	Tcm/Naive helper T cells	0.361766945925362	c("Tcm/Naive helper T cells_475", "Tem/Trm cytotoxic T cells_334", "Regulatory T cells_137")	Tem/Trm cytotoxic T cells	0.457732199272885	T.cells.CD4
AGCGATTGTGTATACC-1_1	sample_23892	5645	2844	sample_23892	2.30292294065545	6	6	AGCGATTGTGTATACC-1_1	Naive B cells	0.999998976722244	AGCGATTGTGTATACC-1_1	6	B cells GC	B.cells	Naive B cells	0.674033149171271	c("Naive B cells_732", "Regulatory T cells_62", "Tem/Effector helper T cells PD1+_38")	Naive B cells	0.999998976722244	B.cells
AGCGATTTCCACAGCG-1_1	sample_23892	8639	3915	sample_23892	0.405139483736544	11	11	AGCGATTTCCACAGCG-1_1	Regulatory T cells	0.419654533843976	AGCGATTTCCACAGCG-1_1	11	Plasmablast	Plasma.cells	Regulatory T cells	0.436395759717314	c("Regulatory T cells_247", "Macrophages_59", "Tem/Trm cytotoxic T cells_42")	Regulatory T cells	0.419654533843976	Plasma.cells
AGCGATTTCGAGATGG-1_1	sample_23892	2078	1360	sample_23892	0.866217516843118	15	15	AGCGATTTCGAGATGG-1_1	Tem/Trm cytotoxic T cells	0.0121108151858282	AGCGATTTCGAGATGG-1_1	15	NK cells mature	NK.cells	Tem/Trm cytotoxic T cells	0.456591639871383	c("Tem/Trm cytotoxic T cells_142", "CD16- NK cells_37", "NK cells_27")	Tem/Trm cytotoxic T cells	0.0121108151858282	NK.cells
AGCGATTTCGAGTGGA-1_1	sample_23892	9497	3983	sample_23892	0.379067073812783	12	12	AGCGATTTCGAGTGGA-1_1	Epithelial cells	0.999999999999972	AGCGATTTCGAGTGGA-1_1	12	Endothelial vs fibroblast	Fibroblast	Fibroblasts	0.702179176755448	c("Fibroblasts_290", "Epithelial cells_103", "Alveolar macrophages_5")	Epithelial cells	0.999999999999972	Fibroblast
AGCGATTTCGCCTAGG-1_1	sample_23892	4260	2244	sample_23892	0.187793427230047	7	7	AGCGATTTCGCCTAGG-1_1	Naive B cells	0.999755416701049	AGCGATTTCGCCTAGG-1_1	7	B cells memory	B.cells	Naive B cells	0.607863974495218	c("Naive B cells_572", "Memory B cells_291", "Age-associated B cells_50")	Naive B cells	0.999755416701049	B.cells
AGCGCCAAGGATACCG-1_1	sample_23892	4935	2612	sample_23892	0.668693009118541	7	7	AGCGCCAAGGATACCG-1_1	Memory B cells	0.417269579320683	AGCGCCAAGGATACCG-1_1	7	B cells memory	B.cells	Naive B cells	0.607863974495218	c("Naive B cells_572", "Memory B cells_291", "Age-associated B cells_50")	Memory B cells	0.417269579320683	B.cells
AGCGCCAAGTCAGCCC-1_1	sample_23892	3094	2073	sample_23892	0.387847446670976	1	1	AGCGCCAAGTCAGCCC-1_1	Regulatory T cells	0.839807091902588	AGCGCCAAGTCAGCCC-1_1	1	T cells CD4	T.cells.CD4	Regulatory T cells	0.449616122840691	c("Regulatory T cells_937", "Tem/Trm cytotoxic T cells_451", "Tcm/Naive helper T cells_118")	Regulatory T cells	0.839807091902588	T.cells.CD4
AGCGCCACACATACGT-1_1	sample_23892	3910	2233	sample_23892	0.792838874680307	6	6	AGCGCCACACATACGT-1_1	Naive B cells	0.993876924693295	AGCGCCACACATACGT-1_1	6	B cells GC	B.cells	Naive B cells	0.674033149171271	c("Naive B cells_732", "Regulatory T cells_62", "Tem/Effector helper T cells PD1+_38")	Naive B cells	0.993876924693295	B.cells
AGCGCCACACATGACT-1_1	sample_23892	2110	1375	sample_23892	2.3696682464455	5	5	AGCGCCACACATGACT-1_1	Tcm/Naive helper T cells	0.102307128480988	AGCGCCACACATGACT-1_1	5	T cells CD4 naïve	T.cells.CD4	Tcm/Naive helper T cells	0.361766945925362	c("Tcm/Naive helper T cells_475", "Tem/Trm cytotoxic T cells_334", "Regulatory T cells_137")	Tcm/Naive helper T cells	0.102307128480988	T.cells.CD4
AGCGCCACACCGGAAA-1_1	sample_23892	5063	2661	sample_23892	0.158009085522418	7	7	AGCGCCACACCGGAAA-1_1	Late erythroid	0.999434104510298	AGCGCCACACCGGAAA-1_1	7	B cells memory	B.cells	Naive B cells	0.607863974495218	c("Naive B cells_572", "Memory B cells_291", "Age-associated B cells_50")	Late erythroid	0.999434104510298	B.cells
AGCGCCACACTATCGA-1_1	sample_23892	1936	1291	sample_23892	0.774793388429752	15	15	AGCGCCACACTATCGA-1_1	ILC3	0.991599094707364	AGCGCCACACTATCGA-1_1	15	NK cells mature	NK.cells	Tem/Trm cytotoxic T cells	0.456591639871383	c("Tem/Trm cytotoxic T cells_142", "CD16- NK cells_37", "NK cells_27")	ILC3	0.991599094707364	NK.cells
AGCGCCACATTACGGT-1_1	sample_23892	1729	1213	sample_23892	0.347021399652979	7	7	AGCGCCACATTACGGT-1_1	Memory B cells	0.706822913516284	AGCGCCACATTACGGT-1_1	7	B cells memory	B.cells	Naive B cells	0.607863974495218	c("Naive B cells_572", "Memory B cells_291", "Age-associated B cells_50")	Memory B cells	0.706822913516284	B.cells
AGCGCCAGTAGCGCTC-1_1	sample_23892	1572	1054	sample_23892	0.44529262086514	3	3	AGCGCCAGTAGCGCTC-1_1	Naive B cells	0.999971318165144	AGCGCCAGTAGCGCTC-1_1	3	B cells GC	B.cells	Naive B cells	0.994178525226391	c("Naive B cells_1537", "Memory B cells_4", "Age-associated B cells_3")	Naive B cells	0.999971318165144	B.cells
AGCGCCAGTGATAGAT-1_1	sample_23892	1147	840	sample_23892	1.1333914559721	4	4	AGCGCCAGTGATAGAT-1_1	Memory B cells	0.318233561851127	AGCGCCAGTGATAGAT-1_1	4	B cells naïve	B.cells	Naive B cells	0.955696202531646	c("Naive B cells_1359", "Memory B cells_30", "Age-associated B cells_9")	Memory B cells	0.318233561851127	B.cells
AGCGCCAGTGCATCTA-1_1	sample_23892	813	654	sample_23892	1.9680196801968	4	4	AGCGCCAGTGCATCTA-1_1	Naive B cells	0.999784919790734	AGCGCCAGTGCATCTA-1_1	4	B cells naïve	B.cells	Naive B cells	0.955696202531646	c("Naive B cells_1359", "Memory B cells_30", "Age-associated B cells_9")	Naive B cells	0.999784919790734	B.cells
AGCGCCATCAGTCATG-1_1	sample_23892	2880	1667	sample_23892	1.11111111111111	3	3	AGCGCCATCAGTCATG-1_1	Naive B cells	0.999999998546195	AGCGCCATCAGTCATG-1_1	3	B cells GC	B.cells	Naive B cells	0.994178525226391	c("Naive B cells_1537", "Memory B cells_4", "Age-associated B cells_3")	Naive B cells	0.999999998546195	B.cells
AGCGCCATCCGAGAAG-1_1	sample_23892	7144	3121	sample_23892	0.811870100783875	9	9	AGCGCCATCCGAGAAG-1_1	Plasma cells	0.787588448083943	AGCGCCATCCGAGAAG-1_1	9	T cells CD4	T.cells.CD4	Regulatory T cells	0.708278580814718	c("Regulatory T cells_539", "Tem/Trm cytotoxic T cells_30", "Tem/Effector helper T cells PD1+_20")	Plasma cells	0.787588448083943	T.cells.CD4
AGCGCCATCCTTGACC-1_1	sample_23892	912	685	sample_23892	0.548245614035088	5	5	AGCGCCATCCTTGACC-1_1	Follicular helper T cells	0.117339895472674	AGCGCCATCCTTGACC-1_1	5	T cells CD4 naïve	T.cells.CD4	Tcm/Naive helper T cells	0.361766945925362	c("Tcm/Naive helper T cells_475", "Tem/Trm cytotoxic T cells_334", "Regulatory T cells_137")	Follicular helper T cells	0.117339895472674	T.cells.CD4
AGCGCCATCTATCGTT-1_1	sample_23892	2946	1673	sample_23892	1.0183299389002	5	5	AGCGCCATCTATCGTT-1_1	Tcm/Naive helper T cells	0.00228399827451038	AGCGCCATCTATCGTT-1_1	5	T cells CD4 naïve	T.cells.CD4	Tcm/Naive helper T cells	0.361766945925362	c("Tcm/Naive helper T cells_475", "Tem/Trm cytotoxic T cells_334", "Regulatory T cells_137")	Tcm/Naive helper T cells	0.00228399827451038	T.cells.CD4
AGCGCCATCTCATAGG-1_1	sample_23892	672	531	sample_23892	4.16666666666667	10	10	AGCGCCATCTCATAGG-1_1	Tcm/Naive helper T cells	0.0493314056403793	AGCGCCATCTCATAGG-1_1	10	Naive T cells	T.cells.CD4	Tem/Trm cytotoxic T cells	0.273972602739726	c("Tem/Trm cytotoxic T cells_200", "Tcm/Naive helper T cells_114", "Regulatory T cells_72")	Tcm/Naive helper T cells	0.0493314056403793	T.cells.CD4
AGCGCTGAGCTCTGTA-1_1	sample_23892	2944	1762	sample_23892	1.35869565217391	20	20	AGCGCTGAGCTCTGTA-1_1	pDC	0.98820129711443	AGCGCTGAGCTCTGTA-1_1	20	Dendritic cells	Dendritic.cells	pDC	0.936507936507937	c("pDC_59", "Naive B cells_2", "Mono-mac_1")	pDC	0.98820129711443	Dendritic.cells
AGCGCTGGTAGACGGT-1_1	sample_23892	1372	976	sample_23892	0.728862973760933	7	7	AGCGCTGGTAGACGGT-1_1	Naive B cells	0.99962131747638	AGCGCTGGTAGACGGT-1_1	7	B cells memory	B.cells	Naive B cells	0.607863974495218	c("Naive B cells_572", "Memory B cells_291", "Age-associated B cells_50")	Naive B cells	0.99962131747638	B.cells
AGCGCTGGTGTTACTG-1_1	sample_23892	3721	2165	sample_23892	1.10185434023112	16	16	AGCGCTGGTGTTACTG-1_1	Naive B cells	0.999953220072015	AGCGCTGGTGTTACTG-1_1	16	Tfh	T.cells.follicular.helper	Regulatory T cells	0.760416666666667	c("Regulatory T cells_219", "Naive B cells_17", "Plasma cells_6")	Naive B cells	0.999953220072015	T.cells.follicular.helper
AGCGCTGTCATGTCTT-1_1	sample_23892	2060	1276	sample_23892	0.58252427184466	0	0	AGCGCTGTCATGTCTT-1_1	Tem/Trm cytotoxic T cells	0.0046711243060482	AGCGCTGTCATGTCTT-1_1	0	T cells CD8 effector	T.cells.CD8	Tem/Trm cytotoxic T cells	0.398560503823662	c("Tem/Trm cytotoxic T cells_886", "Regulatory T cells_432", "Tcm/Naive helper T cells_317")	Tem/Trm cytotoxic T cells	0.0046711243060482	T.cells.CD8
AGCGTATAGATTACCC-1_1	sample_23892	2495	1458	sample_23892	0.801603206412826	16	16	AGCGTATAGATTACCC-1_1	Regulatory T cells	0.952696067873171	AGCGTATAGATTACCC-1_1	16	Tfh	T.cells.follicular.helper	Regulatory T cells	0.760416666666667	c("Regulatory T cells_219", "Naive B cells_17", "Plasma cells_6")	Regulatory T cells	0.952696067873171	T.cells.follicular.helper
AGCGTATCAACGACTT-1_1	sample_23892	2535	1569	sample_23892	1.26232741617357	15	15	AGCGTATCAACGACTT-1_1	Regulatory T cells	0.848898811479074	AGCGTATCAACGACTT-1_1	15	NK cells mature	NK.cells	Tem/Trm cytotoxic T cells	0.456591639871383	c("Tem/Trm cytotoxic T cells_142", "CD16- NK cells_37", "NK cells_27")	Regulatory T cells	0.848898811479074	NK.cells
AGCGTATCATCAGCTA-1_1	sample_23892	2859	1681	sample_23892	1.29415879678209	13	13	AGCGTATCATCAGCTA-1_1	Tem/Trm cytotoxic T cells	0.00532934674864562	AGCGTATCATCAGCTA-1_1	13	CD4 T cells	T.cells.CD4	Tcm/Naive helper T cells	0.472636815920398	c("Tcm/Naive helper T cells_190", "Regulatory T cells_55", "Tem/Trm cytotoxic T cells_30")	Tem/Trm cytotoxic T cells	0.00532934674864562	T.cells.CD4
AGCGTATGTCTGTAAC-1_1	sample_23892	2927	1981	sample_23892	0.546634779637854	12	12	AGCGTATGTCTGTAAC-1_1	Fibroblasts	0.999999999853606	AGCGTATGTCTGTAAC-1_1	12	Endothelial vs fibroblast	Fibroblast	Fibroblasts	0.702179176755448	c("Fibroblasts_290", "Epithelial cells_103", "Alveolar macrophages_5")	Fibroblasts	0.999999999853606	Fibroblast
AGCGTATTCATTATCC-1_1	sample_23892	2275	1401	sample_23892	1.0989010989011	2	2	AGCGTATTCATTATCC-1_1	Regulatory T cells	0.783729162556261	AGCGTATTCATTATCC-1_1	2	Treg	T.regs	Regulatory T cells	0.608778625954199	c("Regulatory T cells_957", "Tem/Trm cytotoxic T cells_250", "CD16- NK cells_44")	Regulatory T cells	0.783729162556261	T.regs
AGCGTATTCGGTCATA-1_1	sample_23892	1517	988	sample_23892	1.977587343441	5	5	AGCGTATTCGGTCATA-1_1	Tcm/Naive helper T cells	0.647268421217581	AGCGTATTCGGTCATA-1_1	5	T cells CD4 naïve	T.cells.CD4	Tcm/Naive helper T cells	0.361766945925362	c("Tcm/Naive helper T cells_475", "Tem/Trm cytotoxic T cells_334", "Regulatory T cells_137")	Tcm/Naive helper T cells	0.647268421217581	T.cells.CD4
AGCGTCGAGCTATCCA-1_1	sample_23892	1606	1141	sample_23892	0.311332503113325	7	7	AGCGTCGAGCTATCCA-1_1	Naive B cells	0.991213267600181	AGCGTCGAGCTATCCA-1_1	7	B cells memory	B.cells	Naive B cells	0.607863974495218	c("Naive B cells_572", "Memory B cells_291", "Age-associated B cells_50")	Naive B cells	0.991213267600181	B.cells
AGCGTCGCACAGACGA-1_1	sample_23892	1241	892	sample_23892	2.01450443190975	7	7	AGCGTCGCACAGACGA-1_1	Memory B cells	0.998826492570844	AGCGTCGCACAGACGA-1_1	7	B cells memory	B.cells	Naive B cells	0.607863974495218	c("Naive B cells_572", "Memory B cells_291", "Age-associated B cells_50")	Memory B cells	0.998826492570844	B.cells
AGCGTCGCACATAGCT-1_1	sample_23892	1676	1079	sample_23892	3.87828162291169	5	5	AGCGTCGCACATAGCT-1_1	Tcm/Naive helper T cells	0.0855304488571716	AGCGTCGCACATAGCT-1_1	5	T cells CD4 naïve	T.cells.CD4	Tcm/Naive helper T cells	0.361766945925362	c("Tcm/Naive helper T cells_475", "Tem/Trm cytotoxic T cells_334", "Regulatory T cells_137")	Tcm/Naive helper T cells	0.0855304488571716	T.cells.CD4
AGCGTCGCAGGAATCG-1_1	sample_23892	973	773	sample_23892	0.513874614594039	0	0	AGCGTCGCAGGAATCG-1_1	Tcm/Naive helper T cells	0.0267683104807152	AGCGTCGCAGGAATCG-1_1	0	T cells CD8 effector	T.cells.CD8	Tem/Trm cytotoxic T cells	0.398560503823662	c("Tem/Trm cytotoxic T cells_886", "Regulatory T cells_432", "Tcm/Naive helper T cells_317")	Tcm/Naive helper T cells	0.0267683104807152	T.cells.CD8
AGCGTCGGTAATGCGG-1_1	sample_23892	682	524	sample_23892	2.63929618768328	4	4	AGCGTCGGTAATGCGG-1_1	Memory B cells	0.497141098856182	AGCGTCGGTAATGCGG-1_1	4	B cells naïve	B.cells	Naive B cells	0.955696202531646	c("Naive B cells_1359", "Memory B cells_30", "Age-associated B cells_9")	Memory B cells	0.497141098856182	B.cells
AGCGTCGGTGCGTTTA-1_1	sample_23892	517	413	sample_23892	4.83558994197292	0	0	AGCGTCGGTGCGTTTA-1_1	Regulatory T cells	0.195842183918142	AGCGTCGGTGCGTTTA-1_1	0	T cells CD8 effector	T.cells.CD8	Tem/Trm cytotoxic T cells	0.398560503823662	c("Tem/Trm cytotoxic T cells_886", "Regulatory T cells_432", "Tcm/Naive helper T cells_317")	Regulatory T cells	0.195842183918142	T.cells.CD8
AGCGTCGGTGGGATTG-1_1	sample_23892	555	465	sample_23892	0.540540540540541	4	4	AGCGTCGGTGGGATTG-1_1	Naive B cells	0.842496281064921	AGCGTCGGTGGGATTG-1_1	4	B cells naïve	B.cells	Naive B cells	0.955696202531646	c("Naive B cells_1359", "Memory B cells_30", "Age-associated B cells_9")	Naive B cells	0.842496281064921	B.cells
AGCGTCGGTGTAAACA-1_1	sample_23892	727	555	sample_23892	1.37551581843191	0	0	AGCGTCGGTGTAAACA-1_1	Tcm/Naive helper T cells	0.0833646008878872	AGCGTCGGTGTAAACA-1_1	0	T cells CD8 effector	T.cells.CD8	Tem/Trm cytotoxic T cells	0.398560503823662	c("Tem/Trm cytotoxic T cells_886", "Regulatory T cells_432", "Tcm/Naive helper T cells_317")	Tcm/Naive helper T cells	0.0833646008878872	T.cells.CD8
AGCGTCGTCCTTCACG-1_1	sample_23892	946	727	sample_23892	1.16279069767442	4	4	AGCGTCGTCCTTCACG-1_1	Naive B cells	0.999326229182816	AGCGTCGTCCTTCACG-1_1	4	B cells naïve	B.cells	Naive B cells	0.955696202531646	c("Naive B cells_1359", "Memory B cells_30", "Age-associated B cells_9")	Naive B cells	0.999326229182816	B.cells
AGCTACAAGGCTGAAC-1_1	sample_23892	4489	2442	sample_23892	7.79683671196257	16	16	AGCTACAAGGCTGAAC-1_1	Regulatory T cells	0.986337629475997	AGCTACAAGGCTGAAC-1_1	16	Tfh	T.cells.follicular.helper	Regulatory T cells	0.760416666666667	c("Regulatory T cells_219", "Naive B cells_17", "Plasma cells_6")	Regulatory T cells	0.986337629475997	T.cells.follicular.helper
AGCTACAAGTGGAAGA-1_1	sample_23892	6354	2910	sample_23892	0.377714825306893	7	7	AGCTACAAGTGGAAGA-1_1	Naive B cells	0.999985398691141	AGCTACAAGTGGAAGA-1_1	7	B cells memory	B.cells	Naive B cells	0.607863974495218	c("Naive B cells_572", "Memory B cells_291", "Age-associated B cells_50")	Naive B cells	0.999985398691141	B.cells
AGCTACACAACCGACC-1_1	sample_23892	2535	1483	sample_23892	0.512820512820513	9	9	AGCTACACAACCGACC-1_1	Regulatory T cells	0.607001140812881	AGCTACACAACCGACC-1_1	9	T cells CD4	T.cells.CD4	Regulatory T cells	0.708278580814718	c("Regulatory T cells_539", "Tem/Trm cytotoxic T cells_30", "Tem/Effector helper T cells PD1+_20")	Regulatory T cells	0.607001140812881	T.cells.CD4
AGCTACACACCCTTAC-1_1	sample_23892	6543	3090	sample_23892	1.60476845483723	16	16	AGCTACACACCCTTAC-1_1	Naive B cells	0.998169118680789	AGCTACACACCCTTAC-1_1	16	Tfh	T.cells.follicular.helper	Regulatory T cells	0.760416666666667	c("Regulatory T cells_219", "Naive B cells_17", "Plasma cells_6")	Naive B cells	0.998169118680789	T.cells.follicular.helper
AGCTACACATCCTGTC-1_1	sample_23892	1506	1033	sample_23892	0.929614873837981	1	1	AGCTACACATCCTGTC-1_1	Memory B cells	0.0556806717798067	AGCTACACATCCTGTC-1_1	1	T cells CD4	T.cells.CD4	Regulatory T cells	0.449616122840691	c("Regulatory T cells_937", "Tem/Trm cytotoxic T cells_451", "Tcm/Naive helper T cells_118")	Memory B cells	0.0556806717798067	T.cells.CD4
AGCTACAGTAGTACGG-1_1	sample_23892	2808	1733	sample_23892	0.56980056980057	13	13	AGCTACAGTAGTACGG-1_1	Regulatory T cells	0.137512370534694	AGCTACAGTAGTACGG-1_1	13	CD4 T cells	T.cells.CD4	Tcm/Naive helper T cells	0.472636815920398	c("Tcm/Naive helper T cells_190", "Regulatory T cells_55", "Tem/Trm cytotoxic T cells_30")	Regulatory T cells	0.137512370534694	T.cells.CD4
AGCTACAGTCTTGAGT-1_1	sample_23892	693	558	sample_23892	2.30880230880231	15	15	AGCTACAGTCTTGAGT-1_1	Tcm/Naive helper T cells	0.124918392260763	AGCTACAGTCTTGAGT-1_1	15	NK cells mature	NK.cells	Tem/Trm cytotoxic T cells	0.456591639871383	c("Tem/Trm cytotoxic T cells_142", "CD16- NK cells_37", "NK cells_27")	Tcm/Naive helper T cells	0.124918392260763	NK.cells
AGCTACATCGCCGATG-1_1	sample_23892	2017	1293	sample_23892	0.495785820525533	4	4	AGCTACATCGCCGATG-1_1	Naive B cells	0.999911513842199	AGCTACATCGCCGATG-1_1	4	B cells naïve	B.cells	Naive B cells	0.955696202531646	c("Naive B cells_1359", "Memory B cells_30", "Age-associated B cells_9")	Naive B cells	0.999911513842199	B.cells
AGCTACATCTCGGTCT-1_1	sample_23892	2659	1650	sample_23892	0.451297480255735	7	7	AGCTACATCTCGGTCT-1_1	Age-associated B cells	0.680575907856134	AGCTACATCTCGGTCT-1_1	7	B cells memory	B.cells	Naive B cells	0.607863974495218	c("Naive B cells_572", "Memory B cells_291", "Age-associated B cells_50")	Age-associated B cells	0.680575907856134	B.cells
AGCTCAAAGATTGCGG-1_1	sample_23892	1557	995	sample_23892	1.34874759152216	13	13	AGCTCAAAGATTGCGG-1_1	Tcm/Naive cytotoxic T cells	0.309127390082913	AGCTCAAAGATTGCGG-1_1	13	CD4 T cells	T.cells.CD4	Tcm/Naive helper T cells	0.472636815920398	c("Tcm/Naive helper T cells_190", "Regulatory T cells_55", "Tem/Trm cytotoxic T cells_30")	Tcm/Naive cytotoxic T cells	0.309127390082913	T.cells.CD4
AGCTCAAAGCTACTGT-1_1	sample_23892	4450	2459	sample_23892	1.43820224719101	6	6	AGCTCAAAGCTACTGT-1_1	Naive B cells	0.999908636411089	AGCTCAAAGCTACTGT-1_1	6	B cells GC	B.cells	Naive B cells	0.674033149171271	c("Naive B cells_732", "Regulatory T cells_62", "Tem/Effector helper T cells PD1+_38")	Naive B cells	0.999908636411089	B.cells
AGCTCAACATGTGACT-1_1	sample_23892	2067	1369	sample_23892	0.725689404934688	7	7	AGCTCAACATGTGACT-1_1	Classical monocytes	0.0783176374596094	AGCTCAACATGTGACT-1_1	7	B cells memory	B.cells	Naive B cells	0.607863974495218	c("Naive B cells_572", "Memory B cells_291", "Age-associated B cells_50")	Classical monocytes	0.0783176374596094	B.cells
AGCTCAATCAAGTCGT-1_1	sample_23892	661	525	sample_23892	1.21028744326778	5	5	AGCTCAATCAAGTCGT-1_1	Follicular helper T cells	0.0605253301334725	AGCTCAATCAAGTCGT-1_1	5	T cells CD4 naïve	T.cells.CD4	Tcm/Naive helper T cells	0.361766945925362	c("Tcm/Naive helper T cells_475", "Tem/Trm cytotoxic T cells_334", "Regulatory T cells_137")	Follicular helper T cells	0.0605253301334725	T.cells.CD4
AGCTCAATCACCTTAT-1_1	sample_23892	2939	1638	sample_23892	1.19088125212657	1	1	AGCTCAATCACCTTAT-1_1	Regulatory T cells	0.0991211860489342	AGCTCAATCACCTTAT-1_1	1	T cells CD4	T.cells.CD4	Regulatory T cells	0.449616122840691	c("Regulatory T cells_937", "Tem/Trm cytotoxic T cells_451", "Tcm/Naive helper T cells_118")	Regulatory T cells	0.0991211860489342	T.cells.CD4
AGCTCAATCCCATTCG-1_1	sample_23892	8430	3741	sample_23892	1.34045077105575	6	6	AGCTCAATCCCATTCG-1_1	Naive B cells	0.999832020009663	AGCTCAATCCCATTCG-1_1	6	B cells GC	B.cells	Naive B cells	0.674033149171271	c("Naive B cells_732", "Regulatory T cells_62", "Tem/Effector helper T cells PD1+_38")	Naive B cells	0.999832020009663	B.cells
AGCTTCCCAAGTATCC-1_1	sample_23892	5402	2599	sample_23892	0.573861532765642	6	6	AGCTTCCCAAGTATCC-1_1	Naive B cells	0.950489087124916	AGCTTCCCAAGTATCC-1_1	6	B cells GC	B.cells	Naive B cells	0.674033149171271	c("Naive B cells_732", "Regulatory T cells_62", "Tem/Effector helper T cells PD1+_38")	Naive B cells	0.950489087124916	B.cells
AGCTTCCGTAGGATAT-1_1	sample_23892	4307	2363	sample_23892	0.534014395170652	12	12	AGCTTCCGTAGGATAT-1_1	Epithelial cells	0.999984380078852	AGCTTCCGTAGGATAT-1_1	12	Endothelial vs fibroblast	Fibroblast	Fibroblasts	0.702179176755448	c("Fibroblasts_290", "Epithelial cells_103", "Alveolar macrophages_5")	Epithelial cells	0.999984380078852	Fibroblast
AGCTTCCTCTTTCTAG-1_1	sample_23892	1403	963	sample_23892	1.28296507483963	4	4	AGCTTCCTCTTTCTAG-1_1	Naive B cells	0.996558433305581	AGCTTCCTCTTTCTAG-1_1	4	B cells naïve	B.cells	Naive B cells	0.955696202531646	c("Naive B cells_1359", "Memory B cells_30", "Age-associated B cells_9")	Naive B cells	0.996558433305581	B.cells
AGGAAATAGTCCCTAA-1_1	sample_23892	2203	1439	sample_23892	0.317748524738992	7	7	AGGAAATAGTCCCTAA-1_1	Age-associated B cells	0.78611809010781	AGGAAATAGTCCCTAA-1_1	7	B cells memory	B.cells	Naive B cells	0.607863974495218	c("Naive B cells_572", "Memory B cells_291", "Age-associated B cells_50")	Age-associated B cells	0.78611809010781	B.cells
AGGAAATAGTGTAGTA-1_1	sample_23892	4577	2393	sample_23892	0.983176753331877	15	15	AGGAAATAGTGTAGTA-1_1	Tcm/Naive helper T cells	0.0603528014887043	AGGAAATAGTGTAGTA-1_1	15	NK cells mature	NK.cells	Tem/Trm cytotoxic T cells	0.456591639871383	c("Tem/Trm cytotoxic T cells_142", "CD16- NK cells_37", "NK cells_27")	Tcm/Naive helper T cells	0.0603528014887043	NK.cells
AGGAAATCAAGTCATC-1_1	sample_23892	2303	1484	sample_23892	0.825010855405992	1	1	AGGAAATCAAGTCATC-1_1	Regulatory T cells	0.0522336501134213	AGGAAATCAAGTCATC-1_1	1	T cells CD4	T.cells.CD4	Regulatory T cells	0.449616122840691	c("Regulatory T cells_937", "Tem/Trm cytotoxic T cells_451", "Tcm/Naive helper T cells_118")	Regulatory T cells	0.0522336501134213	T.cells.CD4
AGGAAATGTACCTATG-1_1	sample_23892	2377	1515	sample_23892	2.18763146823727	7	7	AGGAAATGTACCTATG-1_1	Age-associated B cells	0.987042516250464	AGGAAATGTACCTATG-1_1	7	B cells memory	B.cells	Naive B cells	0.607863974495218	c("Naive B cells_572", "Memory B cells_291", "Age-associated B cells_50")	Age-associated B cells	0.987042516250464	B.cells
AGGAAATTCGGACAAG-1_1	sample_23892	3558	2032	sample_23892	1.03991006183249	5	5	AGGAAATTCGGACAAG-1_1	Tem/Effector helper T cells PD1+	0.107475241832359	AGGAAATTCGGACAAG-1_1	5	T cells CD4 naïve	T.cells.CD4	Tcm/Naive helper T cells	0.361766945925362	c("Tcm/Naive helper T cells_475", "Tem/Trm cytotoxic T cells_334", "Regulatory T cells_137")	Tem/Effector helper T cells PD1+	0.107475241832359	T.cells.CD4
AGGAAATTCGGCTGGT-1_1	sample_23892	923	755	sample_23892	0.541711809317443	4	4	AGGAAATTCGGCTGGT-1_1	Naive B cells	0.873685580281589	AGGAAATTCGGCTGGT-1_1	4	B cells naïve	B.cells	Naive B cells	0.955696202531646	c("Naive B cells_1359", "Memory B cells_30", "Age-associated B cells_9")	Naive B cells	0.873685580281589	B.cells
AGGAATAAGAGGCCAT-1_1	sample_23892	1376	976	sample_23892	0.799418604651163	4	4	AGGAATAAGAGGCCAT-1_1	Naive B cells	0.995453515523752	AGGAATAAGAGGCCAT-1_1	4	B cells naïve	B.cells	Naive B cells	0.955696202531646	c("Naive B cells_1359", "Memory B cells_30", "Age-associated B cells_9")	Naive B cells	0.995453515523752	B.cells
AGGAATACAGTAGGAC-1_1	sample_23892	3156	1610	sample_23892	1.23574144486692	5	5	AGGAATACAGTAGGAC-1_1	Tcm/Naive helper T cells	0.217927590565858	AGGAATACAGTAGGAC-1_1	5	T cells CD4 naïve	T.cells.CD4	Tcm/Naive helper T cells	0.361766945925362	c("Tcm/Naive helper T cells_475", "Tem/Trm cytotoxic T cells_334", "Regulatory T cells_137")	Tcm/Naive helper T cells	0.217927590565858	T.cells.CD4
AGGAATACATGGAACG-1_1	sample_23892	1652	1114	sample_23892	0.847457627118644	6	6	AGGAATACATGGAACG-1_1	Naive B cells	0.178334998896637	AGGAATACATGGAACG-1_1	6	B cells GC	B.cells	Naive B cells	0.674033149171271	c("Naive B cells_732", "Regulatory T cells_62", "Tem/Effector helper T cells PD1+_38")	Naive B cells	0.178334998896637	B.cells
AGGAATAGTACATTGC-1_1	sample_23892	5398	2797	sample_23892	1.11152278621712	11	11	AGGAATAGTACATTGC-1_1	CD8a/a	0.867237124637599	AGGAATAGTACATTGC-1_1	11	Plasmablast	Plasma.cells	Regulatory T cells	0.436395759717314	c("Regulatory T cells_247", "Macrophages_59", "Tem/Trm cytotoxic T cells_42")	CD8a/a	0.867237124637599	Plasma.cells
AGGAATAGTGATACCT-1_1	sample_23892	4867	2431	sample_23892	1.27388535031847	13	13	AGGAATAGTGATACCT-1_1	Tcm/Naive helper T cells	0.035402051294369	AGGAATAGTGATACCT-1_1	13	CD4 T cells	T.cells.CD4	Tcm/Naive helper T cells	0.472636815920398	c("Tcm/Naive helper T cells_190", "Regulatory T cells_55", "Tem/Trm cytotoxic T cells_30")	Tcm/Naive helper T cells	0.035402051294369	T.cells.CD4
AGGAATATCACGAGGA-1_1	sample_23892	2016	1339	sample_23892	0.198412698412698	8	8	AGGAATATCACGAGGA-1_1	Alveolar macrophages	0.785343838492267	AGGAATATCACGAGGA-1_1	8	Monocyte/Macrophages	Monocytes.and.Macrophages	Alveolar macrophages	0.312157721796276	c("Alveolar macrophages_285", "DC_183", "Macrophages_59")	Alveolar macrophages	0.785343838492267	Monocytes.and.Macrophages
AGGACGAAGCACACCC-1_1	sample_23892	1076	776	sample_23892	1.6728624535316	0	0	AGGACGAAGCACACCC-1_1	Macrophages	0.221914934046677	AGGACGAAGCACACCC-1_1	0	T cells CD8 effector	T.cells.CD8	Tem/Trm cytotoxic T cells	0.398560503823662	c("Tem/Trm cytotoxic T cells_886", "Regulatory T cells_432", "Tcm/Naive helper T cells_317")	Macrophages	0.221914934046677	T.cells.CD8
AGGACGAGTACAAACA-1_1	sample_23892	3841	2152	sample_23892	0.807081489195522	6	6	AGGACGAGTACAAACA-1_1	Naive B cells	0.989797745266463	AGGACGAGTACAAACA-1_1	6	B cells GC	B.cells	Naive B cells	0.674033149171271	c("Naive B cells_732", "Regulatory T cells_62", "Tem/Effector helper T cells PD1+_38")	Naive B cells	0.989797745266463	B.cells
AGGACGAGTGCGCTCA-1_1	sample_23892	2369	1435	sample_23892	0.802026171380329	1	1	AGGACGAGTGCGCTCA-1_1	Tem/Trm cytotoxic T cells	0.799707748278787	AGGACGAGTGCGCTCA-1_1	1	T cells CD4	T.cells.CD4	Regulatory T cells	0.449616122840691	c("Regulatory T cells_937", "Tem/Trm cytotoxic T cells_451", "Tcm/Naive helper T cells_118")	Tem/Trm cytotoxic T cells	0.799707748278787	T.cells.CD4
AGGACTTAGATACTGA-1_1	sample_23892	1930	1368	sample_23892	0.569948186528497	20	20	AGGACTTAGATACTGA-1_1	pDC	0.971113014148914	AGGACTTAGATACTGA-1_1	20	Dendritic cells	Dendritic.cells	pDC	0.936507936507937	c("pDC_59", "Naive B cells_2", "Mono-mac_1")	pDC	0.971113014148914	Dendritic.cells
AGGACTTAGTAGTGCG-1_1	sample_23892	9899	3695	sample_23892	0.363673098292757	7	7	AGGACTTAGTAGTGCG-1_1	Naive B cells	0.99999998972143	AGGACTTAGTAGTGCG-1_1	7	B cells memory	B.cells	Naive B cells	0.607863974495218	c("Naive B cells_572", "Memory B cells_291", "Age-associated B cells_50")	Naive B cells	0.99999998972143	B.cells
AGGACTTCACTGTGTA-1_1	sample_23892	1193	878	sample_23892	0.335289186923722	5	5	AGGACTTCACTGTGTA-1_1	Tcm/Naive helper T cells	0.234221684804506	AGGACTTCACTGTGTA-1_1	5	T cells CD4 naïve	T.cells.CD4	Tcm/Naive helper T cells	0.361766945925362	c("Tcm/Naive helper T cells_475", "Tem/Trm cytotoxic T cells_334", "Regulatory T cells_137")	Tcm/Naive helper T cells	0.234221684804506	T.cells.CD4
AGGACTTGTCGAGCAA-1_1	sample_23892	1718	1161	sample_23892	0.232828870779977	3	3	AGGACTTGTCGAGCAA-1_1	Naive B cells	0.99999966860974	AGGACTTGTCGAGCAA-1_1	3	B cells GC	B.cells	Naive B cells	0.994178525226391	c("Naive B cells_1537", "Memory B cells_4", "Age-associated B cells_3")	Naive B cells	0.99999966860974	B.cells
AGGACTTGTCGTATTG-1_1	sample_23892	1678	1083	sample_23892	1.13230035756853	5	5	AGGACTTGTCGTATTG-1_1	Follicular helper T cells	0.575795744603223	AGGACTTGTCGTATTG-1_1	5	T cells CD4 naïve	T.cells.CD4	Tcm/Naive helper T cells	0.361766945925362	c("Tcm/Naive helper T cells_475", "Tem/Trm cytotoxic T cells_334", "Regulatory T cells_137")	Follicular helper T cells	0.575795744603223	T.cells.CD4
AGGACTTGTGATCGTT-1_1	sample_23892	1084	820	sample_23892	2.02952029520295	10	10	AGGACTTGTGATCGTT-1_1	Naive B cells	0.972462005602487	AGGACTTGTGATCGTT-1_1	10	Naive T cells	T.cells.CD4	Tem/Trm cytotoxic T cells	0.273972602739726	c("Tem/Trm cytotoxic T cells_200", "Tcm/Naive helper T cells_114", "Regulatory T cells_72")	Naive B cells	0.972462005602487	T.cells.CD4
AGGAGGTAGCTCTTCC-1_1	sample_23892	1480	1066	sample_23892	1.89189189189189	2	2	AGGAGGTAGCTCTTCC-1_1	Regulatory T cells	0.108004147361414	AGGAGGTAGCTCTTCC-1_1	2	Treg	T.regs	Regulatory T cells	0.608778625954199	c("Regulatory T cells_957", "Tem/Trm cytotoxic T cells_250", "CD16- NK cells_44")	Regulatory T cells	0.108004147361414	T.regs
AGGAGGTCAAACCGGA-1_1	sample_23892	2768	1583	sample_23892	0.469653179190751	2	2	AGGAGGTCAAACCGGA-1_1	Regulatory T cells	0.0640143970565027	AGGAGGTCAAACCGGA-1_1	2	Treg	T.regs	Regulatory T cells	0.608778625954199	c("Regulatory T cells_957", "Tem/Trm cytotoxic T cells_250", "CD16- NK cells_44")	Regulatory T cells	0.0640143970565027	T.regs
AGGAGGTCACCATATG-1_1	sample_23892	4837	2444	sample_23892	1.65391771759355	6	6	AGGAGGTCACCATATG-1_1	Naive B cells	0.853739411890111	AGGAGGTCACCATATG-1_1	6	B cells GC	B.cells	Naive B cells	0.674033149171271	c("Naive B cells_732", "Regulatory T cells_62", "Tem/Effector helper T cells PD1+_38")	Naive B cells	0.853739411890111	B.cells
AGGAGGTCATTCCTCG-1_1	sample_23892	1815	1189	sample_23892	2.09366391184573	4	4	AGGAGGTCATTCCTCG-1_1	Naive B cells	0.999998600712519	AGGAGGTCATTCCTCG-1_1	4	B cells naïve	B.cells	Naive B cells	0.955696202531646	c("Naive B cells_1359", "Memory B cells_30", "Age-associated B cells_9")	Naive B cells	0.999998600712519	B.cells
AGGAGGTGTAATCAGA-1_1	sample_23892	4941	2592	sample_23892	0.263104634689334	6	6	AGGAGGTGTAATCAGA-1_1	Naive B cells	0.676539404777491	AGGAGGTGTAATCAGA-1_1	6	B cells GC	B.cells	Naive B cells	0.674033149171271	c("Naive B cells_732", "Regulatory T cells_62", "Tem/Effector helper T cells PD1+_38")	Naive B cells	0.676539404777491	B.cells
AGGAGGTGTAGACAAT-1_1	sample_23892	1339	955	sample_23892	0.82150858849888	4	4	AGGAGGTGTAGACAAT-1_1	Naive B cells	0.999777096197303	AGGAGGTGTAGACAAT-1_1	4	B cells naïve	B.cells	Naive B cells	0.955696202531646	c("Naive B cells_1359", "Memory B cells_30", "Age-associated B cells_9")	Naive B cells	0.999777096197303	B.cells
AGGAGGTTCAGAACCT-1_1	sample_23892	1813	1177	sample_23892	0.441257584114727	4	4	AGGAGGTTCAGAACCT-1_1	Naive B cells	0.989577147051276	AGGAGGTTCAGAACCT-1_1	4	B cells naïve	B.cells	Naive B cells	0.955696202531646	c("Naive B cells_1359", "Memory B cells_30", "Age-associated B cells_9")	Naive B cells	0.989577147051276	B.cells
AGGAGGTTCCGAGCTG-1_1	sample_23892	2847	1665	sample_23892	1.89673340358272	5	5	AGGAGGTTCCGAGCTG-1_1	Tem/Trm cytotoxic T cells	0.0435159559156026	AGGAGGTTCCGAGCTG-1_1	5	T cells CD4 naïve	T.cells.CD4	Tcm/Naive helper T cells	0.361766945925362	c("Tcm/Naive helper T cells_475", "Tem/Trm cytotoxic T cells_334", "Regulatory T cells_137")	Tem/Trm cytotoxic T cells	0.0435159559156026	T.cells.CD4
AGGAGGTTCGAGCCTG-1_1	sample_23892	1704	1112	sample_23892	0.704225352112676	5	5	AGGAGGTTCGAGCCTG-1_1	CD16- NK cells	0.10393400471011	AGGAGGTTCGAGCCTG-1_1	5	T cells CD4 naïve	T.cells.CD4	Tcm/Naive helper T cells	0.361766945925362	c("Tcm/Naive helper T cells_475", "Tem/Trm cytotoxic T cells_334", "Regulatory T cells_137")	CD16- NK cells	0.10393400471011	T.cells.CD4
AGGAGGTTCGCCAGTG-1_1	sample_23892	1469	986	sample_23892	3.06330837304289	3	3	AGGAGGTTCGCCAGTG-1_1	Naive B cells	0.999908270516297	AGGAGGTTCGCCAGTG-1_1	3	B cells GC	B.cells	Naive B cells	0.994178525226391	c("Naive B cells_1537", "Memory B cells_4", "Age-associated B cells_3")	Naive B cells	0.999908270516297	B.cells
AGGATAAAGATGAAGG-1_1	sample_23892	3727	2160	sample_23892	0.509793399517038	6	6	AGGATAAAGATGAAGG-1_1	Naive B cells	0.959557352898313	AGGATAAAGATGAAGG-1_1	6	B cells GC	B.cells	Naive B cells	0.674033149171271	c("Naive B cells_732", "Regulatory T cells_62", "Tem/Effector helper T cells PD1+_38")	Naive B cells	0.959557352898313	B.cells
AGGATAAAGTTGAAAC-1_1	sample_23892	3116	1841	sample_23892	2.05391527599487	3	3	AGGATAAAGTTGAAAC-1_1	Naive B cells	0.998369811690947	AGGATAAAGTTGAAAC-1_1	3	B cells GC	B.cells	Naive B cells	0.994178525226391	c("Naive B cells_1537", "Memory B cells_4", "Age-associated B cells_3")	Naive B cells	0.998369811690947	B.cells
AGGATAACAACGCATT-1_1	sample_23892	9886	3916	sample_23892	0.293344123002225	17	17	AGGATAACAACGCATT-1_1	DC1	0.999984008507787	AGGATAACAACGCATT-1_1	17	Dendreitic cells	Dendritic.cells	DC1	0.957446808510638	c("DC1_90", "Plasma cells_1", "Naive B cells_1")	DC1	0.999984008507787	Dendritic.cells
AGGATAACAAGTTGGG-1_1	sample_23892	2070	1280	sample_23892	0.579710144927536	0	0	AGGATAACAAGTTGGG-1_1	Tem/Trm cytotoxic T cells	0.484940590790376	AGGATAACAAGTTGGG-1_1	0	T cells CD8 effector	T.cells.CD8	Tem/Trm cytotoxic T cells	0.398560503823662	c("Tem/Trm cytotoxic T cells_886", "Regulatory T cells_432", "Tcm/Naive helper T cells_317")	Tem/Trm cytotoxic T cells	0.484940590790376	T.cells.CD8
AGGATAACAATACCTG-1_1	sample_23892	10191	4193	sample_23892	0.647630261995879	7	7	AGGATAACAATACCTG-1_1	CD8a/a	0.998110760425945	AGGATAACAATACCTG-1_1	7	B cells memory	B.cells	Naive B cells	0.607863974495218	c("Naive B cells_572", "Memory B cells_291", "Age-associated B cells_50")	CD8a/a	0.998110760425945	B.cells
AGGATAACACTATCGA-1_1	sample_23892	999	688	sample_23892	0.4004004004004	5	5	AGGATAACACTATCGA-1_1	Tem/Trm cytotoxic T cells	0.282455435952002	AGGATAACACTATCGA-1_1	5	T cells CD4 naïve	T.cells.CD4	Tcm/Naive helper T cells	0.361766945925362	c("Tcm/Naive helper T cells_475", "Tem/Trm cytotoxic T cells_334", "Regulatory T cells_137")	Tem/Trm cytotoxic T cells	0.282455435952002	T.cells.CD4
AGGATAACACTGTGTA-1_1	sample_23892	2421	1491	sample_23892	0.330441966129699	3	3	AGGATAACACTGTGTA-1_1	Naive B cells	0.999999676389113	AGGATAACACTGTGTA-1_1	3	B cells GC	B.cells	Naive B cells	0.994178525226391	c("Naive B cells_1537", "Memory B cells_4", "Age-associated B cells_3")	Naive B cells	0.999999676389113	B.cells
AGGATAACAGTAGTTC-1_1	sample_23892	2447	1533	sample_23892	0.81732733959951	6	6	AGGATAACAGTAGTTC-1_1	Memory B cells	0.999219306147964	AGGATAACAGTAGTTC-1_1	6	B cells GC	B.cells	Naive B cells	0.674033149171271	c("Naive B cells_732", "Regulatory T cells_62", "Tem/Effector helper T cells PD1+_38")	Memory B cells	0.999219306147964	B.cells
AGGATAAGTACCCACG-1_1	sample_23892	2309	1398	sample_23892	0.21654395842356	7	7	AGGATAAGTACCCACG-1_1	Naive B cells	0.999780521166093	AGGATAAGTACCCACG-1_1	7	B cells memory	B.cells	Naive B cells	0.607863974495218	c("Naive B cells_572", "Memory B cells_291", "Age-associated B cells_50")	Naive B cells	0.999780521166093	B.cells
AGGATAAGTAGCTTTG-1_1	sample_23892	1385	975	sample_23892	2.59927797833935	4	4	AGGATAAGTAGCTTTG-1_1	Naive B cells	0.972974737427335	AGGATAAGTAGCTTTG-1_1	4	B cells naïve	B.cells	Naive B cells	0.955696202531646	c("Naive B cells_1359", "Memory B cells_30", "Age-associated B cells_9")	Naive B cells	0.972974737427335	B.cells
AGGATAAGTTGGTAGG-1_1	sample_23892	3694	2141	sample_23892	0.433134813210612	6	6	AGGATAAGTTGGTAGG-1_1	Naive B cells	0.998838997958207	AGGATAAGTTGGTAGG-1_1	6	B cells GC	B.cells	Naive B cells	0.674033149171271	c("Naive B cells_732", "Regulatory T cells_62", "Tem/Effector helper T cells PD1+_38")	Naive B cells	0.998838997958207	B.cells
AGGATAATCCTGCTAC-1_1	sample_23892	1633	1111	sample_23892	0.428658909981629	4	4	AGGATAATCCTGCTAC-1_1	Naive B cells	0.999999718116433	AGGATAATCCTGCTAC-1_1	4	B cells naïve	B.cells	Naive B cells	0.955696202531646	c("Naive B cells_1359", "Memory B cells_30", "Age-associated B cells_9")	Naive B cells	0.999999718116433	B.cells
AGGATCTAGTCAGAGC-1_1	sample_23892	553	454	sample_23892	0.361663652802893	10	10	AGGATCTAGTCAGAGC-1_1	Tcm/Naive helper T cells	0.94043857364079	AGGATCTAGTCAGAGC-1_1	10	Naive T cells	T.cells.CD4	Tem/Trm cytotoxic T cells	0.273972602739726	c("Tem/Trm cytotoxic T cells_200", "Tcm/Naive helper T cells_114", "Regulatory T cells_72")	Tcm/Naive helper T cells	0.94043857364079	T.cells.CD4
AGGATCTAGTGCAGCA-1_1	sample_23892	5522	2759	sample_23892	0.398406374501992	3	3	AGGATCTAGTGCAGCA-1_1	Naive B cells	0.999999999203002	AGGATCTAGTGCAGCA-1_1	3	B cells GC	B.cells	Naive B cells	0.994178525226391	c("Naive B cells_1537", "Memory B cells_4", "Age-associated B cells_3")	Naive B cells	0.999999999203002	B.cells
AGGATCTCATTCGGGC-1_1	sample_23892	5808	2817	sample_23892	0.309917355371901	8	8	AGGATCTCATTCGGGC-1_1	DC2	0.986843385577652	AGGATCTCATTCGGGC-1_1	8	Monocyte/Macrophages	Monocytes.and.Macrophages	Alveolar macrophages	0.312157721796276	c("Alveolar macrophages_285", "DC_183", "Macrophages_59")	DC2	0.986843385577652	Monocytes.and.Macrophages
AGGATCTGTACCTAGT-1_1	sample_23892	1755	1162	sample_23892	1.42450142450142	3	3	AGGATCTGTACCTAGT-1_1	Naive B cells	0.999985266708526	AGGATCTGTACCTAGT-1_1	3	B cells GC	B.cells	Naive B cells	0.994178525226391	c("Naive B cells_1537", "Memory B cells_4", "Age-associated B cells_3")	Naive B cells	0.999985266708526	B.cells
AGGATCTGTGCAAGAC-1_1	sample_23892	3339	1993	sample_23892	0.868523510032944	6	6	AGGATCTGTGCAAGAC-1_1	Naive B cells	0.859800388590913	AGGATCTGTGCAAGAC-1_1	6	B cells GC	B.cells	Naive B cells	0.674033149171271	c("Naive B cells_732", "Regulatory T cells_62", "Tem/Effector helper T cells PD1+_38")	Naive B cells	0.859800388590913	B.cells
AGGATCTGTGGCTTAT-1_1	sample_23892	1613	1148	sample_23892	2.35585864848109	20	20	AGGATCTGTGGCTTAT-1_1	pDC	0.998369605699011	AGGATCTGTGGCTTAT-1_1	20	Dendritic cells	Dendritic.cells	pDC	0.936507936507937	c("pDC_59", "Naive B cells_2", "Mono-mac_1")	pDC	0.998369605699011	Dendritic.cells
AGGATCTGTTCTCGCT-1_1	sample_23892	1510	1063	sample_23892	1.19205298013245	7	7	AGGATCTGTTCTCGCT-1_1	Memory B cells	0.0978390634197572	AGGATCTGTTCTCGCT-1_1	7	B cells memory	B.cells	Naive B cells	0.607863974495218	c("Naive B cells_572", "Memory B cells_291", "Age-associated B cells_50")	Memory B cells	0.0978390634197572	B.cells
AGGATCTTCACTTTGT-1_1	sample_23892	3772	2074	sample_23892	0.768822905620361	1	1	AGGATCTTCACTTTGT-1_1	Regulatory T cells	0.242103376886762	AGGATCTTCACTTTGT-1_1	1	T cells CD4	T.cells.CD4	Regulatory T cells	0.449616122840691	c("Regulatory T cells_937", "Tem/Trm cytotoxic T cells_451", "Tcm/Naive helper T cells_118")	Regulatory T cells	0.242103376886762	T.cells.CD4
AGGCATTAGATGAAGG-1_1	sample_23892	1482	1000	sample_23892	1.28205128205128	0	0	AGGCATTAGATGAAGG-1_1	Tem/Trm cytotoxic T cells	0.34918958977509	AGGCATTAGATGAAGG-1_1	0	T cells CD8 effector	T.cells.CD8	Tem/Trm cytotoxic T cells	0.398560503823662	c("Tem/Trm cytotoxic T cells_886", "Regulatory T cells_432", "Tcm/Naive helper T cells_317")	Tem/Trm cytotoxic T cells	0.34918958977509	T.cells.CD8
AGGCATTAGCATGGGT-1_1	sample_23892	660	510	sample_23892	9.09090909090909	10	10	AGGCATTAGCATGGGT-1_1	Tcm/Naive helper T cells	0.603504234174784	AGGCATTAGCATGGGT-1_1	10	Naive T cells	T.cells.CD4	Tem/Trm cytotoxic T cells	0.273972602739726	c("Tem/Trm cytotoxic T cells_200", "Tcm/Naive helper T cells_114", "Regulatory T cells_72")	Tcm/Naive helper T cells	0.603504234174784	T.cells.CD4
AGGCATTAGCGCTGCT-1_1	sample_23892	1536	1074	sample_23892	2.1484375	7	7	AGGCATTAGCGCTGCT-1_1	Memory B cells	0.999499661146521	AGGCATTAGCGCTGCT-1_1	7	B cells memory	B.cells	Naive B cells	0.607863974495218	c("Naive B cells_572", "Memory B cells_291", "Age-associated B cells_50")	Memory B cells	0.999499661146521	B.cells
AGGCATTAGGGAGGCA-1_1	sample_23892	2365	1444	sample_23892	0.634249471458774	2	2	AGGCATTAGGGAGGCA-1_1	Regulatory T cells	0.0567763995782049	AGGCATTAGGGAGGCA-1_1	2	Treg	T.regs	Regulatory T cells	0.608778625954199	c("Regulatory T cells_957", "Tem/Trm cytotoxic T cells_250", "CD16- NK cells_44")	Regulatory T cells	0.0567763995782049	T.regs
AGGCATTCACATTCGA-1_1	sample_23892	5651	2927	sample_23892	0.81401521854539	12	12	AGGCATTCACATTCGA-1_1	Epithelial cells	0.999999999410572	AGGCATTCACATTCGA-1_1	12	Endothelial vs fibroblast	Fibroblast	Fibroblasts	0.702179176755448	c("Fibroblasts_290", "Epithelial cells_103", "Alveolar macrophages_5")	Epithelial cells	0.999999999410572	Fibroblast
AGGCATTGTCACTCGG-1_1	sample_23892	5603	2845	sample_23892	0.731750847760129	6	6	AGGCATTGTCACTCGG-1_1	Naive B cells	0.994574935450939	AGGCATTGTCACTCGG-1_1	6	B cells GC	B.cells	Naive B cells	0.674033149171271	c("Naive B cells_732", "Regulatory T cells_62", "Tem/Effector helper T cells PD1+_38")	Naive B cells	0.994574935450939	B.cells
AGGCATTTCTGGGCAC-1_1	sample_23892	2289	1449	sample_23892	0.873743993010048	2	2	AGGCATTTCTGGGCAC-1_1	Naive B cells	0.626438526444224	AGGCATTTCTGGGCAC-1_1	2	Treg	T.regs	Regulatory T cells	0.608778625954199	c("Regulatory T cells_957", "Tem/Trm cytotoxic T cells_250", "CD16- NK cells_44")	Naive B cells	0.626438526444224	T.regs
AGGCCACAGCTAGAGC-1_1	sample_23892	1123	850	sample_23892	0.801424755120214	4	4	AGGCCACAGCTAGAGC-1_1	Naive B cells	0.977922505273536	AGGCCACAGCTAGAGC-1_1	4	B cells naïve	B.cells	Naive B cells	0.955696202531646	c("Naive B cells_1359", "Memory B cells_30", "Age-associated B cells_9")	Naive B cells	0.977922505273536	B.cells
AGGCCACCAAGCGGAT-1_1	sample_23892	2953	1628	sample_23892	0.541821876058246	3	3	AGGCCACCAAGCGGAT-1_1	Naive B cells	0.999999998017263	AGGCCACCAAGCGGAT-1_1	3	B cells GC	B.cells	Naive B cells	0.994178525226391	c("Naive B cells_1537", "Memory B cells_4", "Age-associated B cells_3")	Naive B cells	0.999999998017263	B.cells
AGGCCACCATAGGTAA-1_1	sample_23892	847	656	sample_23892	1.06257378984652	4	4	AGGCCACCATAGGTAA-1_1	Naive B cells	0.997008457807632	AGGCCACCATAGGTAA-1_1	4	B cells naïve	B.cells	Naive B cells	0.955696202531646	c("Naive B cells_1359", "Memory B cells_30", "Age-associated B cells_9")	Naive B cells	0.997008457807632	B.cells
AGGCCACGTTTCCATT-1_1	sample_23892	1561	1099	sample_23892	1.08904548366432	3	3	AGGCCACGTTTCCATT-1_1	Naive B cells	0.977939043088949	AGGCCACGTTTCCATT-1_1	3	B cells GC	B.cells	Naive B cells	0.994178525226391	c("Naive B cells_1537", "Memory B cells_4", "Age-associated B cells_3")	Naive B cells	0.977939043088949	B.cells
AGGCCACTCAACGCTA-1_1	sample_23892	1413	980	sample_23892	3.68011323425336	13	13	AGGCCACTCAACGCTA-1_1	Tcm/Naive helper T cells	0.999091570744449	AGGCCACTCAACGCTA-1_1	13	CD4 T cells	T.cells.CD4	Tcm/Naive helper T cells	0.472636815920398	c("Tcm/Naive helper T cells_190", "Regulatory T cells_55", "Tem/Trm cytotoxic T cells_30")	Tcm/Naive helper T cells	0.999091570744449	T.cells.CD4
AGGCCACTCATTTCCA-1_1	sample_23892	8957	3656	sample_23892	1.54069442893826	6	6	AGGCCACTCATTTCCA-1_1	Naive B cells	0.108616762378411	AGGCCACTCATTTCCA-1_1	6	B cells GC	B.cells	Naive B cells	0.674033149171271	c("Naive B cells_732", "Regulatory T cells_62", "Tem/Effector helper T cells PD1+_38")	Naive B cells	0.108616762378411	B.cells
AGGCCACTCGAGAAAT-1_1	sample_23892	639	528	sample_23892	1.87793427230047	2	2	AGGCCACTCGAGAAAT-1_1	Regulatory T cells	0.176090622997406	AGGCCACTCGAGAAAT-1_1	2	Treg	T.regs	Regulatory T cells	0.608778625954199	c("Regulatory T cells_957", "Tem/Trm cytotoxic T cells_250", "CD16- NK cells_44")	Regulatory T cells	0.176090622997406	T.regs
AGGCTGCAGTAGTCAA-1_1	sample_23892	2962	1639	sample_23892	0.776502363268062	7	7	AGGCTGCAGTAGTCAA-1_1	Naive B cells	0.999568086325483	AGGCTGCAGTAGTCAA-1_1	7	B cells memory	B.cells	Naive B cells	0.607863974495218	c("Naive B cells_572", "Memory B cells_291", "Age-associated B cells_50")	Naive B cells	0.999568086325483	B.cells
AGGCTGCCAATCGCAT-1_1	sample_23892	6509	3129	sample_23892	0.138270087571055	11	11	AGGCTGCCAATCGCAT-1_1	Regulatory T cells	0.128856994188693	AGGCTGCCAATCGCAT-1_1	11	Plasmablast	Plasma.cells	Regulatory T cells	0.436395759717314	c("Regulatory T cells_247", "Macrophages_59", "Tem/Trm cytotoxic T cells_42")	Regulatory T cells	0.128856994188693	Plasma.cells
AGGCTGCCATCAACCA-1_1	sample_23892	1337	961	sample_23892	1.04712041884817	15	15	AGGCTGCCATCAACCA-1_1	Tem/Trm cytotoxic T cells	0.924940217881237	AGGCTGCCATCAACCA-1_1	15	NK cells mature	NK.cells	Tem/Trm cytotoxic T cells	0.456591639871383	c("Tem/Trm cytotoxic T cells_142", "CD16- NK cells_37", "NK cells_27")	Tem/Trm cytotoxic T cells	0.924940217881237	NK.cells
AGGCTGCGTAGATTGA-1_1	sample_23892	583	467	sample_23892	2.91595197255575	5	5	AGGCTGCGTAGATTGA-1_1	Tcm/Naive helper T cells	0.717814653812366	AGGCTGCGTAGATTGA-1_1	5	T cells CD4 naïve	T.cells.CD4	Tcm/Naive helper T cells	0.361766945925362	c("Tcm/Naive helper T cells_475", "Tem/Trm cytotoxic T cells_334", "Regulatory T cells_137")	Tcm/Naive helper T cells	0.717814653812366	T.cells.CD4
AGGCTGCGTGTCACAT-1_1	sample_23892	1559	1041	sample_23892	0.64143681847338	9	9	AGGCTGCGTGTCACAT-1_1	Cycling NK cells	0.00390040967074443	AGGCTGCGTGTCACAT-1_1	9	T cells CD4	T.cells.CD4	Regulatory T cells	0.708278580814718	c("Regulatory T cells_539", "Tem/Trm cytotoxic T cells_30", "Tem/Effector helper T cells PD1+_20")	Cycling NK cells	0.00390040967074443	T.cells.CD4
[truncated: 16,167 more rows]
